# Supplementary material for: PertInInt: An Integrative, Analytical Approach to Rapidly Uncover Cancer Driver Genes with Perturbed Interactions and Functionalities
Source: Cell Syst. Author manuscript; Available in PMC 2020 Sep 16. (PMC7493809; doi:10.1016/j.cels.2020.06.005)
Supplement: 3 [file NIHMS1605104-supplement-3.xlsx]

## Sheet: S1_pan-cancer-results
# PertInInt, v0: https://github.com/Singh-Lab/PertInInt
# Kobren, S.N., Chazelle, B. and Singh, M. (2020) "An integrative approach to identify preferentially altered interactions in human cancers."
# Time to run = 00:00:08:30
# Input mutation file: /n/data1/hms/dbmi/zaklab/sk758/gdc/somatic_mutations/Aggregate/TCGA.Aggregate.muse.aggregated.somatic.maf.gz
# Expression info: /n/data1/hms/dbmi/zaklab/sk758/gdc/expression/TCGA_GRCh38_expressed-genes_TPM.tsv.gz
# Track files found in: /home/sk758/data/pertinint/track_weights/
gene_name	score	runtime_in_seconds	zscores_per_track
ENSG00000141510,TP53	62.3357	0.879619	Homology_binding:43-109:ZN|20.5762685443;PF00870_P53:X:ZN,PF00870_P53:X:ION_,Homology_binding:136-202:ZN|18.3163047532;PF00870_P53:X:complete|45.2902294674;Homology_binding:164-230:ZN,PF00870_P53:X:ZN,PF00870_P53:X:ION_|17.7283477932;Homology_binding:136-202:ZN,PF00870_P53:X:ZN,PF00870_P53:X:ION_|18.6962295668;Homology_binding:12-97:Y0V,Homology_binding:12-97:QC5,Homology_binding:12-97:P96,Homolo…
ENSG00000138413,IDH1	54.493	0.0436678	PF00180_Iso_dh:X:IPM|178.669560335;PF00180_Iso_dh:X:complete|4.3111337126;PF00180_Iso_dh:X:MG,PF00180_Iso_dh:X:CA,PF00180_Iso_dh:X:ION_|7.76046379317;WholeGene_NatVar|2.98544382946;Homology_binding:71-382:NAP,Homology_binding:71-382:NDP,Homology_binding:71-382:ICT,Homology_binding:71-382:AKG,Homology_binding:71-382:K32,Homology_binding:71-382:DWM,Homology_binding:71-382:7J2,Homology_binding:71-38…
ENSG00000157764,BRAF	35.5936	0.110278	PF00069_Pkinase:X:IZA|47.4250834937;PF00069_Pkinase:X:DRUGLIKE_,PF00069_Pkinase:X:ACP,PF00069_Pkinase:X:ATP,PF00069_Pkinase:X:ALL_,PF00069_Pkinase:X:AMP,PF00069_Pkinase:X:ADP,PF00069_Pkinase:X:METABOLITE_,PF00069_Pkinase:X:ANP|138.672226654;PF00069_Pkinase:X:VX6|95.2940430214;PF00069_Pkinase:X:38O|69.9209193611;PF00069_Pkinase:X:DKI|158.881988656;PF02196_RBD:X:complete|69.2925367135;PF07714_Pkina…
ENSG00000133703,KRAS	32.8909	0.039444	PF01926_MMR_HSR1:X:complete,PF08477_Roc:X:complete|16.7047508125;PF01926_MMR_HSR1:X:GSP,PF01926_MMR_HSR1:X:DRUGLIKE_,PF01926_MMR_HSR1:X:GDP,PF01926_MMR_HSR1:X:SM_,PF01926_MMR_HSR1:X:GTP,PF01926_MMR_HSR1:X:GNP,PF01926_MMR_HSR1:X:ALL_,PF01926_MMR_HSR1:X:METABOLITE_|27.147923741;WholeGene_NatVar|13.8016043314;PF00071_Ras:X:complete|9.58157613696;PF08477_Roc:X:AF3|44.9182839628;JSD_conservation|5.424…
ENSG00000109670,FBXW7	29.1531	0.0749629	Homology_binding:264-570:PEPTIDE_|33.7391491512;PF00400_WD40:aggregate:complete|14.8178459271;PF00400_WD40:X:complete|0.815139794448;Homology_binding:206-512:PEPTIDE_|33.7391491512;WholeGene_NatVar|4.57303096386;JSD_conservation|8.21102942269;Homology_binding:302-608:PEPTIDE_|33.7391491512;Homology_binding:382-688:PEPTIDE_|33.7391491512
ENSG00000121879,PIK3CA	28.4663	0.0407162	Homology_binding:724-725:70V|2.86407834858;Homology_binding:900-1050:P08|4.37253722709;Homology_binding:541-604:71L|12.307400695;WholeGene_NatVar|7.15540474291;JSD_conservation|21.8476993633;PF02192_PI3K_p85B:X:complete|5.81760312961;Homology_binding:83-706:FB1,Homology_binding:83-706:71B,Homology_binding:83-706:70W|1.70458730341;PF00613_PI3Ka:X:complete|16.8147849179
ENSG00000213281,NRAS	22.3536	0.00865102	PF00071_Ras:X:complete|5.84298131886;PF08477_Roc:X:complete|11.1842916683;WholeGene_NatVar|6.08161420237;Homology_binding:2-102:PEPTIDE_|26.2764146003;Homology_binding:3-146:GNP,Homology_binding:3-146:GDP,Homology_binding:3-146:GTP,Homology_binding:3-146:RSF,Homology_binding:3-146:GSP,Homology_binding:3-146:D2W,Homology_binding:3-146:9R5,Homology_binding:3-146:9RK,Homology_binding:3-146:D1Z,Homol…
ENSG00000079432,CIC	19.8579	0.0331168	PF00505_HMG_box:X:complete,PF09011_HMG_box_2:X:complete|21.6005665096;PF00505_HMG_box:X:DNABASE_,PF09011_HMG_box_2:X:DNABASE_|5.0625331349;PF00505_HMG_box:X:ALL_,PF00505_HMG_box:X:NUCACID_,PF00505_HMG_box:X:DNA_,PF00505_HMG_box:X:DNABACKBONE_,PF09011_HMG_box_2:X:ALL_,PF09011_HMG_box_2:X:NUCACID_,PF09011_HMG_box_2:X:DNA_,PF09011_HMG_box_2:X:DNABACKBONE_|7.84142797003;WholeGene_NatVar|2.18073119513…
ENSG00000142208,AKT1	16.3906	0.0819538	PF00169_PH:X:ION_|10.2057262522;Homology_binding:13-441:ANP,Homology_binding:13-441:XM1,Homology_binding:13-441:SMY,Homology_binding:13-441:G98,Homology_binding:13-441:G96,Homology_binding:13-441:G95,Homology_binding:13-441:G93,Homology_binding:13-441:4IP,Homology_binding:13-441:XFE,Homology_binding:13-441:X39,Homology_binding:13-441:X37,Homology_binding:13-441:WFE,Homology_binding:13-441:SMR,Hom…
ENSG00000171862,PTEN	16.0112	0.00629497	WholeGene_NatVar|15.1693275531;JSD_conservation|7.47399260947
ENSG00000105568,PPP2R1A	12.6495	0.07496	PF03130_HEAT_PBS:aggregate:complete|1.49045856069;PF13646_HEAT_2:aggregate:complete|7.93374290749;PF13646_HEAT_2:aggregate:CA|24.6908610303;PF03130_HEAT_PBS:aggregate:ALL_|0.840900070594;PF02985_HEAT:X:SM_|0.4022886249;WholeGene_NatVar|3.01687510013;PF03130_HEAT_PBS:X:complete|6.33115313139;PF13646_HEAT_2:X:PEPTIDE_|0.700723033602;PF02985_HEAT:aggregate:complete|8.11468839406;PF13646_HEAT_2:X:com…
ENSG00000116044,NFE2L2	12.6089	0.0328541	JSD_conservation|17.8417879883;WholeGene_NatVar|2.77374620621
ENSG00000100393,EP300	12.2306	0.035296	Homology_binding:1176-1203:ZN|1.43718160971;PF16987_KIX_2:X:complete,PF02172_KIX:X:complete|2.26837483062;PF08214_HAT_KAT11:X:SM_,PF08214_HAT_KAT11:X:ALL_,PF08214_HAT_KAT11:X:DRUGLIKE_,PF08214_HAT_KAT11:X:METABOLITE_|15.1902347614;PF06001_DUF902:X:complete|1.81518869308;WholeGene_NatVar|0.997884012594;Homology_binding:1727-1797:PEPTIDE_|1.50040685246;Homology_binding:1373-1466:01K,Homology_bindin…
ENSG00000174775,HRAS	11.1929	0.0402081	PF01926_MMR_HSR1:X:complete,PF08477_Roc:X:complete|6.99250920467;PF01926_MMR_HSR1:X:GSP,PF01926_MMR_HSR1:X:DRUGLIKE_,PF01926_MMR_HSR1:X:GDP,PF01926_MMR_HSR1:X:SM_,PF01926_MMR_HSR1:X:GTP,PF01926_MMR_HSR1:X:GNP,PF01926_MMR_HSR1:X:ALL_,PF01926_MMR_HSR1:X:METABOLITE_|5.91898470617;WholeGene_NatVar|2.39895177579;Homology_binding:2-102:PEPTIDE_|7.88841396967;PF00071_Ras:X:complete|4.03380908955;PF08477…
ENSG00000121067,SPOP	11.1634	0.039185	PF00917_MATH:X:ALL_,PF00917_MATH:X:PEPTIDE_|3.5339075;Homology_binding:69-134:PEPTIDE_|3.79686194785;WholeGene_NatVar|2.89400331707;PF00917_MATH:X:complete|10.532522416;JSD_conservation|5.8896996324
ENSG00000147889,CDKN2A	10.8506	0.0417001	PF13857_Ank_5:aggregate:METABOLITE_|2.29203198416;PF13637_Ank_4:X:DRUGLIKE_|1.83584288577;PF13637_Ank_4:X:complete|8.69352327006;PF13637_Ank_4:X:PEPTIDE_|1.24119562083;PF13637_Ank_4:aggregate:PEPTIDE_|0.960857270053;WholeGene_NatVar|3.11899214023;PF13857_Ank_5:aggregate:complete|5.32448015078;PF13857_Ank_5:aggregate:ALL_,PF13857_Ank_5:aggregate:PEPTIDE_|3.22049045601;PF13857_Ank_5:X:complete|8.06…
ENSG00000168036,CTNNB1	10.4605	0.267261	PF02985_HEAT:aggregate:ALL_,PF02985_HEAT:aggregate:PEPTIDE_|4.61285778582;Homology_binding:175-661:URE|4.72581304998;PF00514_Arm:X:ALL_,PF00514_Arm:X:PEPTIDE_|2.27272850882;Homology_binding:536-644:URE|0.282684804417;PF02985_HEAT:X:SM_|0.642895367177;WholeGene_NatVar|6.59687066951;Homology_binding:543-651:URE|0.282684804417;Homology_binding:175-660:PEPTIDE_|8.89436911766;Homology_binding:168-654:…
ENSG00000127616,SMARCA4	9.95745	0.248857	PF04851_ResIII:X:ION_|3.59133038123;Homology_binding:1483-1545:MRD,Homology_binding:1483-1545:MPD,Homology_binding:1483-1545:5BW,Homology_binding:1483-1545:5C0,Homology_binding:1483-1545:MB3|1.94172600113;PF04851_ResIII:X:complete|3.7008079905;PF00271_Helicase_C:X:ADP|9.02000240582;WholeGene_NatVar|3.45820257467;PF00271_Helicase_C:X:complete|9.24698383698;Homology_binding:1515-1577:MRD,Homology_b…
ENSG00000100697,DICER1	9.44355	0.167474	PF14622_Ribonucleas_3_3:X:complete|6.6559047654;PF00636_Ribonuclease_3:X:RNA_,PF00636_Ribonuclease_3:X:RNABACKBONE_|1.89832067375;Homology_binding:606-610:MG|4.24729941927;Homology_binding:1708-1712:MG|4.24729941927;PF00636_Ribonuclease_3:X:MG|16.4009383794;PF00636_Ribonuclease_3:aggregate:RNA_,PF00636_Ribonuclease_3:aggregate:RNABACKBONE_|6.88388561884;PF02170_PAZ:X:complete|0.0754560661003;PF00…
ENSG00000182054,IDH2	9.19056	0.0127819	PF00180_Iso_dh:X:complete|2.2347989512;WholeGene_NatVar|0.967662940349;PF00180_Iso_dh:X:DRUGLIKE_,PF00180_Iso_dh:X:ALL_|15.9074261868;PF00180_Iso_dh:X:AKG,PF00180_Iso_dh:X:ICT|25.7571065056;JSD_conservation|3.10857232284;Homology_binding:59-369:NAP,Homology_binding:59-369:NDP,Homology_binding:59-369:ICT,Homology_binding:59-369:AKG,Homology_binding:59-369:DWP,Homology_binding:59-369:FLC,Homology_b…
ENSG00000087460,GNAS	9.12984	0.0569234	Homology_binding:47-351:GSP,Homology_binding:47-351:GDP|6.36780162324;Homology_binding:47-367:GSP,Homology_binding:47-367:GDP|6.37492413054;Homology_binding:47-352:GSP,Homology_binding:47-352:GDP|6.38468558862;WholeGene_NatVar|0.679240497973;PF00503_G-alpha:X:GDP,PF00503_G-alpha:X:SM_,PF00503_G-alpha:X:DRUGLIKE_,PF00503_G-alpha:X:METABOLITE_,PF00503_G-alpha:X:ALL_|19.0128048071;Homology_binding:4…
ENSG00000005339,CREBBP	8.73559	0.065819	Homology_binding:1371-1464:COA,Homology_binding:1371-1464:01K,Homology_binding:1371-1464:SOP,Homology_binding:1371-1464:COO,Homology_binding:1371-1464:BCO,Homology_binding:1371-1464:ACO,Homology_binding:1371-1464:6TF,Homology_binding:1371-1464:1VU|3.7274396094;PF09030_Creb_binding:X:complete|2.31410751856;Homology_binding:1071-1138:PEPTIDE_|2.41805309607;PF08214_HAT_KAT11:X:SM_,PF08214_HAT_KAT11:…
ENSG00000156052,GNAQ	8.49502	0.00633287	PF00503_G-alpha:X:complete|1.24188081468;Homology_binding:47-208:MG,Homology_binding:47-208:ALF|18.1466364444;WholeGene_NatVar|1.64769605621;PF00503_G-alpha:X:GDP,PF00503_G-alpha:X:SM_,PF00503_G-alpha:X:DRUGLIKE_,PF00503_G-alpha:X:METABOLITE_,PF00503_G-alpha:X:ALL_|2.56582427563;JSD_conservation|5.2353150127
ENSG00000141646,SMAD4	8.43001	0.0292258	Homology_binding:415-445:SO4|0.130220559062;Homology_binding:495-501:SO4|1.68200583842;WholeGene_NatVar|3.54798758229;PF03166_MH2:X:complete|7.44142408164;Homology_binding:399-405:SO4|1.68200583842;JSD_conservation|5.0672960568;PF03165_MH1:X:complete|5.63092350634
ENSG00000117713,ARID1A	8.37153	0.0505908	PF01388_ARID:X:complete|1.01568556406;PF12031_BAF250_C:X:complete|6.24530680016;WholeGene_NatVar|3.09714379283;JSD_conservation|6.66212694967
ENSG00000079999,KEAP1	8.18624	0.0802336	PF00651_BTB:X:complete|3.59236243055;PF13418_Kelch_4:aggregate:PEPTIDE_|0.99031890562;PF13415_Kelch_3:X:SM_,PF13415_Kelch_3:X:ALL_,PF13415_Kelch_3:X:PEPTIDE_|0.0557615067065;Homology_binding:333-602:4ID,Homology_binding:333-602:2FS,Homology_binding:333-602:1VX,Homology_binding:333-602:1VW,Homology_binding:333-602:K67,Homology_binding:333-602:FUU,Homology_binding:333-602:XYY,Homology_binding:333-6…
ENSG00000088256,GNA11	8.06644	0.01351	WholeGene_NatVar|1.07612804189;PF00503_G-alpha:X:GDP,PF00503_G-alpha:X:SM_,PF00503_G-alpha:X:DRUGLIKE_,PF00503_G-alpha:X:METABOLITE_,PF00503_G-alpha:X:ALL_|2.81847197039;JSD_conservation|6.21835252543;PF00503_G-alpha:X:complete|1.85373646778;Homology_binding:47-208:MG,Homology_binding:47-208:ALF|15.900066618;Homology_binding:52-192:PEPTIDE_|0.52460838364
ENSG00000163395,IGFN1	7.91555	0.104649	PF00047_ig:X:DNA_,PF00047_ig:X:DNABASE_|0.0624127981488;PF00041_fn3:X:PEPTIDE_|1.7840494827;PF13927_Ig_3:X:complete,PF00047_ig:X:complete,PF07679_I-set:X:complete|2.01999470517;PF00047_ig:aggregate:complete|4.30458777512;PF00041_fn3:X:complete|0.542006206744;PF00047_ig:X:complete,PF07679_I-set:X:complete|0.346491035023;PF13927_Ig_3:X:complete,PF07679_I-set:X:complete|1.87396028516;PF07679_I-set:X…
ENSG00000181555,SETD2	7.75187	0.0377166	Homology_binding:1132-1172:ZN|2.52464392299;WholeGene_NatVar|0.510179780034;PF08236_SRI:X:complete|1.06864640934;PF00856_SET:X:SM_,PF00856_SET:X:SAH,PF00856_SET:X:SAM,PF00856_SET:X:DRUGLIKE_,PF00856_SET:X:SFG,PF00856_SET:X:METABOLITE_|1.95073234391;Homology_binding:1498-1538:ZN|2.52464392299;Homology_binding:1193-1322:SAH,Homology_binding:1193-1322:76J,Homology_binding:1193-1322:SFG,Homology_bind…
ENSG00000167548,KMT2D	7.29142	0.116392	PF13832_zf-HC5HC2H_2:X:complete|5.01063747058;PF05965_FYRC:X:complete|0.473025235806;PF00628_PHD:X:ALL_,PF00628_PHD:X:ZN,PF00628_PHD:X:ION_|3.78777744364;PF13832_zf-HC5HC2H_2:aggregate:complete|3.05668184132;PF13771_zf-HC5HC2H:aggregate:complete|2.84205365079;PF00628_PHD:X:complete|0.999332242602;WholeGene_NatVar|1.37983142659;PF00628_PHD:aggregate:ALL_,PF00628_PHD:aggregate:ZN,PF00628_PHD:aggreg…
ENSG00000105464,GRIN2D	7.21024	0.0160799	PF10613_Lig_chan-Glu_bd:X:complete|2.15407501462;PF00497_SBP_bac_3:X:ARG|1.37835520097;PF00497_SBP_bac_3:X:GLY|2.06517998956;PF00497_SBP_bac_3:X:KAI|2.52251163628;WholeGene_NatVar|1.11602072215;PF00497_SBP_bac_3:X:FWD|1.64232334074;PF00497_SBP_bac_3:X:complete|6.4264696773;JSD_conservation|7.33074138;PF00060_Lig_chan:X:complete|5.60350433121;PF00497_SBP_bac_3:X:SM_,PF00497_SBP_bac_3:X:DRUGLIKE_,P…
ENSG00000111642,CHD4	7.15595	0.213121	PF04851_ResIII:X:ION_|1.53618064298;PF13831_PHD_2:aggregate:PEPTIDE_|1.17589068289;PF04851_ResIII:X:complete|0.206591660487;PF00628_PHD:aggregate:ALL_,PF00628_PHD:aggregate:ZN,PF00628_PHD:aggregate:ION_|0.804518146432;PF00271_Helicase_C:X:ADP|3.06654303268;PF13831_PHD_2:X:complete|0.184236604664;PF00385_Chromo:aggregate:ALL_,PF00385_Chromo:aggregate:PEPTIDE_|0.039160490655;PF00271_Helicase_C:X:PE…
ENSG00000174197,MGA	7.03427	0.0708764	PF00010_HLH:X:complete|8.28613858227;PF16059_DUF4801:X:complete|0.12555049222;WholeGene_NatVar|0.386983211815;JSD_conservation|1.09925126282;PF00907_T-box:X:ALL_,PF00907_T-box:X:NUCACID_,PF00907_T-box:X:DNA_,PF00907_T-box:X:DNABACKBONE_|1.27040866196;PF00010_HLH:X:ALL_,PF00010_HLH:X:NUCACID_,PF00010_HLH:X:DNA_,PF00010_HLH:X:DNABACKBONE_|5.14154630485;PF00010_HLH:X:DNABASE_|5.01007887759
ENSG00000146648,EGFR	6.98426	0.259446	PF00757_Furin-like:aggregate:complete|5.5662209375;PF00069_Pkinase:X:DB8|3.03640667068;PF07714_Pkinase_Tyr:X:IZA|1.90794197038;PF00069_Pkinase:X:AGS|4.78650252238;PF00069_Pkinase:X:IZA|2.10340002834;PF00069_Pkinase:X:DRUGLIKE_,PF00069_Pkinase:X:ACP,PF00069_Pkinase:X:ATP,PF00069_Pkinase:X:ALL_,PF00069_Pkinase:X:AMP,PF00069_Pkinase:X:ADP,PF00069_Pkinase:X:METABOLITE_,PF00069_Pkinase:X:ANP|1.8468886…
ENSG00000205277,MUC12	6.95825	0.0300698	JSD_conservation|6.95824734664
ENSG00000102974,CTCF	6.91238	0.333969	PF13465_zf-H2C2_2:X:DNABASE_|0.361659470956;PF12171_zf-C2H2_jaz:aggregate:DNABASE_|0.59457041476;PF13894_zf-C2H2_4:aggregate:DNABACKBONE_|1.40013413613;PF13465_zf-H2C2_2:X:ZN,PF13465_zf-H2C2_2:X:ION_|0.22907679107;PF00096_zf-C2H2:aggregate:DNA_,PF00096_zf-C2H2:aggregate:NUCACID_|0.804312557401;PF13894_zf-C2H2_4:aggregate:ZN,PF13894_zf-C2H2_4:aggregate:ION_,PF13894_zf-C2H2_4:aggregate:ALL_|0.47688…
ENSG00000021645,NRXN3	6.86016	0.0902281	PF00008_EGF:aggregate:complete|0.118092685523;PF00054_Laminin_G_1:aggregate:ALL_,PF00054_Laminin_G_1:aggregate:CA|2.37448844185;PF01034_Syndecan:X:complete|0.512904017799;PF02210_Laminin_G_2:X:complete,PF00054_Laminin_G_1:X:complete|1.7552001602;PF00008_EGF:X:complete|0.881876015226;PF00008_EGF:X:SM_,PF00008_EGF:X:DRUGLIKE_,PF00008_EGF:X:METABOLITE_|0.484336968462;PF02210_Laminin_G_2:aggregate:AL…
ENSG00000102554,KLF5	6.66159	0.0255799	PF13465_zf-H2C2_2:X:DNABASE_|10.8854431939;Homology_binding:290-355:DNA_|4.46026321985;PF13894_zf-C2H2_4:aggregate:DNABACKBONE_|1.46911926332;PF13894_zf-C2H2_4:X:DNABACKBONE_|1.82066797687;PF13894_zf-C2H2_4:X:DNABASE_,PF00096_zf-C2H2:X:DNABASE_|9.85044869948;PF13465_zf-H2C2_2:aggregate:ALL_|2.96449311961;PF13465_zf-H2C2_2:aggregate:complete|1.63033782864;PF13894_zf-C2H2_4:aggregate:DNABASE_,PF000…
ENSG00000188738,FSIP2	6.66151	0.04791	PF15783_FSIP2:aggregate:complete|7.28518374223;JSD_conservation|1.32538087612;PF15783_FSIP2:X:complete|1.09715965909
ENSG00000215182,MUC5AC	6.66081	0.064523	PF12714_TILa:aggregate:complete|1.30812465924;PF00094_VWD:aggregate:complete|6.38508065162;JSD_conservation|6.19411782084;PF08742_C8:aggregate:complete|1.13744894567;PF00093_VWC:aggregate:complete|1.41248427548
ENSG00000115524,SF3B1	6.57693	0.0281336	PF02985_HEAT:aggregate:ALL_,PF02985_HEAT:aggregate:PEPTIDE_|4.77681910794;PF02985_HEAT:X:SM_|0.805343864039;WholeGene_NatVar|3.61459321606;PF02985_HEAT:aggregate:complete|3.48295179276;JSD_conservation|0.571682499454;PF02985_HEAT:aggregate:SM_|4.03753912046;PF02985_HEAT:X:ALL_,PF02985_HEAT:X:PEPTIDE_|2.57271160308;PF02985_HEAT:X:complete|0.938922268455
ENSG00000263001,GTF2I	6.56012	0.030961	PF02946_GTF2I:X:complete|13.8602934983;WholeGene_NatVar|0.757181191471;PF02946_GTF2I:aggregate:complete|1.81598960564;JSD_conservation|0.78714980631
ENSG00000188779,SKOR1	6.50259	0.0202501	PF08782_c-SKI_SMAD_bind:X:complete|3.23288617757;JSD_conservation|6.52941842581;PF02437_Ski_Sno:X:complete|3.61467706646
ENSG00000183337,BCOR	6.49731	0.10349	PF13857_Ank_5:aggregate:METABOLITE_|0.0938658808641;WholeGene_NatVar|2.72516195452;PF13857_Ank_5:aggregate:complete|5.46334807537;PF00023_Ank:aggregate:ALL_,PF00023_Ank:aggregate:PEPTIDE_,PF13606_Ank_3:aggregate:ALL_,PF13606_Ank_3:aggregate:PEPTIDE_|0.536372350075;PF13857_Ank_5:X:complete|9.55946228443;JSD_conservation|3.89049986566;PF13857_Ank_5:X:METABOLITE_|0.300156862578
ENSG00000095015,MAP3K1	6.45925	0.0282521	PF00069_Pkinase:X:IRG|2.79436814602;PF00069_Pkinase:X:STU,PF07714_Pkinase_Tyr:X:STU|3.47663443384;PF07714_Pkinase_Tyr:X:IRG|2.02595598543;PF00069_Pkinase:X:PEPTIDE_,PF07714_Pkinase_Tyr:X:PEPTIDE_|3.30330930504;PF00069_Pkinase:X:LDN,PF07714_Pkinase_Tyr:X:LDN|1.83389260816;PF13639_zf-RING_2:X:complete|1.85348210134;PF07714_Pkinase_Tyr:X:SB2|2.6676686979;PF00069_Pkinase:X:DRUGLIKE_,PF00069_Pkinase:X…
ENSG00000145743,FBXL17	6.43537	0.0210969	PF13516_LRR_6:X:complete|0.442024573941;PF13516_LRR_6:aggregate:complete|6.58871532942;WholeGene_NatVar|0.280008631701;JSD_conservation|6.47549906246
ENSG00000083520,DIS3	6.32841	0.0254703	Homology_binding:8-891:RNA_|9.56543037593;PF17215_Rrp44_S1:X:complete|0.427020853355;PF00773_RNB:X:MG|3.17117282279;PF00773_RNB:X:complete|1.60728535591;JSD_conservation|2.16413927861;Homology_binding:8-921:RNA_|9.37151370211;PF17216_Rrp44_CSD1:X:complete|1.21288241389;Homology_binding:317-666:RNA_|3.65043098354
ENSG00000141736,ERBB2	6.2716	0.178726	PF07714_Pkinase_Tyr:X:B96,PF00069_Pkinase:X:B96|1.47160380364;PF07714_Pkinase_Tyr:X:AMP|0.115972817279;PF07714_Pkinase_Tyr:X:1N1,PF00069_Pkinase:X:1N1|1.31502211486;PF07714_Pkinase_Tyr:X:1RO|5.35950073043;PF14843_GF_recep_IV:aggregate:complete|5.75985976217;PF00069_Pkinase:X:complete,PF07714_Pkinase_Tyr:X:complete|6.05602042115;WholeGene_NatVar|0.284151267331;PF07714_Pkinase_Tyr:X:0LI,PF00069_Pki…
ENSG00000177084,POLE	6.18575	0.0294302	PF03104_DNA_pol_B_exo1:X:complete|6.87021542653;JSD_conservation|5.21344348764;WholeGene_NatVar|0.782936888427
ENSG00000161509,GRIN2C	6.16726	0.02174	PF10613_Lig_chan-Glu_bd:X:complete|5.09938829974;PF00497_SBP_bac_3:X:GLY|2.80218103331;PF00497_SBP_bac_3:X:KAI|4.20241827449;PF00497_SBP_bac_3:X:FWD|2.23287815557;PF00497_SBP_bac_3:X:complete|4.63893061729;JSD_conservation|4.21171131399;PF00060_Lig_chan:X:complete|2.09014340421;PF00497_SBP_bac_3:X:SM_,PF00497_SBP_bac_3:X:DRUGLIKE_,PF00497_SBP_bac_3:X:ALL_,PF00497_SBP_bac_3:X:GLU,PF00497_SBP_bac_3…
ENSG00000149311,ATM	6.15273	0.0692122	WholeGene_NatVar|0.61593733287;PF02259_FAT:X:complete|0.599884530783;JSD_conservation|6.94359561333;PF00454_PI3_PI4_kinase:X:complete|5.18737409512;PF02260_FATC:X:complete|0.148887951111
ENSG00000164778,EN2	6.1206	0.00332904	PF00046_Homeobox:X:DNABASE_|1.442691668;Homology_binding:244-299:DNA_|3.25155214758;PF00046_Homeobox:X:complete|5.02277160321;JSD_conservation|4.67126316659;PF00046_Homeobox:X:ALL_,PF00046_Homeobox:X:NUCACID_,PF00046_Homeobox:X:DNA_,PF00046_Homeobox:X:DNABACKBONE_|2.93664753751
ENSG00000224389,C4B	6.09328	0.021759	PF07678_A2M_comp:X:complete|9.61956892261;JSD_conservation|1.33857560869;WholeGene_NatVar|0.274438542698
ENSG00000080200,CRYBG3	6.05558	0.0313437	PF00652_Ricin_B_lectin:X:LAT,PF00652_Ricin_B_lectin:X:GAL|0.394145613841;PF00030_Crystall:aggregate:complete|5.86831645642;PF00030_Crystall:X:complete|0.659043887018;JSD_conservation|6.59334489513
ENSG00000187391,MAGI2	6.01566	0.273064	PF13180_PDZ_2:aggregate:complete|2.6863689701;PF00595_PDZ:aggregate:complete|2.41542829207;PF00595_PDZ:X:ALL_,PF00595_PDZ:X:PEPTIDE_|0.61254240261;PF13180_PDZ_2:X:complete|1.26722624043;WholeGene_NatVar|2.34777731301;PF00595_PDZ:X:complete|0.965584910399;PF00397_WW:X:ALL_,PF00397_WW:X:PEPTIDE_|0.00236224158576;PF00397_WW:X:complete|1.38597371688;PF13180_PDZ_2:X:ALL_,PF13180_PDZ_2:X:PEPTIDE_|0.104…
ENSG00000137449,CPEB2	5.92759	0.0569596	Homology_binding:302-490:RNA_|1.08778974552;Homology_binding:340-528:RNA_|1.08778974552;PF00076_RRM_1:X:complete|1.22213200526;Homology_binding:310-498:RNA_|1.08778974552;Homology_binding:750-938:RNA_|1.08778974552;Homology_binding:305-493:RNA_|1.08778974552;PF16366_CEBP_ZZ:X:complete|2.40648254931;PF16367_RRM_7:X:complete|1.57465642504;Homology_binding:777-965:RNA_|1.08778974552;PF00076_RRM_1:ag…
ENSG00000206432,TMEM200C	5.9237	0.00744605	PF10177_DUF2371:X:complete|7.33776499184;WholeGene_NatVar|0.0604179564239;JSD_conservation|4.39017612339
ENSG00000147133,TAF1	5.91036	0.0526862	PF12157_DUF3591:X:complete|3.56599540109;PF00439_Bromodomain:X:complete|0.439852078406;PF15288_zf-CCHC_6:X:complete|0.0182240347889;PF00439_Bromodomain:aggregate:PEPTIDE_|2.7534063415;WholeGene_NatVar|2.16051743942;JSD_conservation|4.05331686977;Homology_binding:58-120:DKH|1.05908798297;PF00439_Bromodomain:X:PEPTIDE_|3.22878411138
ENSG00000134086,VHL	5.89919	0.00594592	PF01847_VHL:X:SM_,PF01847_VHL:X:ALL_|1.93537994503;PF01847_VHL:X:complete|4.13597805188;WholeGene_NatVar|1.52596712395;PF17211_VHL_C:X:complete|3.04433469133;JSD_conservation|6.56545324748;Homology_binding:66-116:PEPTIDE_|1.03015573641
ENSG00000110076,NRXN2	5.79538	0.115145	PF00008_EGF:aggregate:complete|0.0731326062952;PF02210_Laminin_G_2:aggregate:complete,PF00054_Laminin_G_1:aggregate:complete|1.3048888795;PF02210_Laminin_G_2:X:complete,PF00054_Laminin_G_1:X:complete|1.87617390746;PF00008_EGF:X:complete|0.0699871191528;WholeGene_NatVar|0.506317185771;JSD_conservation|5.7326633251;PF00054_Laminin_G_1:X:complete|2.42795670214;PF00054_Laminin_G_1:X:ALL_,PF00054_Lami…
ENSG00000168066,SF1	5.79031	0.040242	PF00013_KH_1:X:RNABACKBONE_|1.97925087307;Homology_binding:150-254:RNA_|3.22720922598;PF00013_KH_1:X:complete|5.31981495385;PF00013_KH_1:X:RNA_,PF00013_KH_1:X:RNABASE_,PF00013_KH_1:X:ALL_,PF00013_KH_1:X:NUCACID_|1.80859387607;WholeGene_NatVar|1.5656213877;Homology_binding:275-379:RNA_|3.22720922598;PF00013_KH_1:X:DNA_,PF00013_KH_1:X:DNABASE_|2.37599103751;Homology_binding:124-228:RNA_|3.227209225…
ENSG00000272333,KMT2B	5.76845	0.029747	Homology_binding:2603-2692:PEPTIDE_|0.894543855762;PF13832_zf-HC5HC2H_2:X:complete|3.59710398986;Homology_binding:2583-2713:SAH|0.765144220932;PF02008_zf-CXXC:X:complete|0.78991033087;PF13831_PHD_2:X:complete|1.78904752387;WholeGene_NatVar|0.525120892195;Homology_binding:958-1007:DNA_|1.82528251997;PF13831_PHD_2:aggregate:ALL_,PF13831_PHD_2:aggregate:ZN,PF13831_PHD_2:aggregate:ION_|2.85150868378;…
ENSG00000196428,TSC22D2	5.7161	0.0146778	PF01166_TSC22:X:complete|5.6943489928;JSD_conservation|3.90722265201
ENSG00000163930,BAP1	5.7133	0.0166526	PF01088_Peptidase_C12:X:ALL_|2.24334470413;PF01088_Peptidase_C12:X:complete|5.09570808568;WholeGene_NatVar|1.39662227584;JSD_conservation|3.87826378034
ENSG00000159212,CLIC6	5.69408	0.00767088	JSD_conservation|7.14859603764;PF13409_GST_N_2:X:complete|2.6131445308
ENSG00000197619,ZNF615	5.66322	0.930206	PF13465_zf-H2C2_2:X:DNABASE_|4.4976003853;PF13894_zf-C2H2_4:X:DNABASE_,PF00096_zf-C2H2:X:DNABASE_,PF13912_zf-C2H2_6:X:DNABASE_|0.340945176048;PF07975_C1_4:aggregate:complete|2.42893475501;PF13894_zf-C2H2_4:X:DNABACKBONE_,PF13912_zf-C2H2_6:X:DNABACKBONE_|0.537449444894;PF13894_zf-C2H2_4:X:complete,PF00096_zf-C2H2:X:complete,PF13912_zf-C2H2_6:X:complete|0.157740783016;PF00412_LIM:X:complete,PF07975…
ENSG00000081913,PHLPP1	5.64575	0.078481	PF12799_LRR_4:aggregate:ZN|0.267972068348;PF00560_LRR_1:aggregate:RNABASE_|1.35290519397;PF00560_LRR_1:X:ION_|0.210483013478;PF00560_LRR_1:aggregate:ZN|0.0328668393208;PF00481_PP2C:X:complete|5.35148744143;PF00169_PH:X:ION_|0.8640596383;PF13855_LRR_8:aggregate:complete|1.61350785938;PF13855_LRR_8:X:complete|1.20013278513;PF12799_LRR_4:aggregate:RNA_,PF12799_LRR_4:aggregate:RNABACKBONE_|2.30875255…
ENSG00000129514,FOXA1	5.62876	0.00626898	PF00250_Forkhead:X:DNABASE_|0.185209143751;PF00250_Forkhead:X:complete|6.72257615655;JSD_conservation|3.78093723794;Homology_binding:173-264:DNA_|0.308222028488
ENSG00000049618,ARID1B	5.57452	0.074996	PF01388_ARID:X:complete|1.80686107621;PF12031_BAF250_C:X:complete|2.02049945832;WholeGene_NatVar|1.36211243244;JSD_conservation|6.27425362585
ENSG00000108852,MPP2	5.57341	0.0778129	PF00595_PDZ:X:ALL_,PF00595_PDZ:X:PEPTIDE_|5.14494779513;PF00018_SH3_1:X:complete,PF07653_SH3_2:X:complete|1.40693344801;PF02828_L27:X:complete|1.61554842631;PF00595_PDZ:X:complete|0.870207029029;PF00625_Guanylate_kin:X:complete|2.54988187989;JSD_conservation|1.60643709293;PF02828_L27:aggregate:complete|0.869057298223
ENSG00000198793,MTOR	5.53821	0.0482051	Homology_binding:2027-2165:PEPTIDE_|1.15807284711;Homology_binding:2030-2107:RAP,Homology_binding:2030-2107:ARD|0.282604926546;PF02985_HEAT:X:SM_|0.445633129291;WholeGene_NatVar|3.53389582154;PF13646_HEAT_2:X:PEPTIDE_|1.21506553541;PF02259_FAT:X:complete|1.20403952058;PF13513_HEAT_EZ:X:ALL_,PF13513_HEAT_EZ:X:PEPTIDE_|1.70333435278;PF00454_PI3_PI4_kinase:X:complete|4.79648333699;PF13646_HEAT_2:agg…
ENSG00000271425,NBPF10	5.52802	0.0225301	JSD_conservation|5.52802043699;PF06758_DUF1220:aggregate:complete|1.66489538515
ENSG00000159216,RUNX1	5.51561	0.0259562	Homology_binding:77-176:DNA_|3.34055171511;Homology_binding:77-178:DNA_|3.31339267274;Homology_binding:104-205:DNA_|3.31339267274;WholeGene_NatVar|0.78480163274;Homology_binding:138-169:CL|2.56824792703;JSD_conservation|3.85781920117;PF00853_Runt:X:complete|5.80404170371;Homology_binding:92-193:DNA_|3.31339267274
ENSG00000129038,LOXL1	5.5144	0.00567603	JSD_conservation|5.23292209644;PF01186_Lysyl_oxidase:X:complete|5.44159204891
ENSG00000163132,MSX1	5.51332	0.00317597	PF00046_Homeobox:X:DNABASE_|1.19940811461;PF00046_Homeobox:X:complete|4.62072428031;PF00046_Homeobox:X:ALL_,PF00046_Homeobox:X:NUCACID_,PF00046_Homeobox:X:DNA_,PF00046_Homeobox:X:DNABACKBONE_|2.38796193785;JSD_conservation|3.90833189286;Homology_binding:172-228:DNA_|3.15663417073
ENSG00000130699,TAF4	5.50143	0.00876212	PF07531_TAFH:X:complete|2.55796676532;WholeGene_NatVar|0.112003243337;PF05236_TAF4:X:complete|3.54357675262;JSD_conservation|6.76609440355
ENSG00000154822,PLCL2	5.48735	0.023571	PF00388_PI-PLC-X:X:complete|0.557734240287;PF00169_PH:X:ION_|0.855190640594;PF00169_PH:X:SM_,PF00169_PH:X:DRUGLIKE_,PF00169_PH:X:4IP,PF00169_PH:X:ALL_,PF00169_PH:X:METABOLITE_|1.95723953615;PF00168_C2:X:complete|0.174828273827;PF00168_C2:X:SM_,PF00168_C2:X:METABOLITE_|2.05181182345;PF00387_PI-PLC-Y:X:complete|0.956799872544;PF00388_PI-PLC-X:X:ALL_|0.126727618808;WholeGene_NatVar|2.11832759701;PF0…
ENSG00000184985,SORCS2	5.41225	0.0309911	PF15899_BNR_6:aggregate:complete|0.277951067735;JSD_conservation|3.56565589247;PF00801_PKD:X:complete|2.61125499621;PF00801_PKD:aggregate:complete|4.98478710875
ENSG00000171747,LGALS4	5.40205	0.0103409	PF00337_Gal-bind_lectin:aggregate:complete|1.55210998152;PF00337_Gal-bind_lectin:X:complete|2.62754876395;Homology_binding:116-207:LAT,Homology_binding:116-207:NAG,Homology_binding:116-207:GAL,Homology_binding:116-207:SGA,Homology_binding:116-207:BGC|1.90354087763;WholeGene_NatVar|0.239002368864;JSD_conservation|2.71127654126;PF00337_Gal-bind_lectin:aggregate:SM_,PF00337_Gal-bind_lectin:aggregate…
ENSG00000204842,ATXN2	5.39018	0.0628757	PF07145_PAM2:X:complete|1.18898464016;JSD_conservation|5.3901806683;PF06741_LsmAD:X:complete|0.0962701936747
ENSG00000271383,NBPF19	5.38943	0.0307572	JSD_conservation|5.38942595195
ENSG00000154864,PIEZO2	5.34071	0.0557096	JSD_conservation|4.07839084435;PF12166_Piezo_RRas_bdg:X:complete|7.82329515146
ENSG00000099822,HCN2	5.28065	0.00644112	PF00520_Ion_trans:X:CA|0.526302319386;PF00520_Ion_trans:X:complete|2.92685596693;PF00027_cNMP_binding:X:complete|2.62654129736;JSD_conservation|4.97605784112;PF00520_Ion_trans:X:METABOLITE_|1.66241094643
ENSG00000119772,DNMT3A	5.24117	0.0265994	Homology_binding:484-667:RNA_,Homology_binding:484-667:DNA_|3.8834265207;Homology_binding:639-892:SAH|0.296089889225;Homology_binding:519-580:PEPTIDE_|1.92475622387;Homology_binding:296-357:PEPTIDE_|1.92475622387;Homology_binding:518-701:RNA_,Homology_binding:518-701:DNA_|3.8834265207;Homology_binding:330-391:PEPTIDE_|1.92475622387;WholeGene_NatVar|2.05906679316;Homology_binding:528-580:PEPTIDE_|…
ENSG00000115677,HDLBP	5.23716	0.294773	PF00013_KH_1:X:RNABACKBONE_|1.91468731207;PF00013_KH_1:X:complete|2.16984009004;PF00013_KH_1:X:RNA_,PF00013_KH_1:X:RNABASE_,PF00013_KH_1:X:ALL_,PF00013_KH_1:X:NUCACID_|0.907825198782;WholeGene_NatVar|0.588786661958;PF00013_KH_1:aggregate:complete|2.33469535915;PF00013_KH_1:aggregate:DNA_,PF00013_KH_1:aggregate:DNABASE_|3.04736523498;PF00013_KH_1:X:DNA_,PF00013_KH_1:X:DNABASE_|2.5665634174;JSD_con…
ENSG00000170214,ADRA1B	5.23161	0.00575185	PF10320_7TM_GPCR_Srsx:X:PEPTIDE_|2.84222457319;PF10320_7TM_GPCR_Srsx:X:complete,PF00001_7tm_1:X:complete|4.59459999533;WholeGene_NatVar|0.698839078647;JSD_conservation|4.19956617219
ENSG00000152518,ZFP36L2	5.22135	0.00688982	PF00642_zf-CCCH:aggregate:complete|6.75691328294;WholeGene_NatVar|0.105045422935;PF14608_zf-CCCH_2:X:RNA_,PF14608_zf-CCCH_2:X:RNABACKBONE_,PF14608_zf-CCCH_2:X:RNABASE_,PF14608_zf-CCCH_2:X:NUCACID_|0.710053885122;PF00642_zf-CCCH:X:RNA_,PF00642_zf-CCCH:X:RNABASE_,PF00642_zf-CCCH:X:NUCACID_|2.29861867473;PF00642_zf-CCCH:aggregate:RNA_,PF00642_zf-CCCH:aggregate:RNABASE_,PF00642_zf-CCCH:aggregate:NUCA…
ENSG00000249437,NAIP	5.21612	0.0321231	PF00653_BIR:X:complete|0.46538746204;WholeGene_NatVar|0.242127058094;PF00653_BIR:aggregate:complete|6.33761719067;JSD_conservation|3.12439242349
ENSG00000168961,LGALS9	5.21236	0.023164	PF00337_Gal-bind_lectin:aggregate:complete|0.833084102721;PF00337_Gal-bind_lectin:X:complete|1.84352732665;JSD_conservation|2.83775328765;Homology_binding:43-86:GAL,Homology_binding:43-86:LSE,Homology_binding:43-86:LBT,Homology_binding:43-86:NLC,Homology_binding:43-86:LAT|0.0759175852113;PF00337_Gal-bind_lectin:aggregate:SM_,PF00337_Gal-bind_lectin:aggregate:GOL,PF00337_Gal-bind_lectin:aggregate:…
ENSG00000141837,CACNA1A	5.18249	0.190253	PF00520_Ion_trans:X:CA|0.25248825063;PF00520_Ion_trans:X:METABOLITE_|0.600720277806;PF00520_Ion_trans:aggregate:CA|0.205671907269;PF00520_Ion_trans:aggregate:complete|5.22844436848;PF08763_Ca_chan_IQ:X:complete|2.31361451937;WholeGene_NatVar|0.644765196708;JSD_conservation|5.29828022038;PF00520_Ion_trans:X:complete|3.83523476691;PF00520_Ion_trans:aggregate:METABOLITE_|0.80443578939;PF16905_GPHH:X…
ENSG00000160685,ZBTB7B	5.14099	0.0940273	PF00651_BTB:X:complete|0.823847244437;PF00096_zf-C2H2:aggregate:DNA_,PF00096_zf-C2H2:aggregate:NUCACID_|3.90920117585;PF13894_zf-C2H2_4:X:DNABACKBONE_,PF13912_zf-C2H2_6:X:DNABACKBONE_|0.930335495833;PF13894_zf-C2H2_4:aggregate:DNABASE_|7.14420322384;PF13894_zf-C2H2_4:X:complete,PF00096_zf-C2H2:X:complete,PF13912_zf-C2H2_6:X:complete|2.60758298149;PF13894_zf-C2H2_4:X:DNA_,PF13894_zf-C2H2_4:X:NUCAC…
ENSG00000124006,OBSL1	5.13169	0.399904	PF00047_ig:X:DNA_,PF00047_ig:X:DNABASE_|1.00720642643;PF13895_Ig_2:X:PEPTIDE_|0.502788508197;PF08205_C2-set_2:X:complete|0.146042279737;PF08205_C2-set_2:aggregate:PEPTIDE_|1.48310687142;PF13927_Ig_3:X:complete,PF07679_I-set:X:complete|2.39061503574;PF07679_I-set:X:ZN|0.1836070344;PF00047_ig:aggregate:complete|0.442849470994;PF13895_Ig_2:X:complete,PF00047_ig:X:complete,PF13927_Ig_3:X:complete,PF0…
ENSG00000119547,ONECUT2	5.11766	0.00455594	PF00046_Homeobox:X:DNABASE_|3.01356590539;WholeGene_NatVar|0.778072202903;PF00046_Homeobox:X:ALL_,PF00046_Homeobox:X:NUCACID_,PF00046_Homeobox:X:DNA_,PF00046_Homeobox:X:DNABACKBONE_|1.9907045642;JSD_conservation|3.31875443962;PF00046_Homeobox:X:complete|4.23672916475;Homology_binding:346-479:DNA_|1.97580267158
ENSG00000136238,RAC1	5.06345	0.0089879	Homology_binding:10-164:GDP,Homology_binding:10-164:GNP,Homology_binding:10-164:GTP,Homology_binding:10-164:GSP,Homology_binding:10-164:MGF,Homology_binding:10-164:AF3,Homology_binding:10-164:RA0,Homology_binding:10-164:GCP|5.89258816749;PF08477_Roc:X:complete|3.26634837156;Homology_binding:10-183:GDP,Homology_binding:10-183:GNP,Homology_binding:10-183:GTP,Homology_binding:10-183:GSP,Homology_bin…
ENSG00000196588,MRTFA	5.05881	0.0503757	PF02755_RPEL:X:complete|4.63285884618;PF02037_SAP:X:complete|0.530822411047;JSD_conservation|3.67283688139;PF02755_RPEL:aggregate:complete|4.57317217108
ENSG00000068078,FGFR3	5.05425	0.140994	PF07686_V-set:X:SIA|1.00007260893;PF07679_I-set:aggregate:ZN|0.131368594672;PF13895_Ig_2:X:PEPTIDE_|0.099152635;WholeGene_NatVar|1.45733643386;PF00069_Pkinase:X:SO4|5.03893738658;PF00069_Pkinase:X:PEPTIDE_|1.62288491134;PF13895_Ig_2:aggregate:PEPTIDE_|1.82499308065;PF07714_Pkinase_Tyr:X:PEPTIDE_|0.464804587157;PF07686_V-set:aggregate:SIA|1.1140615633;JSD_conservation|5.46439026922;PF07679_I-set:X…
ENSG00000150637,CD226	5.03293	0.0401723	PF07686_V-set:aggregate:DNA_,PF07686_V-set:aggregate:NUCACID_,PF07686_V-set:aggregate:DNABASE_|0.610269442868;PF00047_ig:aggregate:DNABACKBONE_|1.05558479953;PF07686_V-set:aggregate:KDA|2.00791659575;PF07686_V-set:X:DNA_,PF07686_V-set:X:NUCACID_,PF07686_V-set:X:DNABASE_|2.72933532432;PF07686_V-set:aggregate:KDO|2.04040913144;PF07686_V-set:X:RNA_,PF07686_V-set:X:RNABACKBONE_|1.37194652594;PF07686_…
ENSG00000160007,ARHGAP35	5.02923	0.0168099	PF00620_RhoGAP:X:complete|2.32990294006;WholeGene_NatVar|3.07545254237;JSD_conservation|3.5463425803
ENSG00000042980,ADAM28	5.01089	0.031136	PF13583_Reprolysin_4:X:ION_,PF13583_Reprolysin_4:X:ALL_|2.56997489589;PF01421_Reprolysin:X:ALL_|4.40678371885;PF08516_ADAM_CR:X:complete|1.26823023337;PF13688_Reprolysin_5:X:PEPTIDE_|6.16180230347;PF13688_Reprolysin_5:X:complete,PF01421_Reprolysin:X:complete,PF13583_Reprolysin_4:X:complete|1.29430722942;PF01421_Reprolysin:X:ION_|0.693823071069;JSD_conservation|2.34224958183;PF13574_Reprolysin_2:X…
ENSG00000138439,FAM117B	4.98436	0.00407004	PF15388_FAM117:X:complete|4.662150458;WholeGene_NatVar|0.727514677899;JSD_conservation|5.33173756749
ENSG00000169918,OTUD7A	4.96075	0.00820374	PF02338_OTU:X:complete|2.45927146984;JSD_conservation|5.60579150458
ENSG00000038382,TRIO	4.95549	0.1421	PF00169_PH:X:ION_|1.67238735865;PF15411_PH_10:aggregate:complete,PF00169_PH:aggregate:complete|2.96773975339;PF00650_CRAL_TRIO:X:complete,PF13716_CRAL_TRIO_2:X:complete|1.82367987971;PF15411_PH_10:X:complete,PF00169_PH:X:complete|1.5973309806;PF00069_Pkinase:X:AGS|0.631129216655;PF07714_Pkinase_Tyr:X:1RO|1.488828799;PF07714_Pkinase_Tyr:X:PEPTIDE_,PF00069_Pkinase:X:PEPTIDE_|0.714339603177;PF00169_…
ENSG00000145147,SLIT2	4.95104	1.57776	PF12661_hEGF:X:SM_,PF12661_hEGF:X:DRUGLIKE_,PF12661_hEGF:X:METABOLITE_|0.843621830883;PF00008_EGF:aggregate:BGC|0.0605084927384;PF00560_LRR_1:aggregate:RNA_,PF00560_LRR_1:aggregate:RNABACKBONE_|0.333945556616;PF00008_EGF:X:complete|0.031003297821;PF00560_LRR_1:X:ION_|0.342562351815;PF00008_EGF:X:complete,PF07974_EGF_2:X:complete|0.112357068496;PF01463_LRRCT:X:complete|2.1358950605;PF00008_EGF:agg…
ENSG00000135503,ACVR1B	4.94486	0.0771277	PF07714_Pkinase_Tyr:X:AF3|0.305701831765;PF00069_Pkinase:X:AGS|0.668049123112;PF00069_Pkinase:X:SB2|0.470764133885;PF00069_Pkinase:X:0LI|0.241984099446;PF00069_Pkinase:X:complete,PF07714_Pkinase_Tyr:X:complete|3.85283665332;WholeGene_NatVar|1.75435381437;Homology_binding:212-393:ZOP,Homology_binding:212-393:JZO,Homology_binding:212-393:55F,Homology_binding:212-393:ZZG,Homology_binding:212-393:ZZF…
ENSG00000226174,TEX22	4.9359	0.00367403	JSD_conservation|4.93589782396
ENSG00000125952,MAX	4.93407	0.0345337	Homology_binding:24-59:DNA_,PF00010_HLH:X:ALL_,PF00010_HLH:X:NUCACID_,PF00010_HLH:X:DNA_,PF00010_HLH:X:DNABACKBONE_|6.08696213797;Homology_binding:15-50:DNA_,PF00010_HLH:X:ALL_,PF00010_HLH:X:NUCACID_,PF00010_HLH:X:DNA_|6.60612426677;PF00010_HLH:X:complete|3.60418862441;WholeGene_NatVar|0.787057712765;JSD_conservation|2.92264143968;Homology_binding:15-50:DNA_,PF00010_HLH:X:ALL_,PF00010_HLH:X:NUCAC…
ENSG00000128513,POT1	4.92865	0.0331292	Homology_binding:30-272:DNA_,Homology_binding:30-272:RNA_|4.44318850809;PF02765_POT1:X:complete|1.86912716692;PF16686_POT1PC:X:complete|2.29439111223;WholeGene_NatVar|0.86488599668;JSD_conservation|3.5375920571
ENSG00000205795,CYS1	4.92562	0.00210214	JSD_conservation|4.92562122631
ENSG00000136826,KLF4	4.92385	0.0293801	PF13894_zf-C2H2_4:aggregate:DNABACKBONE_|0.0885582397812;PF00096_zf-C2H2:X:DNABASE_,PF13894_zf-C2H2_4:X:DNABASE_|2.01305389884;Homology_binding:70-135:DNA_|0.409404395199;PF13894_zf-C2H2_4:X:DNABACKBONE_|0.129360620838;PF13894_zf-C2H2_4:X:DNABASE_,PF00096_zf-C2H2:X:DNABASE_|2.01305389884;PF00096_zf-C2H2:aggregate:DNA_,PF00096_zf-C2H2:aggregate:NUCACID_,PF13894_zf-C2H2_4:aggregate:DNA_,PF13894_zf-…
ENSG00000244731,C4A	4.9149	0.0169837	JSD_conservation|2.32774693901;PF07678_A2M_comp:X:complete|5.02531751366
ENSG00000163513,TGFBR2	4.90811	0.0473869	PF07714_Pkinase_Tyr:X:1N1,PF00069_Pkinase:X:1N1|3.18003953674;PF07714_Pkinase_Tyr:X:B96,PF00069_Pkinase:X:B96|4.15855573467;PF07714_Pkinase_Tyr:X:VX6,PF00069_Pkinase:X:VX6|0.688199804778;PF07714_Pkinase_Tyr:X:DRUGLIKE_,PF07714_Pkinase_Tyr:X:ACP,PF07714_Pkinase_Tyr:X:ATP,PF07714_Pkinase_Tyr:X:AGS,PF07714_Pkinase_Tyr:X:ADP,PF07714_Pkinase_Tyr:X:SM_,PF07714_Pkinase_Tyr:X:METABOLITE_,PF07714_Pkinase_…
ENSG00000168310,IRF2	4.90481	0.0169365	PF00605_IRF:X:DNABASE_|1.74280710252;PF00605_IRF:X:DNA_|3.12083837887;PF00605_IRF:X:complete|2.92271025853;WholeGene_NatVar|1.38031301855;Homology_binding:4-106:DNA_|7.837863267;JSD_conservation|2.80603627429
ENSG00000147140,NONO	4.88105	0.044899	PF00076_RRM_1:X:DNABASE_|2.70930981282;PF00076_RRM_1:aggregate:DNABASE_|2.23203506696;PF00076_RRM_1:X:complete|3.69461060591;PF00076_RRM_1:X:DNABACKBONE_|3.44352945587;PF00076_RRM_1:aggregate:DNABACKBONE_|3.75803747583;WholeGene_NatVar|1.80922819175;PF00076_RRM_1:aggregate:complete|3.15795068312;PF00076_RRM_1:aggregate:RNA_,PF00076_RRM_1:aggregate:RNABACKBONE_,PF00076_RRM_1:aggregate:DNA_,PF00076…
ENSG00000164742,ADCY1	4.87312	0.017036	Homology_binding:80-204:FOK,Homology_binding:80-204:FKP,Homology_binding:80-204:DAD,Homology_binding:80-204:TAT,Homology_binding:80-204:ONM,Homology_binding:80-204:POP,Homology_binding:80-204:ONA,Homology_binding:80-204:MI3,Homology_binding:80-204:3PO,Homology_binding:80-204:128,Homology_binding:80-204:103,Homology_binding:80-204:101|0.668772435787;WholeGene_NatVar|1.66873339248;PF00211_Guanylate…
ENSG00000178199,ZC3H12D	4.87096	0.00731993	JSD_conservation|5.4287582449;PF11977_RNase_Zc3h12a:X:complete|3.54652634981
ENSG00000105723,GSK3A	4.87084	0.14011	PF00069_Pkinase:X:9T6|10.7183181756;Homology_binding:42-200:ADP,Homology_binding:42-200:I5R,Homology_binding:42-200:ANP,Homology_binding:42-200:ZRM,Homology_binding:42-200:Z92,Homology_binding:42-200:Z48,Homology_binding:42-200:TSK,Homology_binding:42-200:TMU,Homology_binding:42-200:STU,Homology_binding:42-200:SJJ,Homology_binding:42-200:OS1,Homology_binding:42-200:OFT,Homology_binding:42-200:KDI…
ENSG00000151136,BTBD11	4.85783	0.0628271	PF12796_Ank_2:X:complete|5.12095141839;PF13637_Ank_4:aggregate:complete|4.34294153594;PF13637_Ank_4:X:DRUGLIKE_|0.980129145767;PF13637_Ank_4:X:PEPTIDE_|0.177272213129;PF13606_Ank_3:aggregate:complete,PF00023_Ank:aggregate:complete|3.26727486006;WholeGene_NatVar|0.0257232834302;PF13637_Ank_4:X:complete|1.96571930363;PF13637_Ank_4:aggregate:DRUGLIKE_|0.0427564373045;JSD_conservation|5.81095137787;P…
ENSG00000134326,CMPK2	4.84658	0.009969	PF02223_Thymidylate_kin:X:TMP,PF02223_Thymidylate_kin:X:TYD,PF02223_Thymidylate_kin:X:ATM|0.384865220931;PF02223_Thymidylate_kin:X:SM_,PF02223_Thymidylate_kin:X:DRUGLIKE_,PF02223_Thymidylate_kin:X:ALL_,PF02223_Thymidylate_kin:X:METABOLITE_|1.52677499826;WholeGene_NatVar|0.112812312439;PF02223_Thymidylate_kin:X:complete|4.48063119952;JSD_conservation|6.26294578231
ENSG00000134323,MYCN	4.84638	0.00544906	PF00010_HLH:X:ALL_,PF00010_HLH:X:NUCACID_,PF00010_HLH:X:DNA_,PF00010_HLH:X:DNABACKBONE_|2.16750363489;PF00010_HLH:X:complete|1.97476041957;WholeGene_NatVar|0.847821724513;JSD_conservation|5.64660521599
ENSG00000146192,FGD2	4.84567	0.00917602	PF00169_PH:aggregate:SM_,PF00169_PH:aggregate:DRUGLIKE_,PF00169_PH:aggregate:4IP,PF00169_PH:aggregate:ALL_,PF00169_PH:aggregate:METABOLITE_|4.14314151608;PF00169_PH:X:SM_,PF00169_PH:X:DRUGLIKE_,PF00169_PH:X:4IP,PF00169_PH:X:ALL_,PF00169_PH:X:METABOLITE_|5.83764151517;PF01363_FYVE:X:complete|0.848912362115;PF00621_RhoGEF:X:complete|0.580827565604;PF00169_PH:X:complete|0.0890528222314
ENSG00000130508,PXDN	4.84405	0.181574	PF08205_C2-set_2:X:SM_,PF08205_C2-set_2:X:DRUGLIKE_,PF08205_C2-set_2:X:METABOLITE_|0.139538886175;PF03098_An_peroxidase:X:ACD|0.231957320753;PF12799_LRR_4:aggregate:ZN|2.62223254151;PF00560_LRR_1:aggregate:RNABASE_|1.60877323512;PF13855_LRR_8:aggregate:RNA_|0.0579240892603;PF00560_LRR_1:X:ION_|0.0911748767022;PF13855_LRR_8:aggregate:ZN|2.31271462105;PF13895_Ig_2:X:complete,PF08205_C2-set_2:X:comp…
ENSG00000060971,ACAA1	4.83576	0.0276377	PF00108_Thiolase_N:X:SM_,PF00108_Thiolase_N:X:DRUGLIKE_,PF00108_Thiolase_N:X:COA,PF00108_Thiolase_N:X:ALL_,PF00108_Thiolase_N:X:METABOLITE_|4.59335157741;PF00108_Thiolase_N:X:complete|0.631920963601;PF08541_ACP_syn_III_C:X:complete|0.555725172916;JSD_conservation|3.52772097041;PF02803_Thiolase_C:X:complete|0.833672100389
ENSG00000150907,FOXO1	4.81878	0.00616598	PF00250_Forkhead:X:DNABACKBONE_|3.86716548661;Homology_binding:156-255:DNA_|3.52021280968;PF00250_Forkhead:X:ALL_,PF00250_Forkhead:X:NUCACID_,PF00250_Forkhead:X:DNA_|5.55839535682;PF16675_FOXO_KIX_bdg:X:complete|0.139696779789;WholeGene_NatVar|0.361768805953;JSD_conservation|3.6661879687;PF16676_FOXO-TAD:X:complete|1.17745239212;PF00250_Forkhead:X:complete|0.893340119444
ENSG00000065883,CDK13	4.79488	0.0765855	PF00069_Pkinase:X:B96,PF07714_Pkinase_Tyr:X:B96|0.753150675191;PF00069_Pkinase:X:complete,PF07714_Pkinase_Tyr:X:complete|3.17084810201;WholeGene_NatVar|0.306376916293;PF00069_Pkinase:X:SO4|1.02206473457;PF00069_Pkinase:X:PEPTIDE_|0.704897243377;PF07714_Pkinase_Tyr:X:PEPTIDE_|0.129574380964;JSD_conservation|5.80291522995;PF07714_Pkinase_Tyr:X:SO4|1.21590979701
ENSG00000196826,AC008758.1	4.78717	0.183853	PF16622_zf-C2H2_11:aggregate:DNA_|3.60903338798;PF13894_zf-C2H2_4:X:complete,PF00096_zf-C2H2:X:complete,PF13912_zf-C2H2_6:X:complete,PF16622_zf-C2H2_11:X:complete|1.33845919929;PF13894_zf-C2H2_4:X:DNABACKBONE_,PF13912_zf-C2H2_6:X:DNABACKBONE_|0.73024037053;PF13894_zf-C2H2_4:X:complete,PF00096_zf-C2H2:X:complete,PF13912_zf-C2H2_6:X:complete|0.546468111902;PF13894_zf-C2H2_4:X:DNABACKBONE_,PF13912_z…
ENSG00000125257,ABCC4	4.78488	0.0372739	PF00005_ABC_tran:X:complete|0.953029220935;WholeGene_NatVar|0.459256946697;PF00005_ABC_tran:X:ANP|4.14475742256;PF00005_ABC_tran:aggregate:complete|0.624649446324;PF00005_ABC_tran:aggregate:SM_,PF00005_ABC_tran:aggregate:DRUGLIKE_,PF00005_ABC_tran:aggregate:METABOLITE_,PF00005_ABC_tran:aggregate:ADP|5.14379357275;JSD_conservation|3.32060729437;PF00005_ABC_tran:aggregate:ANP|5.87064486035;PF00664_…
ENSG00000186409,CCDC30	4.78	0.0169694	PF15742_DUF4686:X:complete|5.35752341028;WholeGene_NatVar|0.36634663364;JSD_conservation|3.65691921328
ENSG00000124313,IQSEC2	4.77392	0.0330951	PF01369_Sec7:X:complete|0.0272053657099;WholeGene_NatVar|1.84065037626;PF16453_IQ_SEC7_PH:X:complete|2.80935616625;JSD_conservation|5.25013900725
ENSG00000197576,HOXA4	4.77159	0.0111973	PF00046_Homeobox:X:complete|3.70445703595;JSD_conservation|4.97831090703
ENSG00000137834,SMAD6	4.77016	0.0111549	WholeGene_NatVar|0.107448289341;JSD_conservation|4.5171673187;PF03166_MH2:X:complete|5.27679355415
ENSG00000055118,KCNH2	4.74984	0.0213869	PF00027_cNMP_binding:X:complete|0.344174841548;PF00520_Ion_trans:X:CA|2.62866298659;PF00520_Ion_trans:X:METABOLITE_|1.0240269857;WholeGene_NatVar|0.269301306607;JSD_conservation|4.39559488078;PF00520_Ion_trans:X:complete|5.04964865988;PF07885_Ion_trans_2:X:complete|0.42567636418
ENSG00000088538,DOCK3	4.74759	0.012789	PF14429_DOCK-C2:X:complete|3.23436726982;PF16172_DOCK_N:X:complete|2.57870749607;WholeGene_NatVar|2.78717240062;JSD_conservation|2.01427435117
ENSG00000179295,PTPN11	4.74077	0.0217581	PF00017_SH2:X:SM_,PF00017_SH2:X:ALL_,PF00017_SH2:X:PEPTIDE_|0.554856798041;PF00017_SH2:aggregate:SM_,PF00017_SH2:aggregate:ALL_,PF00017_SH2:aggregate:PEPTIDE_|0.947460548805;Homology_binding:277-509:JZG,Homology_binding:277-509:B2B,Homology_binding:277-509:3LU,Homology_binding:277-509:2WT|5.55773505533;WholeGene_NatVar|1.51728235345;PF00102_Y_phosphatase:X:complete|1.30689313863;PF00102_Y_phospha…
ENSG00000204967,PCDHA4	4.73627	0.040267	PF00028_Cadherin:aggregate:complete|1.45526547832;PF16492_Cadherin_C_2:X:complete|1.19968525755;PF00028_Cadherin:aggregate:CA,PF00028_Cadherin:aggregate:ION_,PF00028_Cadherin:aggregate:ALL_|3.20347623341;PF00028_Cadherin:X:complete|2.13179201955
ENSG00000134061,CD180	4.73202	0.113206	PF12799_LRR_4:aggregate:ZN|1.32868503806;PF00560_LRR_1:aggregate:RNABASE_|1.23168144909;PF00560_LRR_1:X:ION_|0.546943348068;PF01463_LRRCT:X:complete|0.891137255593;PF00560_LRR_1:aggregate:ZN|1.99980132008;PF13855_LRR_8:aggregate:complete|0.854139694928;PF12799_LRR_4:X:RNA_,PF12799_LRR_4:X:RNABACKBONE_|1.15167145253;PF13855_LRR_8:X:complete|0.0474631871177;PF12799_LRR_4:aggregate:RNA_,PF12799_LRR_…
ENSG00000004399,PLXND1	4.72129	0.026973	PF01437_PSI:X:complete|0.456523129186;PF01833_TIG:aggregate:complete|3.68418221986;JSD_conservation|3.47636006201;PF01437_PSI:aggregate:complete|0.0380214497754;PF08337_Plexin_cytopl:X:complete|2.35882919849;PF01833_TIG:X:complete|0.633397704338
ENSG00000144406,UNC80	4.70325	0.0193851	PF15778_UNC80:X:complete|6.56998471545;WholeGene_NatVar|0.0814120223781
ENSG00000112561,TFEB	4.7026	0.0444031	Homology_binding:322-359:DNA_|1.34236809188;Homology_binding:94-131:DNA_|1.34236809188;PF00010_HLH:X:complete|4.30174800725;Homology_binding:236-273:DNA_|1.34236809188;WholeGene_NatVar|0.547883749517;Homology_binding:151-188:DNA_|1.34236809188;PF15951_MITF_TFEB_C_3_N:X:complete|1.30216347619;JSD_conservation|3.74092699113;Homology_binding:250-287:DNA_|1.34236809188;PF00010_HLH:X:ALL_,PF00010_HLH:…
ENSG00000106236,NPTX2	4.69522	0.00432301	PF13385_Laminin_G_3:X:complete|5.0726730242;WholeGene_NatVar|0.604611085876;PF00354_Pentaxin:X:complete|5.12748485523;JSD_conservation|3.75916404293
ENSG00000140262,TCF12	4.68168	0.0415926	Homology_binding:432-469:DNA_|1.39312084914;Homology_binding:212-249:DNA_|1.39312084914;Homology_binding:342-379:DNA_|1.39312084914;Homology_binding:578-615:DNA_|1.39312084914;PF00010_HLH:X:complete|3.89373384411;WholeGene_NatVar|0.404405102579;JSD_conservation|4.4264179456;Homology_binding:602-639:DNA_|1.39312084914;Homology_binding:598-635:DNA_|1.39312084914;Homology_binding:235-272:DNA_|1.3931…
ENSG00000142235,LMTK3	4.64296	0.0651658	PF00069_Pkinase:X:AGS|1.86334664258;PF00069_Pkinase:X:SB2|4.00157526633;PF07714_Pkinase_Tyr:X:AMP|1.41129347592;PF07714_Pkinase_Tyr:X:1RO|0.360882998791;PF00069_Pkinase:X:0LI,PF07714_Pkinase_Tyr:X:0LI|3.57931075107;PF07714_Pkinase_Tyr:X:complete|3.50454452411;PF00069_Pkinase:X:STI,PF07714_Pkinase_Tyr:X:STI|1.75943473558;WholeGene_NatVar|0.209181885006;PF00069_Pkinase:X:BAX,PF07714_Pkinase_Tyr:X:B…
ENSG00000105613,MAST1	4.64273	0.0373602	PF00069_Pkinase:X:AGS|0.48917097254;PF07714_Pkinase_Tyr:X:SB2|1.85695062507;PF08926_DUF1908:X:complete|2.82188018821;PF00069_Pkinase:X:SB2|1.13982571286;PF07714_Pkinase_Tyr:X:AMP|0.392797691061;PF00595_PDZ:X:ALL_,PF00595_PDZ:X:PEPTIDE_|1.82910463631;PF07714_Pkinase_Tyr:X:1RO|0.287035036153;PF00069_Pkinase:X:1N1,PF07714_Pkinase_Tyr:X:1N1|0.639117860456;PF00069_Pkinase:X:complete,PF07714_Pkinase_Ty…
ENSG00000025708,TYMP	4.64184	0.0186532	PF02885_Glycos_trans_3N:X:complete|4.54564895985;JSD_conservation|2.44141586346
ENSG00000167384,ZNF180	4.62176	0.163142	PF13894_zf-C2H2_4:X:DNA_,PF13894_zf-C2H2_4:X:NUCACID_,PF00096_zf-C2H2:X:DNA_,PF00096_zf-C2H2:X:NUCACID_,PF13912_zf-C2H2_6:X:DNA_,PF13912_zf-C2H2_6:X:NUCACID_|0.0521313336007;PF13465_zf-H2C2_2:aggregate:complete|4.10322557596;PF13894_zf-C2H2_4:X:DNABASE_,PF00096_zf-C2H2:X:DNABASE_,PF13912_zf-C2H2_6:X:DNABASE_|1.15318897489;PF13465_zf-H2C2_2:X:DNA_,PF13465_zf-H2C2_2:X:NUCACID_|0.0363113785874;PF013…
ENSG00000064012,CASP8	4.6081	0.0580547	WholeGene_NatVar|0.0653227122632;PF00656_Peptidase_C14:X:complete|0.486984927397;PF01335_DED:aggregate:complete|2.03534315239;PF01335_DED:X:complete|3.76857186668;JSD_conservation|5.0045140105;PF00656_Peptidase_C14:X:ION_|1.33750678785;PF00656_Peptidase_C14:X:AZI|0.660829468772
ENSG00000066468,FGFR2	4.60067	0.335272	PF07714_Pkinase_Tyr:X:complete|1.86296844025;PF13895_Ig_2:X:PEPTIDE_|1.56816807027;Homology_binding:513-596:PEPTIDE_|0.202691015156;Homology_binding:45-101:SCR,Homology_binding:45-101:IDS,Homology_binding:45-101:UAP,Homology_binding:45-101:SGN|0.36484930514;PF07679_I-set:X:ZN|1.64808030092;PF07714_Pkinase_Tyr:X:complete,PF00069_Pkinase:X:complete|0.477854798607;WholeGene_NatVar|0.689842823543;PF0…
ENSG00000275713,HIST1H2BH	4.59808	0.0032382	PF00808_CBFD_NFYB_HMF:X:PEPTIDE_|7.35518242958;PF00125_Histone:X:complete|0.0837289209308;WholeGene_NatVar|0.525193453054
ENSG00000131089,ARHGEF9	4.59445	0.0769327	PF00169_PH:X:ION_|0.352776571059;PF00169_PH:X:SM_,PF00169_PH:X:DRUGLIKE_,PF00169_PH:X:4IP,PF00169_PH:X:ALL_,PF00169_PH:X:METABOLITE_|3.79092072517;PF00018_SH3_1:X:complete,PF14604_SH3_9:X:complete|2.57282750608;PF07653_SH3_2:X:complete|2.03846998861;WholeGene_NatVar|1.67404176542;PF00621_RhoGEF:X:complete|0.483093157112;JSD_conservation|3.15362234735;PF00018_SH3_1:X:complete,PF07653_SH3_2:X:compl…
ENSG00000148400,NOTCH1	4.59077	0.330131	PF12947_EGF_3:X:complete|0.134537776219;PF13637_Ank_4:X:PEPTIDE_|1.03634506558;PF13857_Ank_5:aggregate:complete|0.763548439794;PF13637_Ank_4:aggregate:DRUGLIKE_|0.0675008879489;PF00023_Ank:X:complete|2.31944473883;PF07974_EGF_2:aggregate:CA,PF07974_EGF_2:aggregate:ION_|0.177745804131;PF13606_Ank_3:aggregate:complete|0.377692392227;Homology_binding:464-477:FUC|1.32232761554;PF12796_Ank_2:X:complet…
ENSG00000169083,AR	4.57994	0.0526159	Homology_binding:33-100:DNA_|0.408951394506;PF02166_Androgen_recep:X:complete|1.49162613151;PF00104_Hormone_recep:X:complete|1.73545232841;Homology_binding:559-615:ZN|0.0292833733576;Homology_binding:519-719:PEPTIDE_|0.327052173224;Homology_binding:177-370:PEPTIDE_|0.182207921455;PF00105_zf-C4:X:complete|5.62161846548;PF00104_Hormone_recep:X:4HY|0.68759431528;WholeGene_NatVar|1.20267274863;Homolo…
ENSG00000164379,FOXQ1	4.57976	0.0032618	PF00250_Forkhead:X:DNABACKBONE_|0.293638171442;PF00250_Forkhead:X:complete|5.17761199873;JSD_conservation|4.47999767133
ENSG00000157680,DGKI	4.5755	0.0555854	PF00023_Ank:aggregate:ALL_,PF00023_Ank:aggregate:PEPTIDE_|1.70063620218;PF00130_C1_1:X:complete|1.16517815671;PF00023_Ank:X:complete,PF13606_Ank_3:X:complete|1.09873033091;PF13637_Ank_4:X:PEPTIDE_,PF13606_Ank_3:aggregate:ALL_,PF13606_Ank_3:aggregate:PEPTIDE_|1.45642349323;PF13606_Ank_3:X:ALL_,PF13606_Ank_3:X:PEPTIDE_,PF00023_Ank:X:ALL_,PF00023_Ank:X:PEPTIDE_|1.61816109958;WholeGene_NatVar|1.08239…
ENSG00000172296,SPTLC3	4.57006	0.0108552	PF00155_Aminotran_1_2:X:SM_,PF00155_Aminotran_1_2:X:DRUGLIKE_,PF00155_Aminotran_1_2:X:PMP,PF00155_Aminotran_1_2:X:PLP,PF00155_Aminotran_1_2:X:ALL_,PF00155_Aminotran_1_2:X:METABOLITE_|3.80267353068;PF00155_Aminotran_1_2:X:ION_|5.17505139986;JSD_conservation|3.71367998519;PF00155_Aminotran_1_2:X:MAE|3.96063244211
ENSG00000177839,PCDHB9	4.5656	0.0116067	PF00028_Cadherin:X:complete|2.05365840401;PF16492_Cadherin_C_2:X:complete|2.53766856233;PF00028_Cadherin:X:CA,PF00028_Cadherin:X:ION_,PF00028_Cadherin:X:ALL_|4.70644814494;PF00028_Cadherin:aggregate:CA,PF00028_Cadherin:aggregate:ION_,PF00028_Cadherin:aggregate:ALL_|1.71133294972;PF00028_Cadherin:X:SM_,PF00028_Cadherin:X:DRUGLIKE_,PF00028_Cadherin:X:METABOLITE_|0.301610464423
ENSG00000100888,CHD8	4.55828	0.103894	PF00385_Chromo:X:complete|1.00215806251;PF04851_ResIII:X:complete|1.64364690533;WholeGene_NatVar|0.658337984615;PF00385_Chromo:X:ALL_,PF00385_Chromo:X:PEPTIDE_|0.624205916442;PF04851_ResIII:X:RNA_,PF04851_ResIII:X:RNABACKBONE_,PF04851_ResIII:X:NUCACID_|3.09810218475;PF00271_Helicase_C:X:complete|2.2591125235;JSD_conservation|3.92874120967;PF00176_SNF2_N:X:complete|6.30036521376;PF00385_Chromo:agg…
ENSG00000276644,DACH1	4.55515	0.014375	WholeGene_NatVar|1.3298116885;JSD_conservation|5.11214587096
ENSG00000147180,ZNF711	4.55109	0.377132	PF12171_zf-C2H2_jaz:aggregate:DNABASE_|1.86696291839;PF13894_zf-C2H2_4:aggregate:DNABACKBONE_|0.128853895916;PF00096_zf-C2H2:aggregate:DNA_,PF00096_zf-C2H2:aggregate:NUCACID_|1.28594492128;PF12171_zf-C2H2_jaz:aggregate:ALL_|0.514478454976;PF12171_zf-C2H2_jaz:aggregate:complete|2.91230609557;PF13912_zf-C2H2_6:aggregate:complete|4.419779489;PF13894_zf-C2H2_4:aggregate:DNABASE_|2.26151475646;PF12171…
ENSG00000118058,KMT2A	4.55105	0.134008	Homology_binding:3860-3949:PEPTIDE_|1.36574849181;PF02008_zf-CXXC:X:complete|2.3697417001;PF13831_PHD_2:X:complete|0.806218642154;PF05964_FYRN:X:complete|0.243914805534;PF13831_PHD_2:aggregate:PEPTIDE_|0.920880141186;Homology_binding:1575-1616:PEPTIDE_|1.64696669797;PF00628_PHD:aggregate:complete|0.0926827523446;PF02008_zf-CXXC:X:ALL_|0.13442622163;Homology_binding:1146-1202:DNA_|1.79738859939;PF…
ENSG00000161681,SHANK1	4.54667	0.210784	PF00023_Ank:X:complete,PF13606_Ank_3:X:complete|0.236636175645;PF00595_PDZ:X:complete|0.616605229689;Homology_binding:663-733:PEPTIDE_|0.728752698182;PF13857_Ank_5:aggregate:complete|1.68406289815;PF13637_Ank_4:aggregate:DRUGLIKE_|0.989754722972;PF00023_Ank:X:complete|1.21792936404;PF13606_Ank_3:aggregate:complete|1.95538373047;PF12796_Ank_2:X:complete|2.96631683356;PF13637_Ank_4:aggregate:comple…
ENSG00000196218,RYR1	4.54629	0.219524	PF02026_RyR:aggregate:complete|1.7281292683;PF00622_SPRY:aggregate:ALL_,PF00622_SPRY:aggregate:PEPTIDE_|1.0052787917;PF00520_Ion_trans:X:METABOLITE_|1.02603172487;PF00622_SPRY:X:ALL_,PF00622_SPRY:X:PEPTIDE_|0.364209073044;WholeGene_NatVar|2.35275745366;PF02026_RyR:X:complete|1.01329178311;PF08709_Ins145_P3_rec:X:complete|0.49208587725;JSD_conservation|2.80974374256;PF00622_SPRY:X:complete|0.65588…
ENSG00000159263,SIM2	4.54472	0.0251961	PF08447_PAS_3:aggregate:complete|3.49873718752;PF14598_PAS_11:X:complete|1.60182028194;PF00989_PAS:aggregate:complete|4.54919103519;PF14598_PAS_11:aggregate:complete|3.7314410402;PF00989_PAS:X:complete,PF14598_PAS_11:X:complete|3.9024429875;JSD_conservation|4.010375112;PF00989_PAS:X:complete|1.23587020635;PF08447_PAS_3:X:complete|1.36608909039
ENSG00000163453,IGFBP7	4.52816	0.00502515	JSD_conservation|4.5281646054
ENSG00000186862,PDZD7	4.52543	0.0328991	PF00595_PDZ:X:complete|2.10611657999;PF00595_PDZ:aggregate:complete|1.32414977729;PF13180_PDZ_2:X:complete|4.15364504235;JSD_conservation|4.34403072784;PF13180_PDZ_2:aggregate:complete|2.49894068479
ENSG00000214300,SPDYE3	4.5205	0.0036099	JSD_conservation|3.99155640448;WholeGene_NatVar|0.366121704615;PF11357_Spy1:X:complete|5.14939346136
ENSG00000183317,EPHA10	4.51431	0.0372651	PF07714_Pkinase_Tyr:X:BAX,PF00069_Pkinase:X:BAX|1.10843840712;PF00041_fn3:X:PEPTIDE_|1.61912982625;PF07714_Pkinase_Tyr:X:0LI,PF00069_Pkinase:X:0LI|0.0355084052583;PF01404_Ephrin_lbd:X:complete|5.202290878;PF00041_fn3:aggregate:PEPTIDE_|1.67194299393;PF07714_Pkinase_Tyr:X:B49,PF00069_Pkinase:X:B49|1.97154859088;JSD_conservation|1.52936472615;PF07714_Pkinase_Tyr:X:STI,PF00069_Pkinase:X:STI|0.015957…
ENSG00000181619,GPR135	4.50821	0.00615716	JSD_conservation|4.50820950862
ENSG00000110811,P3H3	4.48954	0.00437617	PF13640_2OG-FeII_Oxy_3:X:complete|3.52811093168;JSD_conservation|4.06855429784
ENSG00000176624,MEX3C	4.48346	0.0162129	PF00013_KH_1:aggregate:complete|3.23377937465;PF00013_KH_1:X:RNABACKBONE_|0.118436281748;PF13920_zf-C3HC4_3:X:complete,PF14447_Prok-RING_4:X:complete|2.53953026383;Homology_binding:240-303:RNA_|0.460991948664;WholeGene_NatVar|0.356122946086;PF00013_KH_1:X:RNA_,PF00013_KH_1:X:RNABASE_,PF00013_KH_1:X:ALL_,PF00013_KH_1:X:NUCACID_|0.379273422795;PF00097_zf-C3HC4:X:complete|3.25285592917;PF00013_KH_1:…
ENSG00000115760,BIRC6	4.4729	0.028511	WholeGene_NatVar|0.671534110512;JSD_conservation|3.50603479248;PF00179_UQ_con:X:complete|3.83763316326
ENSG00000008056,SYN1	4.4648	0.0130813	PF02750_Synapsin_C:X:SM_,PF02750_Synapsin_C:X:ALL_,PF02750_Synapsin_C:X:DRUGLIKE_|1.43527890785;PF02750_Synapsin_C:X:complete|3.1717791135;WholeGene_NatVar|0.48870200059;JSD_conservation|4.45816464549;Homology_binding:224-387:ATP,Homology_binding:224-387:AGS|0.274355773024;PF02078_Synapsin:X:complete|3.65558816794
ENSG00000155858,LSM11	4.45836	0.00370193	PF01423_LSM:X:complete|4.49550687294;WholeGene_NatVar|0.339803556948;JSD_conservation|4.61547340763
ENSG00000032742,IFT88	4.4527	0.341858	PF07719_TPR_2:aggregate:complete|2.89395358237;PF13424_TPR_12:aggregate:complete|1.81658485002;PF00515_TPR_1:X:RNABACKBONE_|2.44580595438;PF13432_TPR_16:aggregate:complete,PF07719_TPR_2:aggregate:complete|2.23220167208;PF14559_TPR_19:X:complete|0.770403167794;PF07719_TPR_2:X:RNABACKBONE_|1.13887003383;PF13174_TPR_6:X:complete,PF13176_TPR_7:X:complete,PF07719_TPR_2:X:complete|1.3989255915;PF12895_…
ENSG00000080503,SMARCA2	4.45135	0.152615	PF04851_ResIII:X:ION_|1.40217671018;PF00439_Bromodomain:X:complete|0.961814901028;PF04851_ResIII:X:complete|2.09629000341;PF00271_Helicase_C:X:ADP|1.80927913049;PF14619_SnAC:X:complete|0.385042496409;PF08880_QLQ:X:complete|1.30270819124;WholeGene_NatVar|0.552193804086;PF00271_Helicase_C:X:ION_|6.01617156422;PF04851_ResIII:X:SM_,PF04851_ResIII:X:DRUGLIKE_,PF04851_ResIII:X:ADP,PF04851_ResIII:X:META…
ENSG00000261150,EPPK1	4.44542	0.080195	PF00681_Plectin:aggregate:complete|2.10466233508;WholeGene_NatVar|0.198935894249;JSD_conservation|6.40427835003
ENSG00000124181,PLCG1	4.44177	0.0398293	PF00017_SH2:aggregate:SM_,PF00017_SH2:aggregate:ALL_,PF00017_SH2:aggregate:PEPTIDE_|5.02630468877;PF00168_C2:X:complete|1.4543349248;PF00168_C2:X:SM_,PF00168_C2:X:METABOLITE_|0.573320416983;PF00387_PI-PLC-Y:X:complete|0.17717329668;PF00169_PH:aggregate:SM_,PF00169_PH:aggregate:DRUGLIKE_,PF00169_PH:aggregate:4IP,PF00169_PH:aggregate:ALL_,PF00169_PH:aggregate:METABOLITE_|0.153972886084;PF00017_SH2:…
ENSG00000118046,STK11	4.44008	0.0496292	PF00069_Pkinase:X:IRG|3.17591462179;PF00069_Pkinase:X:STU,PF07714_Pkinase_Tyr:X:STU|1.29937963107;PF07714_Pkinase_Tyr:X:IRG|2.80137126585;PF00069_Pkinase:X:P4O,PF07714_Pkinase_Tyr:X:P4O|2.62367376261;PF00069_Pkinase:X:DRUGLIKE_,PF00069_Pkinase:X:ACP,PF00069_Pkinase:X:ATP,PF00069_Pkinase:X:ALL_,PF00069_Pkinase:X:AMP,PF00069_Pkinase:X:ADP,PF00069_Pkinase:X:METABOLITE_,PF00069_Pkinase:X:ANP,PF07714_…
ENSG00000087448,KLHL42	4.43919	0.0228658	PF07646_Kelch_2:aggregate:complete|2.511678782;PF07646_Kelch_2:aggregate:complete,PF01344_Kelch_1:aggregate:complete|0.167510724274;PF01344_Kelch_1:aggregate:PEPTIDE_|4.7776162498;PF01344_Kelch_1:X:complete|1.7295889702;PF13415_Kelch_3:X:complete|0.521736847553;WholeGene_NatVar|0.525209413183;PF13964_Kelch_6:aggregate:PEPTIDE_|0.080229880708;PF13415_Kelch_3:aggregate:complete|2.1839141238;PF13854…
ENSG00000091656,ZFHX4	4.43909	0.881651	PF13894_zf-C2H2_4:X:complete|0.260006948156;PF13894_zf-C2H2_4:X:DNABASE_,PF00096_zf-C2H2:X:DNABASE_,PF13912_zf-C2H2_6:X:DNABASE_|0.2455679206;PF12756_zf-C2H2_2:X:complete|1.73636715812;PF13894_zf-C2H2_4:X:ZN,PF13894_zf-C2H2_4:X:ION_,PF13894_zf-C2H2_4:X:ALL_|0.0152172569888;PF13894_zf-C2H2_4:aggregate:DNABACKBONE_|0.269026450115;PF12171_zf-C2H2_jaz:X:complete,PF13894_zf-C2H2_4:X:complete,PF00096_z…
ENSG00000086758,HUWE1	4.42171	0.0886481	PF14377_DUF4414:X:complete|0.353557804923;PF00627_UBA:X:complete|0.0849262310103;WholeGene_NatVar|3.79181749364;JSD_conservation|1.86157301265;PF00632_HECT:X:complete|2.27201421515;PF06012_DUF908:X:complete|1.27811302539
ENSG00000215301,DDX3X	4.41934	0.126446	PF00270_DEAD:X:RNA_,PF00270_DEAD:X:RNABACKBONE_,PF00270_DEAD:X:NUCACID_|0.984155881937;PF00270_DEAD:X:RNABASE_|1.11313052683;PF00271_Helicase_C:X:ADP|2.37212880014;WholeGene_NatVar|3.07174192581;PF00271_Helicase_C:X:ION_|3.71814254563;PF00270_DEAD:X:SM_,PF00270_DEAD:X:DRUGLIKE_,PF00270_DEAD:X:ADP,PF00270_DEAD:X:ANP,PF00270_DEAD:X:METABOLITE_|0.106639176091;PF00271_Helicase_C:X:complete|1.41686663…
ENSG00000118946,PCDH17	4.41407	0.039464	PF00028_Cadherin:X:CA,PF00028_Cadherin:X:ION_,PF00028_Cadherin:X:ALL_|0.0392100109719;PF00028_Cadherin:aggregate:complete|0.156691953394;WholeGene_NatVar|3.67730728871;PF00028_Cadherin:X:SM_,PF00028_Cadherin:X:DRUGLIKE_,PF00028_Cadherin:X:METABOLITE_|0.663809923438;JSD_conservation|1.67167931561;PF00028_Cadherin:aggregate:CA,PF00028_Cadherin:aggregate:ION_,PF00028_Cadherin:aggregate:ALL_|4.020511…
ENSG00000112837,TBX18	4.40879	0.010093	Homology_binding:1-169:DNA_|2.12920147207;Homology_binding:159-327:DNA_|2.24124495105;JSD_conservation|3.04114886656;PF00907_T-box:X:ALL_,PF00907_T-box:X:NUCACID_,PF00907_T-box:X:DNA_,PF00907_T-box:X:DNABACKBONE_|3.84105687679
ENSG00000249459,ZNF286B	4.40514	0.0522323	PF12874_zf-met:aggregate:complete|2.82003993306;PF13465_zf-H2C2_2:aggregate:complete|3.15168401353;PF13465_zf-H2C2_2:X:DNA_,PF13465_zf-H2C2_2:X:NUCACID_|0.295480660479;PF13894_zf-C2H2_4:X:complete,PF00096_zf-C2H2:X:complete,PF13912_zf-C2H2_6:X:complete,PF12874_zf-met:X:complete|0.145729290648;PF13465_zf-H2C2_2:X:complete|0.328607361959;PF01096_TFIIS_C:X:complete|0.740046151535;PF13894_zf-C2H2_4:a…
ENSG00000167258,CDK12	4.40418	0.0604897	PF07714_Pkinase_Tyr:X:1N1,PF00069_Pkinase:X:1N1|1.08199537696;PF07714_Pkinase_Tyr:X:B96,PF00069_Pkinase:X:B96|0.379863794485;PF07714_Pkinase_Tyr:X:DB8,PF00069_Pkinase:X:DB8|0.0802046759651;PF00069_Pkinase:X:complete,PF07714_Pkinase_Tyr:X:complete|3.4283731824;WholeGene_NatVar|1.32917432472;PF07714_Pkinase_Tyr:X:0LI,PF00069_Pkinase:X:0LI|0.231168919354;PF00069_Pkinase:X:SO4|4.91374423227;JSD_conse…
ENSG00000135144,DTX1	4.39316	0.00507689	PF02825_WWE:aggregate:complete|3.99115567057;PF02825_WWE:X:complete|0.487510773524;WholeGene_NatVar|0.705760523087;JSD_conservation|3.38940460844
ENSG00000085224,ATRX	4.39106	0.0617294	PF00271_Helicase_C:X:ADP|3.57717557469;PF00271_Helicase_C:X:PEPTIDE_|0.00948122916524;WholeGene_NatVar|1.20819596661;PF00271_Helicase_C:X:complete|1.82451580757;PF00271_Helicase_C:X:ION_|3.74889781255;JSD_conservation|3.50694201765;PF00176_SNF2_N:X:complete|1.2871823215;PF00176_SNF2_N:X:ALL_,PF00176_SNF2_N:X:DNA_|0.518627657268
ENSG00000106263,EIF3B	4.3902	0.0136771	PF08662_eIF2A:X:complete|3.3695548271;JSD_conservation|3.74529947932;PF00076_RRM_1:X:complete|0.233011218231
ENSG00000135776,ABCB10	4.38862	0.00542402	PF00664_ABC_membrane:X:complete|3.33435051716;WholeGene_NatVar|0.277309782894;JSD_conservation|4.94347088722
ENSG00000105737,GRIK5	4.37371	0.0325568	PF00497_SBP_bac_3:X:ARG|1.44040030708;WholeGene_NatVar|1.32061633301;PF00497_SBP_bac_3:X:complete|1.58253747707;JSD_conservation|4.15906707463;PF00060_Lig_chan:X:complete|2.60844609477;PF00497_SBP_bac_3:X:ZN|0.828363663718;PF01094_ANF_receptor:X:complete|1.22616626445
ENSG00000206503,HLA-A	4.37041	0.017606	PF00129_MHC_I:X:complete|2.91845791979;JSD_conservation|3.72336012753
ENSG00000184634,MED12	4.36248	0.034025	PF09497_Med12:X:complete|0.473133764284;WholeGene_NatVar|4.24329524908;JSD_conservation|3.45312488223
ENSG00000185442,FAM174B	4.35327	0.013037	JSD_conservation|4.35326854272
ENSG00000139329,LUM	4.35085	0.0607219	PF00560_LRR_1:X:ZN|0.992911983898;PF13855_LRR_8:X:RNA_|1.30866190497;PF12799_LRR_4:aggregate:ZN|0.729091758515;PF00560_LRR_1:aggregate:RNABASE_|3.48795789478;PF13855_LRR_8:aggregate:RNA_|0.304674227364;PF00560_LRR_1:X:ION_|0.785201110304;PF13855_LRR_8:aggregate:complete|2.71824122743;PF13855_LRR_8:X:complete|0.122355553073;PF12799_LRR_4:aggregate:RNA_,PF12799_LRR_4:aggregate:RNABACKBONE_|2.561032…
ENSG00000153487,ING1	4.34827	0.0113723	Homology_binding:208-250:PEPTIDE_|4.12196231897;Homology_binding:139-181:PEPTIDE_|4.12196231897;JSD_conservation|2.06426031717;Homology_binding:351-393:PEPTIDE_|4.12196231897;Homology_binding:164-206:PEPTIDE_|4.12196231897
ENSG00000132463,GRSF1	4.34794	0.0442421	PF00076_RRM_1:X:DNABASE_|2.63278872571;PF00076_RRM_1:aggregate:PEPTIDE_|0.873776102807;PF00076_RRM_1:aggregate:RNABASE_,PF00076_RRM_1:aggregate:DNABASE_|2.33060729615;PF00076_RRM_1:X:complete|3.12575864609;PF00076_RRM_1:X:DNABACKBONE_|3.01154289794;PF00076_RRM_1:aggregate:RNA_,PF00076_RRM_1:aggregate:RNABACKBONE_,PF00076_RRM_1:aggregate:ALL_,PF00076_RRM_1:aggregate:NUCACID_|2.52624969146;PF00076_…
ENSG00000103510,KAT8	4.34528	0.0136311	PF11717_Tudor-knot:X:complete|2.135016954;Homology_binding:182-403:PEPTIDE_|2.95971468657;WholeGene_NatVar|0.0758459390692;JSD_conservation|3.61700013486
ENSG00000227191,TRGC2	4.33964	0.002707	PF07654_C1-set:X:DRUGLIKE_,PF07654_C1-set:X:METABOLITE_|3.77436984397;JSD_conservation|1.27287770758;PF07654_C1-set:X:complete|3.29369617434
ENSG00000120149,MSX2	4.3363	0.00436282	PF00046_Homeobox:X:DNABASE_|1.0051151622;PF00046_Homeobox:X:complete|2.40574185903;JSD_conservation|3.44585351991;PF00046_Homeobox:X:ALL_,PF00046_Homeobox:X:NUCACID_,PF00046_Homeobox:X:DNA_,PF00046_Homeobox:X:DNABACKBONE_|4.09952050584;Homology_binding:142-198:DNA_|2.52690187266
ENSG00000198795,ZNF521	4.33397	1.61262	PF12171_zf-C2H2_jaz:aggregate:DNABASE_|0.491448908264;PF13894_zf-C2H2_4:X:DNABASE_,PF00096_zf-C2H2:X:DNABASE_,PF13912_zf-C2H2_6:X:DNABASE_|0.41830806807;PF13894_zf-C2H2_4:X:ZN,PF13894_zf-C2H2_4:X:ION_,PF13894_zf-C2H2_4:X:ALL_|2.21078418442;PF12171_zf-C2H2_jaz:X:complete,PF13894_zf-C2H2_4:X:complete,PF00096_zf-C2H2:X:complete,PF13912_zf-C2H2_6:X:complete|1.96661420882;PF12874_zf-met:X:complete,PF1…
ENSG00000123685,BATF3	4.33056	0.00287509	PF00170_bZIP_1:X:DNABACKBONE_|3.91605089577;PF07716_bZIP_2:X:DNA_|4.62336381743;PF00170_bZIP_1:X:complete|2.24109704548;PF00170_bZIP_1:X:ALL_,PF00170_bZIP_1:X:NUCACID_,PF00170_bZIP_1:X:DNA_|5.11018751406;JSD_conservation|2.0677026189;PF07716_bZIP_2:X:complete|2.49442228966
ENSG00000258539,AC068896.1	4.33031	0.0032618	PF13847_Methyltransf_31:X:RNA_|3.70506108835;JSD_conservation|2.20280043542;PF13649_Methyltransf_25:X:complete,PF08241_Methyltransf_11:X:complete,PF08242_Methyltransf_12:X:complete|1.83270746296;PF13847_Methyltransf_31:X:complete|1.65359331692
ENSG00000169375,SIN3A	4.32884	0.0452218	Homology_binding:614-712:PEPTIDE_|0.698588269334;Homology_binding:125-184:8TL|3.28332194615;WholeGene_NatVar|1.76668780692;PF02671_PAH:aggregate:complete|0.506297680454;PF02671_PAH:X:complete|0.502037954491;Homology_binding:297-381:PEPTIDE_|1.05935419973;JSD_conservation|2.8946499075;PF08295_Sin3_corepress:X:complete|2.75632056502
ENSG00000131018,SYNE1	4.32691	0.519649	PF00435_Spectrin:aggregate:complete|1.74659011064;PF11971_CAMSAP_CH:aggregate:complete|3.6538160098;WholeGene_NatVar|2.39279730108;PF00435_Spectrin:X:complete|0.998049840623;PF11971_CAMSAP_CH:X:complete|2.05906562887;JSD_conservation|3.87264893999;PF00307_CH:X:complete|2.31721841972;PF00307_CH:aggregate:complete|3.97410465844
ENSG00000268173,AC007192.1	4.32642	0.00662994	PF00017_SH2:aggregate:complete|2.23387726071;PF00017_SH2:aggregate:SM_,PF00017_SH2:aggregate:ALL_,PF00017_SH2:aggregate:PEPTIDE_|0.17145995066;PF16454_PI3K_P85_iSH2:X:complete|3.65851291883;JSD_conservation|3.93597830045;PF00017_SH2:X:complete|4.93467728512
ENSG00000105647,PIK3R2	4.32642	0.0262589	PF00017_SH2:aggregate:complete|2.23387726071;PF00017_SH2:aggregate:SM_,PF00017_SH2:aggregate:ALL_,PF00017_SH2:aggregate:PEPTIDE_|0.17145995066;PF16454_PI3K_P85_iSH2:X:complete|3.65851291883;JSD_conservation|3.93597830045;PF00017_SH2:X:complete|5.6938423424
ENSG00000145675,PIK3R1	4.31259	0.0397975	PF16454_PI3K_P85_iSH2:X:complete|5.93910176961;Homology_binding:267-346:PEPTIDE_|0.450273351241;WholeGene_NatVar|0.46284413317;PF00017_SH2:X:SM_,PF00017_SH2:X:ALL_,PF00017_SH2:X:PEPTIDE_|0.738895167512;JSD_conservation|4.25414352618;PF00017_SH2:aggregate:complete|1.08295409389;PF00017_SH2:X:complete|1.44219673137
ENSG00000145715,RASA1	4.30918	0.0433047	PF07653_SH3_2:X:complete,PF00018_SH3_1:X:complete|1.16136612261;PF00169_PH:X:ION_|1.40816619639;PF00169_PH:X:SM_,PF00169_PH:X:DRUGLIKE_,PF00169_PH:X:4IP,PF00169_PH:X:ALL_,PF00169_PH:X:METABOLITE_|1.50287979716;PF00168_C2:X:SM_,PF00168_C2:X:METABOLITE_|1.48412041624;PF00018_SH3_1:X:complete,PF07653_SH3_2:X:complete|0.63914950823;WholeGene_NatVar|1.69292246963;JSD_conservation|3.43135317395;PF00616…
ENSG00000140479,PCSK6	4.30777	0.0678747	PF00082_Peptidase_S8:X:SM_,PF00082_Peptidase_S8:X:DRUGLIKE_|2.40390062713;PF16470_S8_pro-domain:X:complete|0.577734728526;PF08686_PLAC:X:complete|0.980701104595;PF00082_Peptidase_S8:X:DRUGLIKE_|2.30354261681;PF00082_Peptidase_S8:X:complete|2.20577719525;PF00082_Peptidase_S8:X:SM_|2.91080043454;PF01483_P_proprotein:X:complete|1.95713727811;Homology_binding:205-419:PEPTIDE_|1.16601866376;PF00082_Pe…
ENSG00000125107,CNOT1	4.30727	0.0694311	PF16418_CNOT1_HEAT:X:complete|1.51961226006;WholeGene_NatVar|3.37480124654;PF16415_CNOT1_CAF1_bind:X:complete|1.52449891696;PF12842_DUF3819:X:complete|0.0403170014317;JSD_conservation|2.36226062205;PF04054_Not1:X:complete|0.546086930442;PF16417_CNOT1_TTP_bind:X:complete|0.566884186841
ENSG00000086015,MAST2	4.30509	0.049479	PF07714_Pkinase_Tyr:X:AF3|4.87141195363;PF00069_Pkinase:X:D15,PF07714_Pkinase_Tyr:X:D15|0.273412752397;PF00069_Pkinase:X:SB2|0.737483437908;PF00595_PDZ:X:ALL_,PF00595_PDZ:X:PEPTIDE_|0.921196635851;PF07714_Pkinase_Tyr:X:1RO|1.15308771842;PF00069_Pkinase:X:VX6,PF07714_Pkinase_Tyr:X:VX6|2.1979635656;PF00069_Pkinase:X:complete,PF07714_Pkinase_Tyr:X:complete|2.74246115025;PF00595_PDZ:X:complete|0.0926…
ENSG00000163939,PBRM1	4.30351	0.23172	PF01426_BAH:X:complete|1.75490967777;PF00439_Bromodomain:X:complete|0.986535186139;PF01426_BAH:X:ALL_,PF01426_BAH:X:PEPTIDE_|0.0310544922848;PF00439_Bromodomain:aggregate:SM_,PF00439_Bromodomain:aggregate:ALL_,PF00439_Bromodomain:aggregate:DRUGLIKE_,PF00439_Bromodomain:aggregate:METABOLITE_|0.401382015014;WholeGene_NatVar|1.82554404034;PF00439_Bromodomain:aggregate:PEPTIDE_|0.6359165252;PF00439_B…
ENSG00000072832,CRMP1	4.29178	0.0187628	PF01979_Amidohydro_1:X:DOR|0.580563575213;PF01979_Amidohydro_1:X:complete|3.6230978133;PF01979_Amidohydro_1:X:SM_,PF01979_Amidohydro_1:X:DRUGLIKE_,PF01979_Amidohydro_1:X:METABOLITE_|2.64824960533;WholeGene_NatVar|0.230576435991;PF01979_Amidohydro_1:X:ZN,PF01979_Amidohydro_1:X:ION_,PF01979_Amidohydro_1:X:ALL_,PF01979_Amidohydro_1:X:FE|2.85002861282;PF01979_Amidohydro_1:X:NI|1.94777065808;JSD_conse…
ENSG00000139687,RB1	4.29125	0.013268	PF01857_RB_B:X:complete|2.99839708895;JSD_conservation|2.74313825243;PF01858_RB_A:X:complete|0.43388143984;WholeGene_NatVar|3.83435198146
ENSG00000101412,E2F1	4.28635	0.00325894	PF16421_E2F_CC-MB:X:complete|2.32042460477;PF02319_E2F_TDP:X:complete|2.83206415855;WholeGene_NatVar|0.296467211968;JSD_conservation|4.86283679215
ENSG00000196159,FAT4	4.28267	0.676301	PF16184_Cadherin_3:aggregate:complete|0.454562598037;PF08266_Cadherin_2:X:complete,PF00028_Cadherin:X:complete|0.101466365619;PF02210_Laminin_G_2:aggregate:complete,PF00054_Laminin_G_1:aggregate:complete|2.22324643071;PF00008_EGF:aggregate:BGC|0.678571350645;PF07974_EGF_2:aggregate:SM_,PF07974_EGF_2:aggregate:DRUGLIKE_,PF07974_EGF_2:aggregate:METABOLITE_|0.200869168145;PF08266_Cadherin_2:X:comple…
ENSG00000129911,KLF16	4.27162	0.0189478	PF13465_zf-H2C2_2:aggregate:complete|4.6531387543;PF13465_zf-H2C2_2:X:DNA_,PF13465_zf-H2C2_2:X:NUCACID_|0.613117994728;PF13894_zf-C2H2_4:aggregate:complete,PF00096_zf-C2H2:aggregate:complete|2.87340435736;JSD_conservation|4.16111275738;PF13894_zf-C2H2_4:X:complete,PF00096_zf-C2H2:X:complete|1.07183153831;PF12874_zf-met:X:ALL_|0.397086806109;PF13465_zf-H2C2_2:X:DNABACKBONE_|0.348239305838
ENSG00000157540,DYRK1A	4.26812	0.15276	PF07714_Pkinase_Tyr:X:1N1,PF00069_Pkinase:X:1N1|0.958768689561;PF07714_Pkinase_Tyr:X:4SP,PF00069_Pkinase:X:4SP|0.860623701108;PF07714_Pkinase_Tyr:X:complete|2.08366007106;Homology_binding:169-352:PEPTIDE_|0.711777805184;PF07714_Pkinase_Tyr:X:D15,PF00069_Pkinase:X:D15|0.0874706150269;PF00069_Pkinase:X:IRG|1.09637633343;PF07714_Pkinase_Tyr:X:IRG|1.37164251212;PF07714_Pkinase_Tyr:X:SB2|0.35623548056…
ENSG00000102271,KLHL4	4.25528	0.053268	PF07646_Kelch_2:aggregate:complete|2.55806401943;PF13415_Kelch_3:X:complete|0.503723684165;PF13418_Kelch_4:aggregate:PEPTIDE_|1.49364266246;PF07646_Kelch_2:aggregate:ALL_,PF07646_Kelch_2:aggregate:PEPTIDE_|1.11350514135;PF01344_Kelch_1:aggregate:ION_|0.0915416109562;WholeGene_NatVar|3.10492125906;PF13415_Kelch_3:aggregate:SM_,PF13415_Kelch_3:aggregate:ALL_,PF13415_Kelch_3:aggregate:PEPTIDE_|1.385…
ENSG00000163661,PTX3	4.25345	0.00383615	PF13385_Laminin_G_3:X:complete|3.66160037974;JSD_conservation|3.46953503101;PF00354_Pentaxin:X:complete|3.51597099027
ENSG00000079337,RAPGEF3	4.25097	0.0431767	PF00617_RasGEF:X:complete|3.39686750123;JSD_conservation|3.48786250531;PF00618_RasGEF_N:X:complete|0.641316808924
ENSG00000183682,BMP8A	4.2495	0.00323606	JSD_conservation|2.89606269322;PF00019_TGF_beta:X:complete|4.62446404894
ENSG00000196367,TRRAP	4.24739	0.0898037	PF02259_FAT:X:complete|0.554876341267;WholeGene_NatVar|3.5278819351;PF00454_PI3_PI4_kinase:X:complete|1.27172674355;JSD_conservation|2.94520092158
ENSG00000123124,WWP1	4.23843	0.0227499	PF00168_C2:X:complete|2.40605860348;PF00168_C2:X:SM_,PF00168_C2:X:METABOLITE_|2.17049076695;WholeGene_NatVar|1.58973051682;PF00397_WW:X:ALL_,PF00397_WW:X:PEPTIDE_|0.00220503985867;PF00397_WW:X:complete|1.56560559121;PF00397_WW:aggregate:ALL_,PF00397_WW:aggregate:PEPTIDE_|1.04831471838;JSD_conservation|1.03500175689;PF00397_WW:aggregate:complete|0.933076533806;PF00168_C2:X:ALL_,PF00168_C2:X:CA,PF0…
ENSG00000136141,LRCH1	4.23741	0.094347	PF12799_LRR_4:aggregate:ZN|0.0211597804274;PF00560_LRR_1:X:ION_|0.0766893621223;PF00307_CH:X:ALL_|0.539721157815;PF13855_LRR_8:aggregate:complete|0.806365908954;PF00560_LRR_1:X:RX8|1.87340928623;PF12799_LRR_4:aggregate:RNA_,PF12799_LRR_4:aggregate:RNABACKBONE_|0.607766629488;PF00560_LRR_1:X:RNA_,PF00560_LRR_1:X:RNABACKBONE_|0.673495463753;PF00560_LRR_1:aggregate:ION_|1.55308770584;PF13855_LRR_8:X…
ENSG00000186350,RXRA	4.23548	0.00910711	PF00104_Hormone_recep:X:complete|3.21704011122;PF00104_Hormone_recep:X:1CA|1.70257546426;PF00104_Hormone_recep:X:STR|1.60974961351;PF00104_Hormone_recep:X:EST|1.91095485161;WholeGene_NatVar|0.946644273132;PF00104_Hormone_recep:X:OHT|1.57242564635;PF00104_Hormone_recep:X:486|1.22248492746;JSD_conservation|3.1743696093;Homology_binding:264-450:REA,Homology_binding:264-450:7A4,Homology_binding:264-4…
ENSG00000119414,PPP6C	4.23479	0.0122807	Homology_binding:89-301:XT2,Homology_binding:89-301:XT1,Homology_binding:89-301:OKA,Homology_binding:89-301:AGS|2.66754488424;Homology_binding:84-264:PEPTIDE_|5.88109004738;WholeGene_NatVar|1.16562480896;PF00149_Metallophos:X:PEPTIDE_|0.797501799331;Homology_binding:121-301:PEPTIDE_|5.79284900818;JSD_conservation|2.79926787292;Homology_binding:52-264:XT2,Homology_binding:52-264:XT1,Homology_bindi…
ENSG00000090470,PDCD7	4.22721	0.00555801	PF16021_PDCD7:X:complete|3.98285630477;WholeGene_NatVar|0.190270392054;JSD_conservation|4.63185929248
ENSG00000091831,ESR1	4.22573	0.0512717	PF00104_Hormone_recep:X:1CA|4.16819501233;Homology_binding:330-543:EST,Homology_binding:330-543:OHT,Homology_binding:330-543:6WV,Homology_binding:330-543:RAL,Homology_binding:330-543:OB9,Homology_binding:330-543:KN3,Homology_binding:330-543:KN1,Homology_binding:330-543:OB3,Homology_binding:330-543:Q97,Homology_binding:330-543:OBT,Homology_binding:330-543:OBH,Homology_binding:330-543:OB8,Homology_…
ENSG00000181790,ADGRB1	4.22204	0.0443692	WholeGene_NatVar|1.2068288208;PF02793_HRM:X:complete|1.3622787598;JSD_conservation|4.01338701046;PF00090_TSP_1:X:complete|0.368598638624;PF16489_GAIN:X:complete|1.20837002255;PF00002_7tm_2:X:complete|2.73398136484;PF00090_TSP_1:aggregate:complete|0.622554540843
ENSG00000184937,WT1	4.21773	0.126352	PF13894_zf-C2H2_4:X:DNABASE_,PF00096_zf-C2H2:X:DNABASE_,PF13912_zf-C2H2_6:X:DNABASE_,PF12874_zf-met:X:DNABASE_|3.29905410768;PF13894_zf-C2H2_4:X:DNABACKBONE_,PF13912_zf-C2H2_6:X:DNABACKBONE_,PF12874_zf-met:X:DNABACKBONE_|0.601094788222;PF00096_zf-C2H2:X:DNABASE_,PF12874_zf-met:X:DNABASE_,PF13894_zf-C2H2_4:X:DNABASE_|2.95196940483;PF00096_zf-C2H2:aggregate:DNA_,PF00096_zf-C2H2:aggregate:NUCACID_,P…
ENSG00000115904,SOS1	4.21488	0.0316486	PF00169_PH:X:ION_|0.0875213501162;PF00169_PH:X:SM_,PF00169_PH:X:DRUGLIKE_,PF00169_PH:X:4IP,PF00169_PH:X:ALL_,PF00169_PH:X:METABOLITE_|2.26254269091;PF00125_Histone:X:ALL_,PF00125_Histone:X:NUCACID_,PF00125_Histone:X:DNA_,PF00125_Histone:X:DNABACKBONE_|1.18777417566;WholeGene_NatVar|1.72732340242;PF00621_RhoGEF:X:complete|2.4417201216;JSD_conservation|2.37611411852;PF00169_PH:X:complete|1.15188821…
ENSG00000138606,SHF	4.21231	0.0291319	PF00017_SH2:X:SM_,PF00017_SH2:X:ALL_,PF00017_SH2:X:PEPTIDE_|4.90166173224;JSD_conservation|2.67780680452;PF00017_SH2:X:complete|1.99441451878
ENSG00000188107,EYS	4.20797	0.16461	PF00008_EGF:aggregate:CA|2.66687630619;PF06247_Plasmod_Pvs28:X:complete|0.336117930611;PF02210_Laminin_G_2:X:complete,PF00054_Laminin_G_1:X:complete|0.95734590153;PF12661_hEGF:X:complete|0.0886002664153;PF00008_EGF:X:complete,PF07974_EGF_2:X:complete|0.394614890385;PF06247_Plasmod_Pvs28:aggregate:ALL_,PF06247_Plasmod_Pvs28:aggregate:CA,PF06247_Plasmod_Pvs28:aggregate:ION_|2.42662108094;PF00008_EG…
ENSG00000068781,STON1-GTF2A1L	4.20733	0.0263562	PF00928_Adap_comp_sub:X:complete|3.59198350404;JSD_conservation|3.72894965031
ENSG00000139800,ZIC5	4.19127	0.0128691	PF13465_zf-H2C2_2:aggregate:complete|2.91441508026;PF00096_zf-C2H2:aggregate:complete|0.612413342634;PF13894_zf-C2H2_4:X:ZN,PF13894_zf-C2H2_4:X:ION_,PF13894_zf-C2H2_4:X:ALL_|0.913179305011;PF13894_zf-C2H2_4:aggregate:DNABACKBONE_|1.06773065482;PF13894_zf-C2H2_4:X:DNA_,PF13894_zf-C2H2_4:X:NUCACID_|1.64294694013;PF13894_zf-C2H2_4:aggregate:ZN,PF13894_zf-C2H2_4:aggregate:ION_,PF13894_zf-C2H2_4:aggre…
ENSG00000147251,DOCK11	4.18677	0.032181	PF00169_PH:X:ION_|1.09636821851;PF06920_DHR-2:X:complete|2.71843808301;JSD_conservation|2.68906207598;PF00169_PH:X:complete|1.9278773812;WholeGene_NatVar|2.12927746795
ENSG00000065559,MAP2K4	4.18366	0.0580745	PF07714_Pkinase_Tyr:X:1N1,PF00069_Pkinase:X:1N1|0.171421974705;PF00069_Pkinase:X:AGS|3.24308241675;PF00069_Pkinase:X:9T6|2.76149409253;PF00069_Pkinase:X:IRG|1.21418555172;PF07714_Pkinase_Tyr:X:9T6|1.03590243647;PF07714_Pkinase_Tyr:X:DRUGLIKE_,PF07714_Pkinase_Tyr:X:ACP,PF07714_Pkinase_Tyr:X:ATP,PF07714_Pkinase_Tyr:X:AGS,PF07714_Pkinase_Tyr:X:ADP,PF07714_Pkinase_Tyr:X:SM_,PF07714_Pkinase_Tyr:X:META…
ENSG00000163508,EOMES	4.18366	0.0133283	PF16176_T-box_assoc:X:complete|4.1801457947;PF00907_T-box:X:complete|0.86480832057;WholeGene_NatVar|0.991286275598;PF00907_T-box:X:ALL_,PF00907_T-box:X:NUCACID_,PF00907_T-box:X:DNA_,PF00907_T-box:X:DNABACKBONE_|1.30145558339;JSD_conservation|3.96532903627
ENSG00000175745,NR2F1	4.182	0.0180409	PF00105_zf-C4:X:DNABACKBONE_,PF00105_zf-C4:X:DNA_,PF00105_zf-C4:X:NUCACID_|2.23659495249;PF00104_Hormone_recep:X:complete|1.68491591547;Homology_binding:93-159:DNA_|1.29843908096;PF00104_Hormone_recep:X:4HY|2.69600294001;WholeGene_NatVar|1.04577282547;PF00105_zf-C4:X:ALL_|1.26099095087;PF00104_Hormone_recep:X:OHT|1.16252158062;JSD_conservation|3.68063743183;PF00104_Hormone_recep:X:PEPTIDE_|3.3800…
ENSG00000198626,RYR2	4.18185	0.183779	PF02026_RyR:aggregate:complete|0.678904181258;PF00036_EF-hand_1:aggregate:CZH|2.16543729697;PF02026_RyR:X:complete|0.018459364421;PF00520_Ion_trans:X:METABOLITE_|0.57738634736;PF00622_SPRY:X:ALL_,PF00622_SPRY:X:PEPTIDE_|0.0512979465059;WholeGene_NatVar|3.65796818898;PF00036_EF-hand_1:X:CZH|1.55711960878;PF00036_EF-hand_1:X:complete|3.30344362448;JSD_conservation|1.56936853425;PF00622_SPRY:X:compl…
ENSG00000166825,ANPEP	4.17819	0.0127432	PF01433_Peptidase_M1:X:SM_,PF01433_Peptidase_M1:X:DRUGLIKE_,PF01433_Peptidase_M1:X:PEPTIDE_,PF01433_Peptidase_M1:X:ALL_,PF01433_Peptidase_M1:X:BES,PF01433_Peptidase_M1:X:METABOLITE_|4.33146473385;JSD_conservation|1.09002567411;Homology_binding:210-906:PEPTIDE_|2.70692532865;Homology_binding:210-894:ALA,Homology_binding:210-894:BES,Homology_binding:210-894:MET,Homology_binding:210-894:LEU,Homology…
ENSG00000102038,SMARCA1	4.17117	0.0276759	PF00271_Helicase_C:X:PEPTIDE_|0.80043686667;WholeGene_NatVar|2.0201170952;PF09111_SLIDE:X:complete|2.65025918597;PF04851_ResIII:X:RNA_,PF04851_ResIII:X:RNABACKBONE_,PF04851_ResIII:X:NUCACID_|1.05874537815;PF00271_Helicase_C:X:complete|1.21433279809;JSD_conservation|2.82224342397;PF00176_SNF2_N:X:ALL_,PF00176_SNF2_N:X:DNA_|0.740863276526
ENSG00000166033,HTRA1	4.15093	0.0133538	PF13365_Trypsin_2:X:complete|3.59642004309;PF00595_PDZ:X:ALL_,PF00595_PDZ:X:PEPTIDE_|1.45775742606;PF13180_PDZ_2:X:complete|1.35775681134;WholeGene_NatVar|0.189869724873;PF00595_PDZ:X:complete|1.18405391141;PF00089_Trypsin:X:complete|4.04127347571;PF13180_PDZ_2:X:ALL_,PF13180_PDZ_2:X:PEPTIDE_|0.927789883555;JSD_conservation|4.34518024186
ENSG00000104447,TRPS1	4.14757	0.25698	PF13894_zf-C2H2_4:X:complete|0.238652955337;PF13894_zf-C2H2_4:X:ZN,PF13894_zf-C2H2_4:X:ION_,PF13894_zf-C2H2_4:X:ALL_|0.329129499635;PF13894_zf-C2H2_4:aggregate:DNABACKBONE_|0.400207267005;PF00096_zf-C2H2:aggregate:DNA_,PF00096_zf-C2H2:aggregate:NUCACID_|3.83681541768;PF00096_zf-C2H2:X:DNABASE_,PF13909_zf-H2C2_5:X:DNABASE_|3.64231875033;PF13894_zf-C2H2_4:aggregate:DNABASE_|1.33689881795;PF13909_zf…
ENSG00000112742,TTK	4.13004	0.0817342	Homology_binding:528-674:SVE,Homology_binding:528-674:7RO,Homology_binding:528-674:PWU,Homology_binding:528-674:O38,Homology_binding:528-674:C5N,Homology_binding:528-674:AU5,Homology_binding:528-674:2QK,Homology_binding:528-674:ZO8,Homology_binding:528-674:ZO6,Homology_binding:528-674:Z0W,Homology_binding:528-674:Z0B,Homology_binding:528-674:X21,Homology_binding:528-674:X20,Homology_binding:528-6…
ENSG00000143674,MAP3K21	4.12811	0.0418348	PF07714_Pkinase_Tyr:X:AF3|0.102406944011;PF07714_Pkinase_Tyr:X:B96,PF00069_Pkinase:X:B96|1.30507933029;PF07714_Pkinase_Tyr:X:SKE,PF00069_Pkinase:X:SKE|0.975584933969;PF07714_Pkinase_Tyr:X:D15,PF00069_Pkinase:X:D15|0.652054498474;PF07714_Pkinase_Tyr:X:DKI,PF00069_Pkinase:X:DKI|0.683507630125;PF07714_Pkinase_Tyr:X:AMP|0.0560821775557;PF07714_Pkinase_Tyr:X:4SP,PF00069_Pkinase:X:4SP|0.0721528311863;P…
ENSG00000133030,MPRIP	4.12727	0.0458763	PF00169_PH:X:ION_|0.753020914121;PF00169_PH:aggregate:ION_|1.33750507786;PF00169_PH:X:SM_,PF00169_PH:X:DRUGLIKE_,PF00169_PH:X:4IP,PF00169_PH:X:ALL_,PF00169_PH:X:METABOLITE_|0.535364921134;PF00169_PH:aggregate:SM_,PF00169_PH:aggregate:DRUGLIKE_,PF00169_PH:aggregate:4IP,PF00169_PH:aggregate:ALL_,PF00169_PH:aggregate:METABOLITE_|3.25802372801;JSD_conservation|1.96133320521;PF00169_PH:aggregate:compl…
ENSG00000178385,PLEKHM3	4.1197	0.0170579	PF00169_PH:aggregate:SM_,PF00169_PH:aggregate:DRUGLIKE_,PF00169_PH:aggregate:4IP,PF00169_PH:aggregate:ALL_,PF00169_PH:aggregate:METABOLITE_|1.51037329433;PF00169_PH:aggregate:ION_|3.08541305847;WholeGene_NatVar|0.474395017016;PF13901_zf-RING_9:X:complete|3.91359638669;JSD_conservation|2.15877560019
ENSG00000143869,GDF7	4.11773	0.00304914	JSD_conservation|3.577143741;PF00019_TGF_beta:X:complete|4.15962910495
ENSG00000105991,HOXA1	4.11587	0.00653505	PF00046_Homeobox:X:DNABASE_|2.4387478998;Homology_binding:232-284:DNA_|3.53762287474;PF00046_Homeobox:X:complete|2.32402663978;PF00046_Homeobox:X:ALL_,PF00046_Homeobox:X:NUCACID_,PF00046_Homeobox:X:DNA_,PF00046_Homeobox:X:DNABACKBONE_|3.38543228921
ENSG00000260836,AC245033.1	4.10492	0.0071671	Homology_binding:46-238:RNA_|0.927285317537;PF16368_CEBP1_N:X:complete|4.87795229171
ENSG00000197044,ZNF441	4.10487	0.10338	PF13894_zf-C2H2_4:X:complete|0.502432610061;PF16622_zf-C2H2_11:aggregate:DNA_|1.25103045554;PF12171_zf-C2H2_jaz:aggregate:ALL_|0.193630847435;PF12171_zf-C2H2_jaz:aggregate:complete|2.2788872985;PF13912_zf-C2H2_6:aggregate:complete|2.00755739625;PF12171_zf-C2H2_jaz:X:DNA_,PF12171_zf-C2H2_jaz:X:NUCACID_,PF13894_zf-C2H2_4:X:DNA_,PF13894_zf-C2H2_4:X:NUCACID_,PF00096_zf-C2H2:X:DNA_,PF00096_zf-C2H2:X:N…
ENSG00000165164,CFAP47	4.09867	0.0302265	PF12371_TMEM131_like:X:complete|2.24197480404;PF12371_TMEM131_like:aggregate:complete|1.61155255472;WholeGene_NatVar|2.15138567604;JSD_conservation|2.1646593069
ENSG00000135363,LMO2	4.09581	0.00938606	Homology_binding:105-213:PEPTIDE_|1.4332182535;WholeGene_NatVar|0.544879233663;Homology_binding:36-144:PEPTIDE_|1.4332182535;JSD_conservation|3.46287025784;PF00412_LIM:aggregate:complete|4.61272999041;PF00412_LIM:X:complete|1.52282941882
ENSG00000127252,HRASLS	4.08173	0.0041461	WholeGene_NatVar|0.294717649158;PF04970_LRAT:X:complete|3.95697816787;JSD_conservation|4.40584002614
ENSG00000174738,NR1D2	4.07315	0.0110209	PF00104_Hormone_recep:X:complete|0.503816756617;PF00104_Hormone_recep:X:1CA|2.68103445732;PF00105_zf-C4:X:ALL_|1.33198192437;PF00104_Hormone_recep:X:486|1.4870129887;JSD_conservation|4.43324213079;PF00105_zf-C4:X:DNABACKBONE_,PF00105_zf-C4:X:DNA_,PF00105_zf-C4:X:NUCACID_|3.05939434104;Homology_binding:111-180:DNA_|2.25817871593;PF00104_Hormone_recep:X:VDX|1.06986458961;PF00105_zf-C4:X:complete|2.…
ENSG00000076984,MAP2K7	4.06468	0.0559521	PF00069_Pkinase:X:IRG|0.200531879788;PF00069_Pkinase:X:STU,PF07714_Pkinase_Tyr:X:STU|0.112992982976;PF07714_Pkinase_Tyr:X:IRG|0.0381395988373;PF00069_Pkinase:X:PEPTIDE_,PF07714_Pkinase_Tyr:X:PEPTIDE_|1.93242398395;PF00069_Pkinase:X:LDN,PF07714_Pkinase_Tyr:X:LDN|0.7489985745;PF00069_Pkinase:X:DRUGLIKE_,PF00069_Pkinase:X:ACP,PF00069_Pkinase:X:ATP,PF00069_Pkinase:X:ALL_,PF00069_Pkinase:X:AMP,PF00069…
ENSG00000135636,DYSF	4.0616	0.392786	PF00168_C2:X:complete|0.465304371572;PF00168_C2:X:SM_,PF00168_C2:X:METABOLITE_|0.641065763707;PF08151_FerI:X:complete|0.42117389476;WholeGene_NatVar|1.28817949826;PF00168_C2:aggregate:SM_,PF00168_C2:aggregate:METABOLITE_|0.60611727578;JSD_conservation|3.05634576213;PF08150_FerB:X:complete|2.30115897096;PF00168_C2:aggregate:ALL_,PF00168_C2:aggregate:CA,PF00168_C2:aggregate:ION_|2.75280910036;PF001…
ENSG00000142279,WTIP	4.0593	0.00710011	PF00412_LIM:X:complete|3.32367784189;PF00412_LIM:aggregate:complete|4.28519647992;WholeGene_NatVar|0.107690907737;JSD_conservation|4.06688326354
ENSG00000169857,AVEN	4.05601	0.00380993	JSD_conservation|4.05600684691
ENSG00000140992,PDPK1	4.05587	0.0320511	PF14593_PH_3:X:complete|6.03210363796;JSD_conservation|1.39946383782;WholeGene_NatVar|0.359133284082
ENSG00000008516,MMP25	4.05106	0.00979114	PF00413_Peptidase_M10:X:complete|2.95426532611;PF01471_PG_binding_1:X:complete|1.52502394731;PF00413_Peptidase_M10:X:ION_,PF00413_Peptidase_M10:X:ALL_|3.24114443471;JSD_conservation|2.84337221933;PF00413_Peptidase_M10:X:PEPTIDE_|0.31879425503
ENSG00000152402,GUCY1A2	4.05068	0.0190475	PF00211_Guanylate_cyc:X:complete|1.55384454411;PF07700_HNOB:X:complete|2.51967302083;PF07700_HNOB:X:DRUGLIKE_|1.38061265212;WholeGene_NatVar|2.23159476891;JSD_conservation|3.24166051814
ENSG00000174469,CNTNAP2	4.04911	0.0359128	PF02210_Laminin_G_2:aggregate:ALL_|1.7747097341;PF00054_Laminin_G_1:aggregate:ALL_,PF00054_Laminin_G_1:aggregate:CA|0.818588909331;PF02210_Laminin_G_2:X:complete,PF00054_Laminin_G_1:X:complete|2.45495156152;PF13385_Laminin_G_3:aggregate:complete|1.14548123873;PF00008_EGF:X:complete|0.0256523862035;WholeGene_NatVar|2.1182298208;PF00754_F5_F8_type_C:X:ALL_|1.44342455769;PF13385_Laminin_G_3:X:comple…
ENSG00000116032,GRIN3B	4.04448	0.00881004	PF10613_Lig_chan-Glu_bd:X:complete|2.74606134359;PF00497_SBP_bac_3:X:GLY|0.711797609689;PF00497_SBP_bac_3:X:complete|4.41667281587;JSD_conservation|3.43398643239;PF00060_Lig_chan:X:complete|3.78510099461;PF00497_SBP_bac_3:X:SM_,PF00497_SBP_bac_3:X:DRUGLIKE_,PF00497_SBP_bac_3:X:ALL_,PF00497_SBP_bac_3:X:GLU,PF00497_SBP_bac_3:X:METABOLITE_|0.424199743542
ENSG00000179091,CYC1	4.04437	0.00354004	Homology_binding:96-294:PEPTIDE_|0.650702613432;PF02167_Cytochrom_C1:X:SM_,PF02167_Cytochrom_C1:X:ALL_|2.47503841631;PF02167_Cytochrom_C1:X:complete|2.91374112134;JSD_conservation|3.31854359821;Homology_binding:115-273:HEC,Homology_binding:115-273:HEM|2.04102757799
ENSG00000169926,KLF13	4.04212	0.011719	PF13465_zf-H2C2_2:aggregate:ALL_|0.0218348069657;PF13894_zf-C2H2_4:X:DNA_,PF13894_zf-C2H2_4:X:NUCACID_,PF00096_zf-C2H2:X:DNA_,PF00096_zf-C2H2:X:NUCACID_,PF12874_zf-met:X:DNA_,PF12874_zf-met:X:NUCACID_|0.0406847155275;PF13894_zf-C2H2_4:aggregate:DNABASE_,PF00096_zf-C2H2:aggregate:DNABASE_|1.0672013884;PF12874_zf-met:X:complete,PF13894_zf-C2H2_4:X:complete,PF00096_zf-C2H2:X:complete|0.415509497117;…
ENSG00000117868,ESYT2	4.04089	0.0273778	PF00168_C2:aggregate:ALL_,PF00168_C2:aggregate:CA,PF00168_C2:aggregate:ION_|0.537080525682;PF00168_C2:X:ALL_,PF00168_C2:X:CA,PF00168_C2:X:ION_|0.142747952873;JSD_conservation|4.53951606926;PF00168_C2:aggregate:complete|3.0217778139;PF00168_C2:X:complete|1.13557817113
ENSG00000167395,ZNF646	4.04041	0.562529	PF16622_zf-C2H2_11:X:complete|2.10367244117;PF13894_zf-C2H2_4:aggregate:DNABACKBONE_|1.78544462709;PF12171_zf-C2H2_jaz:aggregate:complete|3.42186730939;PF13894_zf-C2H2_4:X:DNABACKBONE_,PF13912_zf-C2H2_6:X:DNABACKBONE_|1.26318426427;PF12171_zf-C2H2_jaz:X:DNA_,PF12171_zf-C2H2_jaz:X:NUCACID_,PF13894_zf-C2H2_4:X:DNA_,PF13894_zf-C2H2_4:X:NUCACID_,PF00096_zf-C2H2:X:DNA_,PF00096_zf-C2H2:X:NUCACID_,PF139…
ENSG00000006047,YBX2	4.03908	0.00461507	JSD_conservation|4.03907622122
ENSG00000275740,AC091959.3	4.03883	0.0053668	PF00076_RRM_1:X:RNA_,PF00076_RRM_1:X:RNABACKBONE_,PF00076_RRM_1:X:DNA_,PF00076_RRM_1:X:RNABASE_,PF00076_RRM_1:X:ALL_,PF00076_RRM_1:X:NUCACID_|3.52555063707;JSD_conservation|2.18621967631
ENSG00000125798,FOXA2	4.03481	0.023855	PF00250_Forkhead:X:DNABACKBONE_|1.73206253657;PF00250_Forkhead:X:ALL_,PF00250_Forkhead:X:NUCACID_,PF00250_Forkhead:X:DNA_|0.835156407136;WholeGene_NatVar|0.342402439252;JSD_conservation|2.96010798866;Homology_binding:210-216:MG|0.373118159472;Homology_binding:216-222:MG|0.373118159472;PF00250_Forkhead:X:complete|4.5467626348
ENSG00000162437,RAVER2	4.03233	0.0182662	PF00076_RRM_1:aggregate:PEPTIDE_|1.86047020539;PF00076_RRM_1:X:complete|2.00633063688;WholeGene_NatVar|0.5198003228;PF00076_RRM_1:aggregate:complete|2.45678632496;JSD_conservation|3.73473937008;PF00076_RRM_1:X:PEPTIDE_|0.894719657677
ENSG00000113319,RASGRF2	4.02714	0.0218508	PF00169_PH:X:ION_|1.07986621342;PF00169_PH:aggregate:ION_|0.0719954203855;PF00169_PH:X:SM_,PF00169_PH:X:DRUGLIKE_,PF00169_PH:X:4IP,PF00169_PH:X:ALL_,PF00169_PH:X:METABOLITE_|3.68650094374;PF00169_PH:aggregate:SM_,PF00169_PH:aggregate:DRUGLIKE_,PF00169_PH:aggregate:4IP,PF00169_PH:aggregate:ALL_,PF00169_PH:aggregate:METABOLITE_|2.50104241852;PF00618_RasGEF_N:X:complete|1.63964508738;WholeGene_NatVa…
ENSG00000155085,AK9	4.02264	0.11981	PF00406_ADK:X:AMP|0.788298079413;PF13207_AAA_17:aggregate:ZN|1.68405491622;PF13238_AAA_18:X:ADP|0.489276233098;PF00406_ADK:aggregate:ZN|2.34969370645;PF13207_AAA_17:aggregate:AMP|1.97265719745;PF13238_AAA_18:aggregate:SM_,PF13238_AAA_18:aggregate:DRUGLIKE_,PF13238_AAA_18:aggregate:ALL_,PF13238_AAA_18:aggregate:METABOLITE_|2.05284586219;PF00406_ADK:aggregate:AMP|0.878447212889;PF13207_AAA_17:X:SM_…
ENSG00000185760,KCNQ5	4.01987	0.0664911	PF00520_Ion_trans:X:complete|4.38373566772;PF07885_Ion_trans_2:X:complete|3.31063860072;JSD_conservation|3.0048757218;WholeGene_NatVar|1.1356789673
ENSG00000172572,PDE3A	4.01768	0.00949001	PF00233_PDEase_I:X:METABOLITE_|1.52563234175;PF00233_PDEase_I:X:ALL_|2.72234195979;PF00233_PDEase_I:X:SM_,PF00233_PDEase_I:X:DRUGLIKE_,PF00233_PDEase_I:X:IBM|0.66326338845;WholeGene_NatVar|0.403653028659;Homology_binding:750-1007:IBM,Homology_binding:750-1007:666|0.941412532737;JSD_conservation|4.56838851275;PF00233_PDEase_I:X:complete|2.24715338766
ENSG00000157404,KIT	4.01575	0.0654681	PF07714_Pkinase_Tyr:X:AF3|1.49021614642;PF07714_Pkinase_Tyr:X:1N1,PF00069_Pkinase:X:1N1|0.369705780462;PF13895_Ig_2:X:PEPTIDE_|0.235409526635;PF00069_Pkinase:X:AGS|0.208573836619;PF07714_Pkinase_Tyr:X:complete,PF00069_Pkinase:X:complete|3.25497579171;PF07714_Pkinase_Tyr:X:1RO|5.00336927494;PF07714_Pkinase_Tyr:X:P4O,PF00069_Pkinase:X:P4O|0.260127278476;PF00047_ig:X:DNA_,PF00047_ig:X:DNABASE_|0.121…
ENSG00000143297,FCRL5	4.01567	0.085464	PF13895_Ig_2:X:complete,PF00047_ig:X:complete,PF07679_I-set:X:complete|1.02513399087;PF13927_Ig_3:X:complete|0.748484952219;PF07679_I-set:aggregate:complete|0.965993028974;PF00047_ig:aggregate:DNABACKBONE_|0.483775776426;PF13927_Ig_3:aggregate:complete|2.86081414197;PF13895_Ig_2:X:complete,PF00047_ig:X:complete,PF13927_Ig_3:X:complete,PF07679_I-set:X:complete|1.3663463637;PF00047_ig:X:DNA_,PF0004…
ENSG00000161904,LEMD2	4.00985	0.0171783	PF09402_MSC:X:complete|2.55648633083;JSD_conservation|5.19365038295;WholeGene_NatVar|0.0142717339642
ENSG00000176595,KBTBD11	4.00855	0.00511312	PF07646_Kelch_2:aggregate:complete,PF13964_Kelch_6:aggregate:complete|4.81813925865;WholeGene_NatVar|0.0325752457373;JSD_conservation|3.03578810008
ENSG00000164430,CGAS	4.00534	0.00702596	PF03281_Mab-21:X:complete|3.70380312389;JSD_conservation|2.76931143382;Homology_binding:211-489:1SY,Homology_binding:211-489:UTP,Homology_binding:211-489:ATP,Homology_binding:211-489:9BY,Homology_binding:211-489:9BV,Homology_binding:211-489:9BS,Homology_binding:211-489:9BJ,Homology_binding:211-489:9BG,Homology_binding:211-489:9B7,Homology_binding:211-489:8ZS,Homology_binding:211-489:8ZP,Homology_…
ENSG00000134243,SORT1	3.99787	0.0203772	Homology_binding:303-394:Q9Z,Homology_binding:303-394:Q9Y,Homology_binding:303-394:2JQ,Homology_binding:303-394:2ET|1.24227880419;Homology_binding:259-394:PEPTIDE_|3.08703604114;WholeGene_NatVar|0.524909180841;Homology_binding:166-257:Q9Z,Homology_binding:166-257:Q9Y,Homology_binding:166-257:2JQ,Homology_binding:166-257:2ET|1.24227880419;JSD_conservation|2.38996145911;Homology_binding:123-257:PEP…
ENSG00000172915,NBEA	3.99768	0.125473	PF06469_DUF1088:X:complete|1.93096188861;PF00400_WD40:aggregate:complete|0.876208033754;PF00400_WD40:X:complete|0.674385566297;WholeGene_NatVar|1.96390600167;JSD_conservation|2.479183713;PF02138_Beach:X:complete|1.83072677482;PF14844_PH_BEACH:X:complete|2.32086519891
ENSG00000153707,PTPRD	3.99764	0.651671	PF00047_ig:X:DNA_,PF00047_ig:X:DNABASE_|1.45394846466;PF00041_fn3:X:PEPTIDE_|0.37693748964;PF13895_Ig_2:X:PEPTIDE_|0.287680329087;PF00041_fn3:X:complete|1.80364225146;PF00041_fn3:X:ALL_|0.75781157086;PF07686_V-set:aggregate:DNA_,PF07686_V-set:aggregate:NUCACID_,PF07686_V-set:aggregate:DNABASE_|0.259482625779;PF07686_V-set:X:RNABASE_|0.862100783626;PF07686_V-set:aggregate:KDO|0.534329411692;PF0004…
ENSG00000160229,ZNF66	3.99751	0.023083	PF01352_KRAB:X:complete|3.69395250833;JSD_conservation|3.83121892492
ENSG00000185650,ZFP36L1	3.9954	0.030484	Homology_binding:97-154:ZN,PF00642_zf-CCCH:aggregate:ZN,PF00642_zf-CCCH:aggregate:ION_,PF00642_zf-CCCH:aggregate:ALL_,PF14608_zf-CCCH_2:aggregate:ZN,PF14608_zf-CCCH_2:aggregate:ION_,PF14608_zf-CCCH_2:aggregate:ALL_|1.1141999715;PF00642_zf-CCCH:aggregate:complete|4.15534870452;Homology_binding:119-176:ZN,PF00642_zf-CCCH:aggregate:ZN,PF00642_zf-CCCH:aggregate:ION_,PF00642_zf-CCCH:aggregate:ALL_,PF1…
ENSG00000104375,STK3	3.99354	0.130333	PF00069_Pkinase:X:9T6|5.50173708575;PF07714_Pkinase_Tyr:X:SKE|3.73010061541;PF00069_Pkinase:X:DB8|1.31378761442;PF00069_Pkinase:X:0LI,PF07714_Pkinase_Tyr:X:0LI|2.66408479647;PF07714_Pkinase_Tyr:X:IZA|6.46850847808;PF00069_Pkinase:X:IZA|5.52628815501;PF00069_Pkinase:X:DRUGLIKE_,PF00069_Pkinase:X:ACP,PF00069_Pkinase:X:ATP,PF00069_Pkinase:X:ALL_,PF00069_Pkinase:X:AMP,PF00069_Pkinase:X:ADP,PF00069_Pk…
ENSG00000008311,AASS	3.9929	0.0247416	PF05222_AlaDh_PNT_N:X:SM_,PF05222_AlaDh_PNT_N:X:ALL_|2.17761194798;PF16653_Sacchrp_dh_C:X:SM_,PF16653_Sacchrp_dh_C:X:ALL_,PF16653_Sacchrp_dh_C:X:DRUGLIKE_,PF16653_Sacchrp_dh_C:X:METABOLITE_|2.32147550496;WholeGene_NatVar|1.07130714078;JSD_conservation|2.41070633599;PF05222_AlaDh_PNT_N:X:DRUGLIKE_,PF05222_AlaDh_PNT_N:X:METABOLITE_,PF05222_AlaDh_PNT_N:X:NAD|1.2934038125;PF05222_AlaDh_PNT_N:X:comple…
ENSG00000277203,F8A1	3.98813	0.00250292	JSD_conservation|3.98813324217
ENSG00000176842,IRX5	3.98566	0.0136642	PF00046_Homeobox:X:DNABASE_|0.575763222317;PF05920_Homeobox_KN:X:DNABASE_|1.385448269;PF05920_Homeobox_KN:X:ALL_,PF05920_Homeobox_KN:X:NUCACID_,PF05920_Homeobox_KN:X:DNA_|0.707674408838;PF00046_Homeobox:X:ALL_,PF00046_Homeobox:X:NUCACID_,PF00046_Homeobox:X:DNA_,PF00046_Homeobox:X:DNABACKBONE_|0.0189764091202;PF05920_Homeobox_KN:X:complete|2.34659522819;JSD_conservation|4.34952506332;PF05920_Homeo…
ENSG00000169032,MAP2K1	3.98531	0.0160081	PF00069_Pkinase:X:AGS|1.14932173177;PF00069_Pkinase:X:SB2|3.52389297075;WholeGene_NatVar|1.3442546978;PF07714_Pkinase_Tyr:X:STI,PF00069_Pkinase:X:STI|0.671265613062;PF00069_Pkinase:X:SO4|0.645578664073;PF00069_Pkinase:X:PEPTIDE_|0.257658617499;PF07714_Pkinase_Tyr:X:PEPTIDE_|1.3887742197;JSD_conservation|3.36102118737;PF07714_Pkinase_Tyr:X:9T6,PF00069_Pkinase:X:9T6|1.49685552088;PF07714_Pkinase_Ty…
ENSG00000143434,SEMA6C	3.98487	0.026756	PF01403_Sema:X:complete|3.63226213555;JSD_conservation|4.13720516073
ENSG00000248333,CDK11B	3.98475	0.0929167	PF07714_Pkinase_Tyr:X:AF3|1.95526809277;PF07714_Pkinase_Tyr:X:AMP|1.15921996538;PF00069_Pkinase:X:DB8,PF07714_Pkinase_Tyr:X:DB8|1.7825895769;PF00069_Pkinase:X:1N1,PF07714_Pkinase_Tyr:X:1N1|1.96228513492;PF00069_Pkinase:X:complete,PF07714_Pkinase_Tyr:X:complete|3.87291492783;WholeGene_NatVar|0.683394562792;PF00069_Pkinase:X:STI,PF07714_Pkinase_Tyr:X:STI|2.70015221861;PF00069_Pkinase:X:SO4|2.873742…
ENSG00000272602,ZNF595	3.98401	0.423662	PF00096_zf-C2H2:X:DNA_,PF00096_zf-C2H2:X:NUCACID_,PF13912_zf-C2H2_6:X:DNA_,PF13912_zf-C2H2_6:X:NUCACID_,PF16622_zf-C2H2_11:X:DNA_|2.09721750411;PF12171_zf-C2H2_jaz:aggregate:DNABASE_|3.39488902207;PF16622_zf-C2H2_11:aggregate:DNA_|3.56296160784;PF12171_zf-C2H2_jaz:X:complete,PF00096_zf-C2H2:X:complete,PF13912_zf-C2H2_6:X:complete,PF13894_zf-C2H2_4:X:complete,PF16622_zf-C2H2_11:X:complete|1.151219…
ENSG00000198598,MMP17	3.98323	0.0276477	PF00045_Hemopexin:aggregate:complete|2.39188897033;PF00045_Hemopexin:X:complete|1.99375121578;PF00413_Peptidase_M10:X:PEPTIDE_|0.984522225956;PF00413_Peptidase_M10:X:complete|1.07337401374;PF00413_Peptidase_M10:X:ION_,PF00413_Peptidase_M10:X:ALL_|1.78314137883;JSD_conservation|3.53038749208
ENSG00000125675,GRIA3	3.98066	0.0488398	PF10613_Lig_chan-Glu_bd:X:complete|0.688650180924;PF01094_ANF_receptor:X:CA|0.434309405795;PF00497_SBP_bac_3:X:GLY|3.68961323997;Homology_binding:431-763:ZK1,Homology_binding:431-763:GLU,Homology_binding:431-763:KAI,Homology_binding:431-763:FWD,Homology_binding:431-763:QUS,Homology_binding:431-763:NWD|1.62942595764;WholeGene_NatVar|1.76040710378;PF00497_SBP_bac_3:X:KAI|4.39663529921;PF00497_SBP_b…
ENSG00000113361,CDH6	3.97529	0.0220189	PF00028_Cadherin:X:CA,PF00028_Cadherin:X:ION_,PF00028_Cadherin:X:ALL_|0.125667294814;Homology_binding:63-239:CA|0.0364149905084;PF01049_Cadherin_C:X:complete|2.62383406536;PF00028_Cadherin:aggregate:complete|0.261412520395;WholeGene_NatVar|2.86714375183;PF00028_Cadherin:X:SM_,PF00028_Cadherin:X:DRUGLIKE_,PF00028_Cadherin:X:METABOLITE_|0.209041571622;Homology_binding:8-184:CA|0.0931718089681;PF000…
ENSG00000156113,KCNMA1	3.97516	0.248548	PF03493_BK_channel_a:X:complete|0.802115230007;PF00520_Ion_trans:X:CA|3.43758436072;PF00520_Ion_trans:X:METABOLITE_|1.71292070346;WholeGene_NatVar|1.96296985071;JSD_conservation|2.48324126475;PF00520_Ion_trans:X:complete|3.04745627904;PF07885_Ion_trans_2:X:complete|2.04907717643
ENSG00000183765,CHEK2	3.97464	0.246861	PF00069_Pkinase:X:9T6|1.73894999849;PF07714_Pkinase_Tyr:X:SKE|0.921001195845;PF00069_Pkinase:X:AGS|0.293957697195;PF07714_Pkinase_Tyr:X:4SP,PF00069_Pkinase:X:4SP|0.845532483985;PF00069_Pkinase:X:38O,PF07714_Pkinase_Tyr:X:38O|0.843683546809;PF07714_Pkinase_Tyr:X:VX6,PF00069_Pkinase:X:VX6|1.07935054817;PF00069_Pkinase:X:IRG|1.4259139115;PF07714_Pkinase_Tyr:X:9T6|1.4763233468;PF07714_Pkinase_Tyr:X:D…
ENSG00000180921,FAM83H	3.96923	0.00887489	PF07894_DUF1669:X:complete|4.2685594629;JSD_conservation|2.73405050418
ENSG00000152894,PTPRK	3.96491	0.187321	PF00102_Y_phosphatase:aggregate:ION_,PF00102_Y_phosphatase:aggregate:VO4|3.78218661018;PF00041_fn3:aggregate:PEPTIDE_|0.504403916961;PF00102_Y_phosphatase:aggregate:SM_,PF00102_Y_phosphatase:aggregate:DRUGLIKE_,PF00102_Y_phosphatase:aggregate:ALL_,PF00102_Y_phosphatase:aggregate:PEPTIDE_|4.31449975788;PF00102_Y_phosphatase:aggregate:OTA|3.78221390884;PF00041_fn3:X:PEPTIDE_|1.06079737531;PF00629_M…
ENSG00000179943,FIZ1	3.96356	0.101852	PF13894_zf-C2H2_4:aggregate:DNABACKBONE_|0.571170383434;PF13894_zf-C2H2_4:X:DNABACKBONE_,PF13912_zf-C2H2_6:X:DNABACKBONE_|0.199274669782;PF13894_zf-C2H2_4:aggregate:DNABASE_|0.934724871311;PF05605_zf-Di19:aggregate:DNABASE_|1.194786451;PF13894_zf-C2H2_4:X:complete,PF00096_zf-C2H2:X:complete,PF13912_zf-C2H2_6:X:complete|2.23063965613;PF13894_zf-C2H2_4:X:DNABACKBONE_|1.50880405686;PF13894_zf-C2H2_4…
ENSG00000169057,MECP2	3.96094	0.0225973	Homology_binding:108-158:DNA_|3.84251253388;WholeGene_NatVar|0.868360304109;Homology_binding:108-132:DNA_|2.73639889839;JSD_conservation|2.21063368183;Homology_binding:120-170:DNA_|3.84251253388;Homology_binding:104-154:DNA_|3.84251253388;PF01429_MBD:X:complete|0.897061590612
ENSG00000182218,HHIPL1	3.95961	0.00941896	JSD_conservation|3.99962899751;PF03024_Folate_rec:X:complete|0.289585617825;PF07995_GSDH:X:complete|2.80039287368
ENSG00000205629,LCMT1	3.95785	0.0153608	Homology_binding:25-202:SAH,Homology_binding:25-202:SAM,Homology_binding:25-202:AN6|4.05681082105;WholeGene_NatVar|0.57914079172;JSD_conservation|2.35338483112
ENSG00000124535,WRNIP1	3.95634	0.0234067	WholeGene_NatVar|0.284322639546;PF12002_MgsA_C:X:complete|3.6409808845;PF16193_AAA_assoc_2:X:complete|1.96022413583;JSD_conservation|5.1733838564;PF00004_AAA:X:complete|0.481032683466;PF05496_RuvB_N:X:complete|0.0224063906623
ENSG00000115252,PDE1A	3.95438	0.025677	PF08499_PDEase_I_N:X:complete|3.35824061908;WholeGene_NatVar|1.6005973789;JSD_conservation|3.75545698105
ENSG00000106415,GLCCI1	3.95293	0.0093751	PF15388_FAM117:X:complete|3.86472795483;WholeGene_NatVar|0.622512532409;JSD_conservation|3.92874923546
ENSG00000125834,STK35	3.95025	0.0253491	PF00069_Pkinase:X:AGS|0.415108636654;PF00069_Pkinase:X:DRUGLIKE_,PF00069_Pkinase:X:ACP,PF00069_Pkinase:X:ATP,PF00069_Pkinase:X:ALL_,PF00069_Pkinase:X:AMP,PF00069_Pkinase:X:ADP,PF00069_Pkinase:X:METABOLITE_,PF00069_Pkinase:X:ANP,PF07714_Pkinase_Tyr:X:DRUGLIKE_,PF07714_Pkinase_Tyr:X:ACP,PF07714_Pkinase_Tyr:X:ATP,PF07714_Pkinase_Tyr:X:AGS,PF07714_Pkinase_Tyr:X:ADP,PF07714_Pkinase_Tyr:X:SM_,PF07714_P…
ENSG00000196712,NF1	3.94723	0.0613489	PF13716_CRAL_TRIO_2:X:complete|0.948978635858;WholeGene_NatVar|4.68501411109;JSD_conservation|2.7846481673
ENSG00000169071,ROR2	3.94643	0.042136	PF07714_Pkinase_Tyr:X:4SP,PF00069_Pkinase:X:4SP|1.29807528938;PF01392_Fz:X:complete|3.09098993497;PF00069_Pkinase:X:0LI,PF07714_Pkinase_Tyr:X:0LI|0.280603163134;PF00051_Kringle:X:SM_,PF00051_Kringle:X:ALL_,PF00051_Kringle:X:DRUGLIKE_|0.260117522853;PF07714_Pkinase_Tyr:X:1N1,PF00069_Pkinase:X:1N1|0.665172119274;PF00069_Pkinase:X:38O,PF07714_Pkinase_Tyr:X:38O|0.782532175747;PF07714_Pkinase_Tyr:X:DR…
ENSG00000187260,WDR86	3.94504	0.0235798	PF00400_WD40:aggregate:complete|5.02757561337;PF00400_WD40:X:complete|4.57749327977;JSD_conservation|2.90544639518
ENSG00000261934,PCDHGA9	3.94207	0.027914	PF08266_Cadherin_2:X:complete,PF00028_Cadherin:X:complete|0.858370066652;PF00028_Cadherin:X:CA,PF00028_Cadherin:X:ION_,PF00028_Cadherin:X:ALL_|2.60385325717;PF08266_Cadherin_2:aggregate:complete|0.840732163769;PF00028_Cadherin:aggregate:complete|3.18663328257;WholeGene_NatVar|0.911392934536;PF00028_Cadherin:X:SM_,PF00028_Cadherin:X:DRUGLIKE_,PF00028_Cadherin:X:METABOLITE_|0.938850172491;PF08266_C…
ENSG00000124159,MATN4	3.93983	0.0610723	PF13519_VWA_2:aggregate:complete|3.79106922401;PF13519_VWA_2:X:complete|1.57157594588;PF13768_VWA_3:X:complete,PF00092_VWA:X:complete|0.696594371684;PF00092_VWA:aggregate:complete|4.0684445665;JSD_conservation|2.57818969438;PF00092_VWA:X:complete|3.24949243376;PF00092_VWA:X:complete,PF13768_VWA_3:X:complete|1.41712063223
ENSG00000111799,COL12A1	3.93873	0.430833	PF00041_fn3:aggregate:complete|0.194083606226;PF01391_Collagen:aggregate:complete|4.00851580338;PF13519_VWA_2:X:complete|0.317828379423;PF00041_fn3:X:PEPTIDE_|0.100027744022;PF16656_Pur_ac_phosph_N:X:complete|0.277834351884;WholeGene_NatVar|0.596585197055;PF00092_VWA:aggregate:CA|0.0291531745528;PF00041_fn3:aggregate:PEPTIDE_|0.896920472607;PF00041_fn3:X:complete|0.615420166745;JSD_conservation|3…
ENSG00000065361,ERBB3	3.93782	0.0955226	PF00757_Furin-like:aggregate:complete|3.41298283948;PF07714_Pkinase_Tyr:X:IZA|0.118252991082;PF07714_Pkinase_Tyr:X:complete|0.939163902475;PF07714_Pkinase_Tyr:X:9T6|0.284004499417;JSD_conservation|2.81783603449;PF00069_Pkinase:X:B96,PF07714_Pkinase_Tyr:X:B96|0.569413786407;WholeGene_NatVar|1.13012861686;PF07714_Pkinase_Tyr:X:B49|0.0600098120537;PF00069_Pkinase:X:BAX,PF07714_Pkinase_Tyr:X:BAX|0.42…
ENSG00000158486,DNAH3	3.93583	0.043148	PF07728_AAA_5:aggregate:MG,PF07728_AAA_5:aggregate:ION_|4.0570660091;PF12774_AAA_6:X:complete|2.50134811611;PF12775_AAA_7:X:complete|0.383062286472;PF07728_AAA_5:aggregate:complete|0.0111434308745;WholeGene_NatVar|0.772945244507;PF12780_AAA_8:X:complete|1.61078071445;PF07728_AAA_5:X:complete|1.98646177261;PF07728_AAA_5:aggregate:SM_,PF07728_AAA_5:aggregate:DRUGLIKE_,PF07728_AAA_5:aggregate:ADP,PF…
ENSG00000006652,IFRD1	3.93347	0.0241814	PF04836_IFRD_C:X:complete|4.9318120534;WholeGene_NatVar|0.69408929598;JSD_conservation|1.21007304127
ENSG00000180340,FZD2	3.92965	0.00448704	PF01534_Frizzled:X:complete|4.04627203782;WholeGene_NatVar|0.940733856354;JSD_conservation|2.90728122027
ENSG00000123607,TTC21B	3.92732	0.306783	PF07719_TPR_2:aggregate:complete|1.04300339146;PF00515_TPR_1:X:RNABACKBONE_|0.354776969008;PF13176_TPR_7:X:complete,PF07719_TPR_2:X:complete|0.70280023236;PF07721_TPR_4:aggregate:ALL_,PF07721_TPR_4:aggregate:PEPTIDE_|0.0442691353905;PF00515_TPR_1:aggregate:RNABACKBONE_|0.841369332615;PF07719_TPR_2:X:RNABACKBONE_|0.336554032436;PF13414_TPR_11:X:RNA_|1.90177731557;PF13174_TPR_6:X:complete|2.1672196…
ENSG00000155903,RASA2	3.92352	0.018513	PF00169_PH:X:ION_|0.830674647456;PF00168_C2:X:complete|1.06188785863;PF00168_C2:X:SM_,PF00168_C2:X:METABOLITE_|2.766397863;PF00168_C2:aggregate:SM_,PF00168_C2:aggregate:METABOLITE_|1.80540582673;WholeGene_NatVar|0.435614946783;JSD_conservation|3.76934891887;PF00616_RasGAP:X:complete|0.508478015622;PF00169_PH:X:complete|2.10224910492;PF00168_C2:aggregate:complete|0.0189639957935
ENSG00000280987,MATR3	3.92083	0.0416682	PF12171_zf-C2H2_jaz:X:DNA_,PF12171_zf-C2H2_jaz:X:NUCACID_|0.415589684069;PF12171_zf-C2H2_jaz:aggregate:DNA_,PF12171_zf-C2H2_jaz:aggregate:NUCACID_|0.344122233717;PF12171_zf-C2H2_jaz:aggregate:ALL_|0.4202596022;PF12171_zf-C2H2_jaz:aggregate:complete|3.1956714316;WholeGene_NatVar|1.23960790318;JSD_conservation|3.1282701625;PF12171_zf-C2H2_jaz:X:complete|2.45775727987;PF12171_zf-C2H2_jaz:X:ALL_|1.13…
ENSG00000136383,ALPK3	3.9161	0.0168681	PF02816_Alpha_kinase:X:complete|0.489503340589;PF00047_ig:aggregate:DNABACKBONE_|0.681998624577;PF13895_Ig_2:X:complete,PF00047_ig:X:complete,PF13927_Ig_3:X:complete,PF07679_I-set:X:complete|1.15648544329;PF13895_Ig_2:X:PEPTIDE_|1.55155400886;WholeGene_NatVar|0.0486969962244;PF13895_Ig_2:aggregate:PEPTIDE_|0.822580940508;JSD_conservation|4.25599376374;PF13895_Ig_2:aggregate:complete,PF00047_ig:ag…
ENSG00000166035,LIPC	3.91593	0.016067	PF00151_Lipase:X:ALL_|5.61817135081;PF00151_Lipase:X:complete|2.37260970729;JSD_conservation|0.789103856417
ENSG00000050327,ARHGEF5	3.91366	0.0159841	PF15441_ARHGEF5_35:X:complete|5.23608608538;JSD_conservation|0.693232112678;PF00018_SH3_1:X:complete,PF07653_SH3_2:X:complete,PF14604_SH3_9:X:complete|4.38678515887;WholeGene_NatVar|0.103564287024
ENSG00000123095,BHLHE41	3.91179	0.00324106	PF00010_HLH:X:ALL_,PF00010_HLH:X:NUCACID_,PF00010_HLH:X:DNA_,PF00010_HLH:X:DNABACKBONE_|2.59367407649;JSD_conservation|3.04768452677
ENSG00000177272,KCNA3	3.9097	0.00562692	PF00520_Ion_trans:X:complete|4.1602816952;PF07885_Ion_trans_2:X:complete|1.01785327767;WholeGene_NatVar|0.641432728867;JSD_conservation|3.61367403524
ENSG00000106799,TGFBR1	3.90941	0.173153	Homology_binding:141-281:ZOP,Homology_binding:141-281:JZO,Homology_binding:141-281:55F,Homology_binding:141-281:LDN,Homology_binding:141-281:ZZG,Homology_binding:141-281:ZZF,Homology_binding:141-281:ZUQ,Homology_binding:141-281:STU,Homology_binding:141-281:QIG,Homology_binding:141-281:PY1,Homology_binding:141-281:D0A,Homology_binding:141-281:8LY,Homology_binding:141-281:855,Homology_binding:141-2…
ENSG00000159461,AMFR	3.90825	0.0146067	PF13445_zf-RING_UBOX:X:complete,PF00097_zf-C3HC4:X:complete|2.24061466534;PF13920_zf-C3HC4_3:X:complete,PF13639_zf-RING_2:X:complete,PF13923_zf-C3HC4_2:X:complete,PF14447_Prok-RING_4:X:complete,PF14634_zf-RING_5:X:complete|1.98371833432;PF13445_zf-RING_UBOX:X:complete,PF00097_zf-C3HC4:X:complete,PF13639_zf-RING_2:X:complete,PF13923_zf-C3HC4_2:X:complete|1.42129977273;WholeGene_NatVar|0.9848215232…
ENSG00000092964,DPYSL2	3.90667	0.0167992	PF01979_Amidohydro_1:X:DOR|6.04388368706;PF01979_Amidohydro_1:X:SM_,PF01979_Amidohydro_1:X:DRUGLIKE_,PF01979_Amidohydro_1:X:METABOLITE_|5.98621081418;WholeGene_NatVar|0.612966384583;PF01979_Amidohydro_1:X:complete|0.86921391068;JSD_conservation|4.21937550342
ENSG00000101442,ACTR5	3.90282	0.00419188	JSD_conservation|3.90281935312
ENSG00000175040,CHST2	3.90115	0.00458407	PF00685_Sulfotransfer_1:X:SM_,PF00685_Sulfotransfer_1:X:A3P,PF00685_Sulfotransfer_1:X:DRUGLIKE_,PF00685_Sulfotransfer_1:X:ALL_,PF00685_Sulfotransfer_1:X:METABOLITE_|1.26717961124;PF00685_Sulfotransfer_1:X:complete|3.83605502075;WholeGene_NatVar|0.709841261081;JSD_conservation|3.54747286706
ENSG00000242852,ZNF709	3.89942	0.167047	PF07975_C1_4:aggregate:complete|1.53899410718;PF13894_zf-C2H2_4:X:complete,PF00096_zf-C2H2:X:complete,PF13912_zf-C2H2_6:X:complete,PF16622_zf-C2H2_11:X:complete|1.33845919929;PF13894_zf-C2H2_4:X:DNABACKBONE_,PF13912_zf-C2H2_6:X:DNABACKBONE_|0.73024037053;PF13894_zf-C2H2_4:X:complete,PF00096_zf-C2H2:X:complete,PF12874_zf-met:X:complete,PF13912_zf-C2H2_6:X:complete|0.0216308152563;PF13894_zf-C2H2_4…
ENSG00000111885,MAN1A1	3.89828	0.00561595	PF01532_Glyco_hydro_47:X:SM_,PF01532_Glyco_hydro_47:X:ALL_,PF01532_Glyco_hydro_47:X:DRUGLIKE_|2.33235589243;WholeGene_NatVar|0.918191479186;PF01532_Glyco_hydro_47:X:complete|2.96810253763;JSD_conservation|3.02455769747
ENSG00000043355,ZIC2	3.89232	0.0157502	PF13894_zf-C2H2_4:X:DNA_,PF13894_zf-C2H2_4:X:NUCACID_,PF00096_zf-C2H2:X:DNA_,PF00096_zf-C2H2:X:NUCACID_,PF13912_zf-C2H2_6:X:DNA_,PF13912_zf-C2H2_6:X:NUCACID_|1.02391912757;PF13465_zf-H2C2_2:aggregate:complete|4.08085357327;PF13465_zf-H2C2_2:X:DNA_,PF13465_zf-H2C2_2:X:NUCACID_|0.515737451117;PF13894_zf-C2H2_4:aggregate:DNABASE_,PF00096_zf-C2H2:aggregate:DNABASE_|0.569856779483;PF13465_zf-H2C2_2:X:…
ENSG00000269713,NBPF9	3.89123	0.0533843	JSD_conservation|3.21694830452;PF06758_DUF1220:X:complete|1.88931471539
ENSG00000221890,NPTXR	3.89083	0.006423	PF13385_Laminin_G_3:X:complete|3.40253550771;WholeGene_NatVar|0.469871123431;PF00354_Pentaxin:X:complete|3.70942596866;JSD_conservation|3.92155692654
ENSG00000072195,SPEG	3.88864	0.353181	PF00069_Pkinase:X:9T6|2.81379708167;PF00041_fn3:aggregate:ALL_|0.0129550754308;PF00047_ig:aggregate:complete,PF07679_I-set:aggregate:complete|3.85549480725;PF00069_Pkinase:aggregate:SO4|0.328726832602;PF07714_Pkinase_Tyr:aggregate:D15,PF00069_Pkinase:aggregate:D15|1.76719337335;PF00041_fn3:X:PEPTIDE_|0.793904461824;PF13895_Ig_2:X:PEPTIDE_|0.59551168506;PF07714_Pkinase_Tyr:X:VX6,PF00069_Pkinase:X:…
ENSG00000155974,GRIP1	3.88836	0.140576	PF13180_PDZ_2:aggregate:complete|2.21513396812;PF00595_PDZ:aggregate:complete|1.79300337924;PF00595_PDZ:X:ALL_,PF00595_PDZ:X:PEPTIDE_|1.47575705149;PF13180_PDZ_2:X:complete|0.69409994907;PF00595_PDZ:X:complete|3.87675624607;JSD_conservation|3.36224684822;PF00595_PDZ:aggregate:ALL_,PF00595_PDZ:aggregate:PEPTIDE_|0.311262854253;PF13180_PDZ_2:X:ALL_,PF13180_PDZ_2:X:PEPTIDE_|0.128939234908
ENSG00000128713,HOXD11	3.8837	0.00366712	Homology_binding:263-322:DNA_|0.887804123627;PF00046_Homeobox:X:complete|2.71790229889;WholeGene_NatVar|0.184034248055;PF00046_Homeobox:X:ALL_,PF00046_Homeobox:X:NUCACID_,PF00046_Homeobox:X:DNA_,PF00046_Homeobox:X:DNABACKBONE_|1.32243988393;JSD_conservation|4.82516956037
ENSG00000188895,MSL1	3.8823	0.0153761	PF15275_PEHE:X:complete|3.61433028707;WholeGene_NatVar|0.438715228649;JSD_conservation|3.76103334333
ENSG00000225968,ELFN1	3.8813	0.0418518	PF13855_LRR_8:aggregate:complete|4.07021330685;PF00560_LRR_1:X:RX8|0.94791339623;PF13855_LRR_8:X:RNA_|1.07622337699;PF13855_LRR_8:X:ZN|0.254840571838;PF13855_LRR_8:X:complete|2.0851120075;PF00560_LRR_1:X:ION_|0.615517801058;PF00560_LRR_1:aggregate:RNA_,PF00560_LRR_1:aggregate:RNABACKBONE_|2.98069945915;WholeGene_NatVar|0.30390503083;PF00560_LRR_1:aggregate:RX8|1.13930697672;PF13855_LRR_8:aggregat…
ENSG00000120063,GNA13	3.87908	0.00783873	Homology_binding:56-349:GDP,Homology_binding:56-349:GSP|3.99129095344;JSD_conservation|0.485159267368;WholeGene_NatVar|0.471281514388;PF00503_G-alpha:X:GDP,PF00503_G-alpha:X:SM_,PF00503_G-alpha:X:DRUGLIKE_,PF00503_G-alpha:X:METABOLITE_,PF00503_G-alpha:X:ALL_|4.83748914958;PF00025_Arf:X:SM_,PF00025_Arf:X:GNP,PF00025_Arf:X:GTP,PF00025_Arf:X:ALL_,PF00025_Arf:X:METABOLITE_|4.40032522454
ENSG00000112541,PDE10A	3.87512	0.0508595	PF01590_GAF:aggregate:LBV|1.64428728303;PF01590_GAF:X:LBV|1.10205795508;PF01590_GAF:X:BLA|2.14273741325;PF13492_GAF_3:aggregate:SM_,PF13492_GAF_3:aggregate:ALL_|0.259657745739;WholeGene_NatVar|2.2446084992;PF13185_GAF_2:X:SM_,PF13185_GAF_2:X:ALL_,PF13185_GAF_2:X:DRUGLIKE_,PF13185_GAF_2:X:METABOLITE_|0.4890703338;JSD_conservation|1.93778183202;PF01590_GAF:aggregate:complete,PF13492_GAF_3:aggregate…
ENSG00000142599,RERE	3.8738	0.0464437	PF01426_BAH:X:ALL_,PF01426_BAH:X:PEPTIDE_|1.43158326043;PF00320_GATA:X:ALL_|0.224208106814;WholeGene_NatVar|0.829826916745;PF03154_Atrophin-1:X:complete|0.707622535346;PF01426_BAH:X:complete|1.34737919539;JSD_conservation|4.95458552546;PF00320_GATA:X:DNA_,PF00320_GATA:X:NUCACID_|1.15643708564
ENSG00000141644,MBD1	3.87272	0.196914	PF02008_zf-CXXC:X:complete|2.44393468988;Homology_binding:283-334:DNA_|2.16426448669;Homology_binding:332-383:DNA_|2.16426448669;PF02008_zf-CXXC:aggregate:DNA_,PF02008_zf-CXXC:aggregate:NUCACID_|3.2311299281;Homology_binding:282-333:DNA_|2.16426448669;PF02008_zf-CXXC:X:ALL_|1.88276789743;Homology_binding:357-408:DNA_|2.16426448669;PF02008_zf-CXXC:aggregate:ALL_|1.82204129811;WholeGene_NatVar|0.27…
ENSG00000164736,SOX17	3.87182	0.00401902	PF00505_HMG_box:X:complete,PF09011_HMG_box_2:X:complete|2.15521160384;PF00505_HMG_box:X:DNABASE_,PF09011_HMG_box_2:X:DNABASE_|0.0760227154805;WholeGene_NatVar|0.580346060032;Homology_binding:66-140:DNA_|1.27968011591;JSD_conservation|5.22324743567
ENSG00000109472,CPE	3.86971	0.0118051	PF00246_Peptidase_M14:X:SM_,PF00246_Peptidase_M14:X:DRUGLIKE_,PF00246_Peptidase_M14:X:GEM,PF00246_Peptidase_M14:X:ALL_,PF00246_Peptidase_M14:X:METABOLITE_|1.93588939507;PF00246_Peptidase_M14:X:complete|2.7557841643;WholeGene_NatVar|0.937402854042;JSD_conservation|2.9964812215
ENSG00000196437,ZNF569	3.86943	0.389449	PF13894_zf-C2H2_4:X:DNABASE_,PF00096_zf-C2H2:X:DNABASE_,PF13912_zf-C2H2_6:X:DNABASE_|0.0491951463455;PF07975_C1_4:aggregate:complete|0.95018854508;PF13894_zf-C2H2_4:aggregate:DNABACKBONE_|0.369173068451;PF13912_zf-C2H2_6:aggregate:complete|2.40875213766;PF01352_KRAB:X:complete|1.46908059948;PF13894_zf-C2H2_4:X:DNABACKBONE_|0.773829311945;PF13894_zf-C2H2_4:X:DNABASE_,PF00096_zf-C2H2:X:DNABASE_|4.0…
ENSG00000179588,ZFPM1	3.86814	0.0183778	PF00096_zf-C2H2:aggregate:complete|1.60001986592;PF13894_zf-C2H2_4:aggregate:DNABACKBONE_|0.553206044672;PF00096_zf-C2H2:aggregate:DNA_,PF00096_zf-C2H2:aggregate:NUCACID_|1.71122533439;PF13894_zf-C2H2_4:aggregate:DNABASE_|1.12734710591;PF13894_zf-C2H2_4:X:DNABACKBONE_|0.205091542382;JSD_conservation|4.47385254355;PF13894_zf-C2H2_4:aggregate:DNA_,PF13894_zf-C2H2_4:aggregate:NUCACID_|1.11408989624;…
ENSG00000152270,PDE3B	3.8647	0.013381	PF00233_PDEase_I:X:complete|3.19140590609;WholeGene_NatVar|0.994989786241;JSD_conservation|3.84778729027
ENSG00000133818,RRAS2	3.85987	0.0209663	Homology_binding:26-69:MG,Homology_binding:26-69:CA,Homology_binding:26-69:MN|1.4782234561;Homology_binding:22-158:GNP,Homology_binding:22-158:GDP,Homology_binding:22-158:GTP,Homology_binding:22-158:CAG,Homology_binding:22-158:GSP,Homology_binding:22-158:YEG,Homology_binding:22-158:RSG,Homology_binding:22-158:DTT,Homology_binding:22-158:AF3|1.72328148128;PF08477_Roc:X:complete|2.95139159712;Whole…
ENSG00000142627,EPHA2	3.85945	0.034049	PF07714_Pkinase_Tyr:X:4SP,PF00069_Pkinase:X:4SP|0.157338469485;PF00069_Pkinase:X:AGS|0.531548441854;PF00041_fn3:X:PEPTIDE_|0.829053829051;PF07714_Pkinase_Tyr:X:D15,PF00069_Pkinase:X:D15|0.985452284431;PF00069_Pkinase:X:IRG|0.0021615307772;PF07714_Pkinase_Tyr:X:DRUGLIKE_,PF07714_Pkinase_Tyr:X:ACP,PF07714_Pkinase_Tyr:X:ATP,PF07714_Pkinase_Tyr:X:AGS,PF07714_Pkinase_Tyr:X:ADP,PF07714_Pkinase_Tyr:X:SM…
ENSG00000169862,CTNND2	3.85701	0.0698559	PF00514_Arm:X:complete|0.697616235576;PF13646_HEAT_2:aggregate:complete|0.237634198435;PF00514_Arm:X:ALL_,PF00514_Arm:X:PEPTIDE_|0.161565345424;WholeGene_NatVar|1.65173219478;PF13646_HEAT_2:X:PEPTIDE_|0.431353140264;PF13646_HEAT_2:X:complete|0.479407761178;JSD_conservation|3.63328579869;PF00514_Arm:aggregate:complete|2.97220279557
ENSG00000160460,SPTBN4	3.85387	0.227306	PF00307_CH:X:ALL_|0.230340582534;PF00169_PH:X:SM_,PF00169_PH:X:DRUGLIKE_,PF00169_PH:X:4IP,PF00169_PH:X:ALL_,PF00169_PH:X:METABOLITE_|0.145628046241;PF00435_Spectrin:aggregate:complete|1.62654563228;PF00169_PH:X:complete,PF15410_PH_9:X:complete|1.13082116556;WholeGene_NatVar|0.311490596209;PF00435_Spectrin:X:complete|1.72130773663;PF11971_CAMSAP_CH:X:complete|2.09700065648;JSD_conservation|3.69976…
ENSG00000198092,TMPRSS11F	3.85288	0.00441408	PF00089_Trypsin:X:DNA_|3.65465402475;PF00089_Trypsin:X:complete|2.07339858564;JSD_conservation|1.95902957598;PF09342_DUF1986:X:complete|1.45948907364
ENSG00000198108,CHSY3	3.8481	0.00667405	PF02709_Glyco_transf_7C:X:complete|1.36508651707;PF05679_CHGN:X:complete|4.19909960463;JSD_conservation|3.93906467442;PF02709_Glyco_transf_7C:X:SM_,PF02709_Glyco_transf_7C:X:DRUGLIKE_,PF02709_Glyco_transf_7C:X:ALL_,PF02709_Glyco_transf_7C:X:METABOLITE_|0.571494906318;PF02434_Fringe:X:complete|0.619416707753
ENSG00000135439,AGAP2	3.84686	0.0285611	PF00169_PH:X:ION_|1.52042365823;PF00071_Ras:X:SM_,PF00071_Ras:X:GSP,PF00071_Ras:X:DRUGLIKE_,PF00071_Ras:X:GDP,PF00071_Ras:X:GNP,PF00071_Ras:X:GTP,PF00071_Ras:X:ALL_,PF00071_Ras:X:METABOLITE_|0.0679056326709;WholeGene_NatVar|0.609594065805;PF00071_Ras:X:complete|2.52278873601;JSD_conservation|4.48074125107;PF01412_ArfGap:X:complete|1.47120222878;PF00169_PH:X:complete|0.660248251257
ENSG00000113389,NPR3	3.84391	0.0168002	WholeGene_NatVar|0.0248652656238;Homology_binding:109-239:PEPTIDE_|1.6163320382;JSD_conservation|4.6016674121;PF01094_ANF_receptor:X:complete|1.97044927496
ENSG00000161542,PRPSAP1	3.84373	0.012749	PF14572_Pribosyl_synth:X:complete|3.57830269341;WholeGene_NatVar|0.50952892192;JSD_conservation|3.43580031163
ENSG00000169894,MUC3A	3.84279	0.0208161	JSD_conservation|3.84278599533
ENSG00000149639,SOGA1	3.84238	0.024498	PF14818_DUF4482:X:complete|0.609852450515;PF11365_SOGA:aggregate:complete|2.3968218373;JSD_conservation|3.5041776578;PF11365_SOGA:X:complete|1.22967259989
ENSG00000123338,NCKAP1L	3.83736	0.0116758	WholeGene_NatVar|2.18571394661;JSD_conservation|3.24112667909
ENSG00000064042,LIMCH1	3.83574	0.0811069	WholeGene_NatVar|0.0781598837505;JSD_conservation|3.65031024413;PF00412_LIM:X:complete|3.44206390037
ENSG00000133059,DSTYK	3.83113	0.055948	PF00069_Pkinase:X:9T6|0.328320658201;PF00069_Pkinase:X:IRG|1.23110276818;PF07714_Pkinase_Tyr:X:9T6|0.671204115;PF00069_Pkinase:X:STU,PF07714_Pkinase_Tyr:X:STU|0.541586939833;PF07714_Pkinase_Tyr:X:IRG|0.686384194021;PF00069_Pkinase:X:P4O,PF07714_Pkinase_Tyr:X:P4O|0.63051679006;PF00069_Pkinase:X:1N1,PF07714_Pkinase_Tyr:X:1N1|1.12638322468;PF07714_Pkinase_Tyr:X:B49|0.218560525809;PF00069_Pkinase:X:D…
ENSG00000165996,HACD1	3.83078	0.00703096	PF04387_PTPLA:X:complete|3.00366169146;JSD_conservation|4.10859240484
ENSG00000197859,ADAMTSL2	3.82634	0.0364318	PF08686_PLAC:X:complete|0.0408410051898;WholeGene_NatVar|0.995955437726;PF05986_ADAM_spacer1:X:complete|2.00408528169;PF00090_TSP_1:aggregate:complete|2.22354460476;PF00090_TSP_1:X:complete|0.453114947863;JSD_conservation|3.60410420763
ENSG00000162711,NLRP3	3.82589	0.179681	PF05729_NACHT:X:complete|1.39665515786;PF12799_LRR_4:aggregate:ZN|0.0148006308918;PF00560_LRR_1:aggregate:RNABASE_|0.671435651509;PF00560_LRR_1:X:ION_|0.122288599106;PF02758_PYRIN:X:complete|0.791901626627;PF13516_LRR_6:X:complete|0.762055940823;PF12799_LRR_4:X:RNA_,PF12799_LRR_4:X:RNABACKBONE_|1.71210214509;PF12799_LRR_4:aggregate:RNA_,PF12799_LRR_4:aggregate:RNABACKBONE_|2.68587303271;WholeGene…
ENSG00000114757,PEX5L	3.82156	0.362036	PF00515_TPR_1:X:RNABACKBONE_|2.4220037656;PF13174_TPR_6:aggregate:PEPTIDE_|2.86145360288;PF00515_TPR_1:aggregate:RNABACKBONE_|2.48669319084;PF13431_TPR_17:aggregate:complete|0.0856897569186;WholeGene_NatVar|0.574255083327;PF13371_TPR_9:X:complete|0.397537359163;PF13414_TPR_11:X:RNA_|3.43375900656;PF07719_TPR_2:aggregate:RNA_,PF07719_TPR_2:aggregate:NUCACID_|2.6909575216;PF13176_TPR_7:aggregate:AL…
ENSG00000168026,TTC21A	3.8203	0.674044	PF13181_TPR_8:X:complete,PF13174_TPR_6:X:complete,PF13176_TPR_7:X:complete,PF13428_TPR_14:X:complete,PF07719_TPR_2:X:complete,PF00515_TPR_1:X:complete|0.560813590641;PF07719_TPR_2:aggregate:complete|0.928004619449;PF00515_TPR_1:X:RNABACKBONE_|0.249568495871;PF13174_TPR_6:aggregate:PEPTIDE_|0.810053322891;PF14559_TPR_19:X:complete|0.246148496497;PF07719_TPR_2:X:RNABACKBONE_|0.551916335904;PF12895_…
ENSG00000048028,USP28	3.81966	0.0363424	PF00443_UCH:X:complete|1.70920068033;PF13423_UCH_1:X:SM_|1.2142720161;PF13423_UCH_1:X:complete,PF00443_UCH:X:complete|1.90313133465;WholeGene_NatVar|1.77908013262;JSD_conservation|3.3221966614
ENSG00000107338,SHB	3.81928	0.0039289	PF00017_SH2:X:SM_,PF00017_SH2:X:ALL_,PF00017_SH2:X:PEPTIDE_|1.1013841351;WholeGene_NatVar|0.283621202716;PF00017_SH2:X:complete|1.63971579253;JSD_conservation|5.56176145953
ENSG00000111727,HCFC2	3.81863	0.0826707	PF13418_Kelch_4:aggregate:PEPTIDE_|3.94161492276;PF00041_fn3:X:PEPTIDE_|1.29040067058;PF13964_Kelch_6:aggregate:PEPTIDE_|3.35799227741;PF07646_Kelch_2:X:complete|1.40257546509;PF00041_fn3:X:complete|0.368857257501;PF00041_fn3:X:ALL_|0.30122811224;PF01344_Kelch_1:aggregate:complete|0.636828754223;PF13854_Kelch_5:aggregate:complete|2.37170648318;PF01344_Kelch_1:aggregate:PEPTIDE_|3.16431045521;PF01…
ENSG00000005889,ZFX	3.81824	0.709208	PF12171_zf-C2H2_jaz:aggregate:DNABASE_|2.02527585773;PF12171_zf-C2H2_jaz:X:ALL_,PF13909_zf-H2C2_5:X:ALL_,PF12874_zf-met:X:ALL_|0.258065516958;PF13894_zf-C2H2_4:aggregate:DNABACKBONE_|0.840459789452;PF12171_zf-C2H2_jaz:aggregate:ALL_|0.471476417478;PF12171_zf-C2H2_jaz:X:DNA_,PF12171_zf-C2H2_jaz:X:NUCACID_,PF00096_zf-C2H2:X:DNA_,PF00096_zf-C2H2:X:NUCACID_,PF13909_zf-H2C2_5:X:DNA_,PF13909_zf-H2C2_5:…
ENSG00000104517,UBR5	3.81804	0.0491712	PF00632_HECT:X:complete|0.153578463521;PF11547_E3_UbLigase_EDD:X:complete|1.56519817256;WholeGene_NatVar|3.18399458477;JSD_conservation|2.38241309834
ENSG00000112406,HECA	3.81577	0.00422406	PF16002_Headcase:X:complete|1.88403649532;PF15353_HECA:X:complete|1.67785881888;WholeGene_NatVar|1.21012889451;JSD_conservation|3.86346314546
ENSG00000125398,SOX9	3.81525	0.00672674	Homology_binding:164-168:ZN|0.958486040196;PF00505_HMG_box:X:DNABASE_,PF09011_HMG_box_2:X:DNABASE_|1.15671742235;WholeGene_NatVar|1.2507905267;Homology_binding:103-177:DNA_|1.95648674434;PF00505_HMG_box:X:complete,PF09011_HMG_box_2:X:complete|2.46840224716;PF00505_HMG_box:X:ALL_,PF00505_HMG_box:X:NUCACID_,PF00505_HMG_box:X:DNA_,PF00505_HMG_box:X:DNABACKBONE_,PF09011_HMG_box_2:X:ALL_,PF09011_HMG_b…
ENSG00000178209,PLEC	3.81321	0.669053	PF00307_CH:X:ALL_|3.32588713176;PF00435_Spectrin:aggregate:complete|0.0334723429261;WholeGene_NatVar|0.720933709787;PF00681_Plectin:aggregate:complete|2.45760892043;PF00681_Plectin:X:complete|0.250699899236;JSD_conservation|3.43850862499;PF00307_CH:aggregate:ALL_|1.64519563998;PF00435_Spectrin:X:complete|0.831486941392;PF00307_CH:X:complete|2.31279745703
ENSG00000185274,GALNT17	3.81303	0.0123129	PF00652_Ricin_B_lectin:X:LAT,PF00652_Ricin_B_lectin:X:GAL|0.610650841077;PF00535_Glycos_transf_2:X:complete|2.98950541377;WholeGene_NatVar|3.04284158756;JSD_conservation|3.94016750304
ENSG00000187554,TLR5	3.8122	0.245948	PF00560_LRR_1:aggregate:RNABASE_|0.323610374353;PF00560_LRR_1:X:ION_|0.383260653581;PF13855_LRR_8:aggregate:ZN|0.0639168651634;PF00560_LRR_1:aggregate:CA|1.22960269698;PF13855_LRR_8:aggregate:complete|0.948243882234;PF13306_LRR_5:aggregate:SM_|1.07619615747;PF00560_LRR_1:X:RX8|0.519686100463;PF12799_LRR_4:aggregate:RNA_,PF12799_LRR_4:aggregate:RNABACKBONE_|0.527486204439;PF00560_LRR_1:X:RNABASE_|…
ENSG00000198176,TFDP1	3.80468	0.0102761	PF02319_E2F_TDP:X:complete|3.35217144458;Homology_binding:113-167:DNA_|1.83322774262;WholeGene_NatVar|1.18157888711;Homology_binding:166-186:DNA_|0.776892638516;JSD_conservation|2.3264254086
ENSG00000131398,KCNC3	3.80143	0.0125782	WholeGene_NatVar|0.295379078889;PF00520_Ion_trans:X:complete|2.83114366409;PF00520_Ion_trans:X:METABOLITE_|1.40821266885;JSD_conservation|3.87799381595;PF00520_Ion_trans:X:CA|1.57714889251
ENSG00000167674,HDGFL2	3.80135	0.022258	PF11467_LEDGF:X:complete|3.70010708365;JSD_conservation|3.06213951822;WholeGene_NatVar|0.444510697376
ENSG00000139977,NAA30	3.80019	0.0140681	PF00583_Acetyltransf_1:X:complete|3.9848004881;PF00583_Acetyltransf_1:X:SM_,PF00583_Acetyltransf_1:X:DRUGLIKE_,PF00583_Acetyltransf_1:X:ACO,PF00583_Acetyltransf_1:X:COA,PF00583_Acetyltransf_1:X:ALL_,PF00583_Acetyltransf_1:X:METABOLITE_,PF13508_Acetyltransf_7:X:SM_,PF13508_Acetyltransf_7:X:DRUGLIKE_,PF13508_Acetyltransf_7:X:ACO,PF13508_Acetyltransf_7:X:COA,PF13508_Acetyltransf_7:X:ALL_,PF13508_Ace…
ENSG00000083807,SLC27A5	3.79725	0.0145297	PF00501_AMP-binding:X:SLU|2.53222637606;PF00501_AMP-binding:X:complete|1.32188627398;WholeGene_NatVar|0.0715010066089;PF00501_AMP-binding:X:AMP|2.73361612682;PF00501_AMP-binding:X:ATP|1.25726853894;PF13193_AMP-binding_C:X:complete|0.886202946524;JSD_conservation|4.59310092926
ENSG00000165671,NSD1	3.7933	0.122176	PF00628_PHD:aggregate:complete|1.38041882704;Homology_binding:1951-2080:SAM|0.377336013443;PF00628_PHD:X:ALL_,PF00628_PHD:X:ZN,PF00628_PHD:X:ION_|2.90046532076;PF00855_PWWP:aggregate:ALL_,PF00855_PWWP:aggregate:PEPTIDE_|1.32427514782;PF13831_PHD_2:X:complete|0.185426557613;PF00628_PHD:X:complete|0.488988900199;WholeGene_NatVar|0.67776124156;PF00856_SET:X:complete|3.63728454013;PF00628_PHD:aggrega…
ENSG00000155380,SLC16A1	3.79197	0.0174899	PF07690_MFS_1:X:ION_|4.49303547161;PF07690_MFS_1:X:complete|0.81630702123;JSD_conservation|2.18182514339
ENSG00000137266,SLC22A23	3.79142	0.0233014	PF07690_MFS_1:X:complete|3.07428444855;WholeGene_NatVar|0.69145587675;JSD_conservation|3.69357865297
ENSG00000082458,DLG3	3.79051	0.0379841	Homology_binding:57-139:PEPTIDE_|0.629229197337;PF13180_PDZ_2:aggregate:complete|3.26773792062;PF00595_PDZ:aggregate:complete|1.71895656853;PF00595_PDZ:X:ALL_,PF00595_PDZ:X:PEPTIDE_|0.193723985681;PF13180_PDZ_2:X:complete|0.431142645607;WholeGene_NatVar|1.2857785116;PF13180_PDZ_2:aggregate:ALL_,PF13180_PDZ_2:aggregate:PEPTIDE_|0.0642352594015;JSD_conservation|3.0763932622;PF00595_PDZ:X:complete|1…
ENSG00000184304,PRKD1	3.78979	0.0791748	PF07714_Pkinase_Tyr:X:AF3|0.375411843924;PF00169_PH:X:ION_|1.45057993195;PF00169_PH:X:SM_,PF00169_PH:X:DRUGLIKE_,PF00169_PH:X:4IP,PF00169_PH:X:ALL_,PF00169_PH:X:METABOLITE_|0.497742997604;PF00069_Pkinase:X:SB2|0.335703040534;PF00130_C1_1:X:complete|0.930843126694;PF00169_PH:X:complete|1.47119758761;PF00069_Pkinase:X:complete,PF07714_Pkinase_Tyr:X:complete|1.82510580434;PF00130_C1_1:aggregate:ALL_…
ENSG00000188994,ZNF292	3.78632	0.232879	PF13894_zf-C2H2_4:X:ZN,PF13894_zf-C2H2_4:X:ION_,PF13894_zf-C2H2_4:X:ALL_|1.43401928145;PF13894_zf-C2H2_4:aggregate:DNABACKBONE_|1.52630867436;PF13894_zf-C2H2_4:aggregate:ZN,PF13894_zf-C2H2_4:aggregate:ION_,PF13894_zf-C2H2_4:aggregate:ALL_|0.821519879136;PF13912_zf-C2H2_6:aggregate:complete|0.417800966298;PF13894_zf-C2H2_4:X:complete,PF00096_zf-C2H2:X:complete,PF13912_zf-C2H2_6:X:complete|0.525070…
ENSG00000163563,MNDA	3.78264	0.00575209	PF02760_HIN:X:complete|0.898091091712;PF02760_HIN:X:ALL_,PF02760_HIN:X:NUCACID_,PF02760_HIN:X:DNA_,PF02760_HIN:X:DNABACKBONE_|4.71864422018;WholeGene_NatVar|0.934985974779
ENSG00000133985,TTC9	3.77686	0.00613999	PF07719_TPR_2:aggregate:complete,PF00515_TPR_1:aggregate:complete|1.91968498034;PF00515_TPR_1:X:RNABACKBONE_|1.92397793402;PF07719_TPR_2:X:RNA_,PF07719_TPR_2:X:NUCACID_|0.0179785117389;PF00515_TPR_1:aggregate:RNABACKBONE_|3.44687209562;PF00515_TPR_1:aggregate:RNA_|2.52629066551;PF07719_TPR_2:X:RNABACKBONE_|1.51109193189;PF13432_TPR_16:X:complete|2.53358256046;PF00515_TPR_1:X:RNA_|0.913251742857;J…
ENSG00000163040,CCDC74A	3.77617	0.0124476	PF14916_CCDC92:X:complete|2.67393643652;JSD_conservation|3.25456745051;PF14917_CCDC74_C:X:complete|3.38560512905
ENSG00000154359,LONRF1	3.77102	0.0257277	PF14634_zf-RING_5:aggregate:complete,PF13920_zf-C3HC4_3:aggregate:complete,PF13445_zf-RING_UBOX:aggregate:complete,PF00097_zf-C3HC4:aggregate:complete,PF13639_zf-RING_2:aggregate:complete,PF15227_zf-C3HC4_4:aggregate:complete,PF13923_zf-C3HC4_2:aggregate:complete|0.213603350033;PF14634_zf-RING_5:X:complete,PF13920_zf-C3HC4_3:X:complete,PF13445_zf-RING_UBOX:X:complete,PF00097_zf-C3HC4:X:complete,P…
ENSG00000168610,STAT3	3.77035	0.0299451	PF00017_SH2:X:SM_,PF00017_SH2:X:ALL_,PF00017_SH2:X:PEPTIDE_|1.81188361958;WholeGene_NatVar|1.08244994192;PF00017_SH2:X:complete|2.22860720342;JSD_conservation|2.82497561435
ENSG00000188786,MTF1	3.76483	0.0264099	PF13894_zf-C2H2_4:X:DNA_,PF13894_zf-C2H2_4:X:NUCACID_,PF00096_zf-C2H2:X:DNA_,PF00096_zf-C2H2:X:NUCACID_,PF13912_zf-C2H2_6:X:DNA_,PF13912_zf-C2H2_6:X:NUCACID_|1.10489195212;PF13465_zf-H2C2_2:aggregate:complete|3.97130223826;PF13465_zf-H2C2_2:X:DNA_,PF13465_zf-H2C2_2:X:NUCACID_|2.21322005801;PF13465_zf-H2C2_2:X:complete|0.0687788031304;WholeGene_NatVar|0.997765182301;PF13894_zf-C2H2_4:X:DNABACKBONE…
ENSG00000198353,HOXC4	3.76244	0.00597668	Homology_binding:141-211:DNA_|3.01748503638;PF00046_Homeobox:X:DNABASE_|0.657801212149;PF00046_Homeobox:X:complete|2.38352457006;JSD_conservation|1.58282736285;PF00046_Homeobox:X:ALL_,PF00046_Homeobox:X:NUCACID_,PF00046_Homeobox:X:DNA_,PF00046_Homeobox:X:DNABACKBONE_|4.10581940888
ENSG00000088882,CPXM1	3.76044	0.00666404	PF13620_CarboxypepD_reg:X:complete|1.3106156921;WholeGene_NatVar|0.795779533233;PF00754_F5_F8_type_C:X:SM_,PF00754_F5_F8_type_C:X:DRUGLIKE_,PF00754_F5_F8_type_C:X:METABOLITE_|3.59778287218;JSD_conservation|1.61365199588;PF00754_F5_F8_type_C:X:complete|1.51430991697;PF00246_Peptidase_M14:X:SM_,PF00246_Peptidase_M14:X:DRUGLIKE_,PF00246_Peptidase_M14:X:GEM,PF00246_Peptidase_M14:X:ALL_,PF00246_Peptid…
ENSG00000115415,STAT1	3.76023	0.0362334	PF02865_STAT_int:X:complete|1.32918726695;WholeGene_NatVar|1.51102421405;Homology_binding:585-652:PEPTIDE_|2.60930441733;Homology_binding:328-568:DNA_|2.38943362598;JSD_conservation|2.09442178913;PF01017_STAT_alpha:X:complete|0.0334536434789;Homology_binding:583-650:PEPTIDE_|2.60930441733;PF00017_SH2:X:complete|2.55806356685;Homology_binding:326-566:DNA_|2.38943362598
ENSG00000178568,ERBB4	3.75201	0.121391	PF07714_Pkinase_Tyr:X:4SP,PF00069_Pkinase:X:4SP|1.54585765599;PF07714_Pkinase_Tyr:X:1N1,PF00069_Pkinase:X:1N1|1.98593894322;PF07714_Pkinase_Tyr:X:D15,PF00069_Pkinase:X:D15|1.49246913932;PF07714_Pkinase_Tyr:X:SB2|1.60197457504;PF07714_Pkinase_Tyr:X:BAX,PF00069_Pkinase:X:BAX|0.940443887375;PF07714_Pkinase_Tyr:X:DKI,PF00069_Pkinase:X:DKI|0.504953802459;PF07714_Pkinase_Tyr:X:AMP|1.79758182679;PF07714…
ENSG00000183421,RIPK4	3.75127	0.145141	PF07714_Pkinase_Tyr:X:4SP,PF00069_Pkinase:X:4SP|2.59669459828;PF07714_Pkinase_Tyr:X:1N1,PF00069_Pkinase:X:1N1|1.45273840621;PF13637_Ank_4:X:PEPTIDE_|1.35664546338;PF13857_Ank_5:aggregate:complete|0.298480409743;PF07714_Pkinase_Tyr:X:VX6,PF00069_Pkinase:X:VX6|2.03655731047;PF13637_Ank_4:aggregate:DRUGLIKE_|0.772177664126;PF07714_Pkinase_Tyr:X:IRG|0.410986262766;PF07714_Pkinase_Tyr:X:STI,PF00069_Pk…
ENSG00000168556,ING2	3.74927	0.00447607	WholeGene_NatVar|0.498337620363;Homology_binding:210-252:PEPTIDE_|2.80384729278;JSD_conservation|3.23846567854
ENSG00000198382,UVRAG	3.74806	0.0172772	WholeGene_NatVar|0.0172544513743;PF00168_C2:X:complete|4.39902872319;JSD_conservation|2.20982344141;PF00168_C2:X:SM_,PF00168_C2:X:METABOLITE_|1.18134652508
ENSG00000164867,NOS3	3.74652	0.0352657	PF02898_NO_synthase:X:complete|1.52864195413;PF02898_NO_synthase:X:DRUGLIKE_|1.99437351438;Homology_binding:185-425:ZN,Homology_binding:185-425:CL,Homology_binding:185-425:ACT|1.50069199926;PF00258_Flavodoxin_1:X:SM_,PF00258_Flavodoxin_1:X:FMN,PF00258_Flavodoxin_1:X:DRUGLIKE_,PF00258_Flavodoxin_1:X:METABOLITE_,PF00258_Flavodoxin_1:X:ALL_|1.87444705965;JSD_conservation|2.85210771173;Homology_bindi…
ENSG00000177465,ACOT4	3.74572	0.00423598	PF08840_BAAT_C:X:complete|4.18459217817;JSD_conservation|1.82994552161;PF01738_DLH:X:complete|3.1527038327
ENSG00000102054,RBBP7	3.74471	0.0277464	Homology_binding:19-387:PEPTIDE_|2.3073128533;Homology_binding:18-409:PEPTIDE_|1.18444298032;PF00400_WD40:aggregate:complete|2.71787163393;PF00400_WD40:X:complete|0.859392026499;WholeGene_NatVar|0.0416971372497;Homology_binding:19-396:PEPTIDE_|2.32008342209;Homology_binding:62-453:PEPTIDE_|1.18444298032;Homology_binding:18-400:PEPTIDE_|1.17471409865;Homology_binding:63-440:PEPTIDE_|2.32008342209;…
ENSG00000239697,TNFSF12	3.74359	0.00444508	PF00229_TNF:X:ALL_|3.25238754822;PF00229_TNF:X:complete|2.72548851905;JSD_conservation|2.40915875105;WholeGene_NatVar|0.168130403051
ENSG00000130758,MAP3K10	3.74207	0.0165932	PF00069_Pkinase:X:9T6|0.709021291511;PF00069_Pkinase:X:SB2|0.351674497777;PF00069_Pkinase:X:complete,PF07714_Pkinase_Tyr:X:complete|2.82476869083;WholeGene_NatVar|0.734999609094;PF00069_Pkinase:X:SO4|0.283982179597;PF00069_Pkinase:X:IRG|0.0312591563041;PF07714_Pkinase_Tyr:X:9T6|0.349721206841;JSD_conservation|3.85004802785
ENSG00000185800,DMWD	3.7407	0.0169551	PF00400_WD40:aggregate:complete|3.17479703965;PF00400_WD40:X:complete|1.45756861665;JSD_conservation|3.57439079769;WholeGene_NatVar|0.547052670156
ENSG00000146094,DOK3	3.73974	0.0309718	PF02174_IRS:X:complete|1.54649635398;JSD_conservation|3.20324329329;PF02174_IRS:X:PEPTIDE_|3.73973897938
ENSG00000173258,ZNF483	3.73972	0.0489221	PF13894_zf-C2H2_4:X:DNA_,PF13894_zf-C2H2_4:X:NUCACID_,PF00096_zf-C2H2:X:DNA_,PF00096_zf-C2H2:X:NUCACID_,PF13912_zf-C2H2_6:X:DNA_,PF13912_zf-C2H2_6:X:NUCACID_|0.0528389264733;PF13465_zf-H2C2_2:aggregate:complete|2.50790582837;PF16622_zf-C2H2_11:aggregate:DNA_|1.7261309871;PF13465_zf-H2C2_2:X:complete|0.136328880829;PF13465_zf-H2C2_2:X:DNA_,PF13465_zf-H2C2_2:X:NUCACID_|0.218232991149;PF13894_zf-C2H…
ENSG00000181588,MEX3D	3.73917	0.0114501	PF00013_KH_1:X:complete|5.34829558542;WholeGene_NatVar|0.175388889659;PF00013_KH_1:aggregate:complete|6.47750713126;PF00013_KH_1:aggregate:DNA_,PF00013_KH_1:aggregate:DNABASE_|0.502565906459;PF00013_KH_1:X:DNA_,PF00013_KH_1:X:DNABASE_|0.435023720478;JSD_conservation|5.59457833873;Homology_binding:262-340:RNA_|0.321709215559;Homology_binding:86-164:RNA_|0.321709215559;Homology_binding:187-250:RNA_…
ENSG00000278139,AL358075.4	3.73685	0.00602221	PF00017_SH2:aggregate:SM_,PF00017_SH2:aggregate:ALL_,PF00017_SH2:aggregate:PEPTIDE_|2.69225850511;PF16454_PI3K_P85_iSH2:X:complete|1.5499107395;PF00017_SH2:X:SM_,PF00017_SH2:X:ALL_,PF00017_SH2:X:PEPTIDE_|0.637895222784;JSD_conservation|2.66484251475;PF00017_SH2:aggregate:complete|1.42179586512;PF00017_SH2:X:complete|0.515037105133
ENSG00000164690,SHH	3.73625	0.010148	Homology_binding:86-152:CA|1.10839468137;PF01085_HH_signal:X:complete|4.34686690789;WholeGene_NatVar|0.369599909067;JSD_conservation|2.94289223944
ENSG00000154493,C10orf90	3.73559	0.0170166	JSD_conservation|3.68231620933;PF15309_ALMS_motif:X:complete|3.17143840727
ENSG00000126583,PRKCG	3.73068	0.0463021	PF07714_Pkinase_Tyr:X:1N1,PF00069_Pkinase:X:1N1|2.18169384917;PF00168_C2:X:complete|4.19940600431;PF07714_Pkinase_Tyr:X:4SP,PF00069_Pkinase:X:4SP|2.48935188303;Homology_binding:194-252:PT5,Homology_binding:194-252:PSE|0.222211522113;PF07714_Pkinase_Tyr:X:VX6,PF00069_Pkinase:X:VX6|4.03362181944;PF07714_Pkinase_Tyr:X:DRUGLIKE_,PF07714_Pkinase_Tyr:X:ACP,PF07714_Pkinase_Tyr:X:ATP,PF07714_Pkinase_Tyr:…
ENSG00000113749,HRH2	3.72507	0.0153804	PF10320_7TM_GPCR_Srsx:X:CLR|1.40771267001;WholeGene_NatVar|1.08994505607;PF00001_7tm_1:X:ZMA|0.567967230543;PF10320_7TM_GPCR_Srsx:X:ZMA|0.601746781997;JSD_conservation|3.26047931519;PF10320_7TM_GPCR_Srsx:X:complete|3.05042312602;PF00001_7tm_1:X:complete|2.53670860405
ENSG00000132466,ANKRD17	3.72388	0.859056	PF13637_Ank_4:X:PEPTIDE_|2.72073292024;PF13857_Ank_5:aggregate:complete|0.0542241562096;PF13637_Ank_4:aggregate:DRUGLIKE_|1.18356026849;PF00023_Ank:aggregate:ALL_,PF00023_Ank:aggregate:PEPTIDE_,PF13637_Ank_4:aggregate:PEPTIDE_,PF13606_Ank_3:aggregate:ALL_,PF13606_Ank_3:aggregate:PEPTIDE_|1.45406212587;PF12796_Ank_2:X:complete|0.265095991414;PF13637_Ank_4:X:DRUGLIKE_|0.257293547694;WholeGene_NatVa…
ENSG00000078177,N4BP2	3.72123	0.0214462	PF13671_AAA_33:X:ION_|2.3455788674;PF13671_AAA_33:X:AP5|1.0219249836;JSD_conservation|1.49232763123;PF08590_DUF1771:X:complete|0.23946178652;PF13671_AAA_33:X:complete|5.09469767788;PF13671_AAA_33:X:SM_,PF13671_AAA_33:X:DRUGLIKE_,PF13671_AAA_33:X:ADP,PF13671_AAA_33:X:ALL_,PF13671_AAA_33:X:METABOLITE_|1.58644057326
ENSG00000176165,FOXG1	3.72081	0.00440097	PF00250_Forkhead:X:DNABACKBONE_|1.6783760586;PF00250_Forkhead:X:ALL_,PF00250_Forkhead:X:NUCACID_,PF00250_Forkhead:X:DNA_|0.974963180243;WholeGene_NatVar|0.785077065132;JSD_conservation|4.07984552507;Homology_binding:232-238:MG|2.26712447773;PF00250_Forkhead:X:complete|1.40967113101
ENSG00000102221,JADE3	3.72011	0.0216255	PF13832_zf-HC5HC2H_2:X:complete|2.76428949079;PF00628_PHD:aggregate:complete|4.07657539446;PF13831_PHD_2:X:complete|2.03538884364;PF00628_PHD:X:complete|2.01144301006;WholeGene_NatVar|1.2622837462;JSD_conservation|1.54652502202;PF13771_zf-HC5HC2H:X:complete|3.26976347348;PF13831_PHD_2:X:PEPTIDE_|1.63491748793
ENSG00000143341,HMCN1	3.71861	1.34815	PF13895_Ig_2:aggregate:PEPTIDE_|0.694281275886;PF08205_C2-set_2:aggregate:SM_,PF08205_C2-set_2:aggregate:DRUGLIKE_,PF08205_C2-set_2:aggregate:METABOLITE_|1.73056649016;WholeGene_NatVar|1.31627590357;PF08205_C2-set_2:X:SM_,PF08205_C2-set_2:X:DRUGLIKE_,PF08205_C2-set_2:X:METABOLITE_|0.00446429924623;PF00008_EGF:X:complete,PF12947_EGF_3:X:complete,PF14670_FXa_inhibition:X:complete|0.638971123189;PF0…
ENSG00000178996,SNX18	3.71777	0.0133059	PF10456_BAR_3_WASP_bdg:X:complete|3.05780985921;JSD_conservation|3.68211908428;PF00787_PX:X:complete|1.87849204912
ENSG00000140470,ADAMTS17	3.71645	0.016948	PF08686_PLAC:X:complete|0.96401008234;PF05986_ADAM_spacer1:X:complete|2.47745206211;PF00090_TSP_1:X:complete|0.405516240063;JSD_conservation|3.43675691439;PF00090_TSP_1:aggregate:complete|0.928946238671
ENSG00000177189,RPS6KA3	3.71179	0.201122	PF00069_Pkinase:X:IZA,PF07714_Pkinase_Tyr:X:IZA|0.24274080639;PF00069_Pkinase:aggregate:4SP,PF07714_Pkinase_Tyr:aggregate:4SP|0.0366842818164;PF00069_Pkinase:aggregate:B96,PF07714_Pkinase_Tyr:aggregate:B96|0.632157775445;PF00069_Pkinase:X:IRG|0.177260821693;PF07714_Pkinase_Tyr:aggregate:AF3|0.353662936284;PF07714_Pkinase_Tyr:X:IRG|0.056396077221;PF00069_Pkinase:X:PEPTIDE_,PF07714_Pkinase_Tyr:X:PE…
ENSG00000183770,FOXL2	3.71147	0.0050621	PF00250_Forkhead:X:complete|3.65855923898;JSD_conservation|3.13937433566
ENSG00000102755,FLT1	3.70464	0.212584	PF00069_Pkinase:X:9T6|0.528442367059;PF00069_Pkinase:X:AGS|0.0994141011146;PF00047_ig:X:DNA_,PF00047_ig:X:DNABASE_|0.418271462335;PF00069_Pkinase:X:SB2|0.300513469898;PF00069_Pkinase:X:IZA|0.703523092365;PF13895_Ig_2:X:PEPTIDE_|0.0974271349644;PF00069_Pkinase:X:DRUGLIKE_,PF00069_Pkinase:X:ACP,PF00069_Pkinase:X:ATP,PF00069_Pkinase:X:ALL_,PF00069_Pkinase:X:AMP,PF00069_Pkinase:X:ADP,PF00069_Pkinase:…
ENSG00000165156,ZHX1	3.70379	0.0711684	PF00046_Homeobox:X:DNABASE_|4.7655409263;PF05920_Homeobox_KN:aggregate:ALL_,PF05920_Homeobox_KN:aggregate:NUCACID_,PF05920_Homeobox_KN:aggregate:DNA_|0.980170843816;PF05920_Homeobox_KN:aggregate:DNABASE_|1.39611032367;PF00046_Homeobox:aggregate:DNABASE_|3.26549428747;PF05920_Homeobox_KN:X:ALL_,PF05920_Homeobox_KN:X:NUCACID_,PF05920_Homeobox_KN:X:DNA_|2.81403251054;PF05920_Homeobox_KN:X:DNABACKBON…
ENSG00000164983,TMEM65	3.69699	0.00242996	PF10507_TMEM65:X:complete|3.95503809074;WholeGene_NatVar|0.339882003314;JSD_conservation|3.44600492401
ENSG00000214022,REPIN1	3.69605	0.330455	PF13894_zf-C2H2_4:aggregate:DNABACKBONE_|0.569038412056;PF00096_zf-C2H2:aggregate:DNA_,PF00096_zf-C2H2:aggregate:NUCACID_|0.0628120715887;PF13912_zf-C2H2_6:aggregate:complete|2.28152566464;PF13894_zf-C2H2_4:aggregate:DNABASE_|0.393206108727;PF13894_zf-C2H2_4:X:complete,PF00096_zf-C2H2:X:complete,PF13912_zf-C2H2_6:X:complete|1.85935214689;PF13894_zf-C2H2_4:X:DNABACKBONE_|1.01452187617;PF13894_zf-C…
ENSG00000125676,THOC2	3.694	0.0376163	PF11732_Thoc2:X:complete|1.52115227756;WholeGene_NatVar|3.77706643811;JSD_conservation|1.46669986338
ENSG00000077044,DGKD	3.69373	0.0295382	PF00169_PH:X:ION_|2.18291335746;PF00130_C1_1:X:complete|3.02147552739;PF00781_DAGK_cat:X:complete|0.332256832938;WholeGene_NatVar|1.49381078391;JSD_conservation|3.59983129996;PF00130_C1_1:aggregate:complete|2.14245580076;PF00609_DAGK_acc:X:complete|0.652502641199
ENSG00000162825,NBPF20	3.68421	0.0476732	JSD_conservation|3.68421069513
ENSG00000143061,IGSF3	3.68283	0.210965	PF07686_V-set:aggregate:DNA_,PF07686_V-set:aggregate:NUCACID_,PF07686_V-set:aggregate:DNABASE_|2.63775669394;PF07686_V-set:aggregate:RNABASE_|1.77980027444;PF07686_V-set:aggregate:RNA_,PF07686_V-set:aggregate:RNABACKBONE_|2.08989814109;PF00047_ig:aggregate:DNABACKBONE_|1.24752403779;PF07686_V-set:aggregate:KDA|1.89825452365;PF07686_V-set:X:DNA_,PF07686_V-set:X:NUCACID_,PF07686_V-set:X:DNABASE_|0.…
ENSG00000173175,ADCY5	3.68267	0.0331068	PF00211_Guanylate_cyc:X:complete|1.67246944104;PF00211_Guanylate_cyc:aggregate:complete|0.696114241861;PF06327_DUF1053:X:complete|0.814541371576;WholeGene_NatVar|1.55420118615;JSD_conservation|3.90637666906
ENSG00000198162,MAN1A2	3.6768	0.010987	PF01532_Glyco_hydro_47:X:SM_,PF01532_Glyco_hydro_47:X:ALL_,PF01532_Glyco_hydro_47:X:DRUGLIKE_|5.16681229785;JSD_conservation|1.84234768749;WholeGene_NatVar|0.880587565859;PF01532_Glyco_hydro_47:X:complete|0.142760675027;Homology_binding:264-619:MAN|5.18633222315
ENSG00000128591,FLNC	3.67592	0.164188	PF16640_Big_3_5:X:complete|0.38704386723;PF00630_Filamin:X:complete|0.182125468109;WholeGene_NatVar|1.63092265599;PF00630_Filamin:X:PEPTIDE_|0.103675666892;PF16640_Big_3_5:aggregate:complete|1.16371234444;PF00630_Filamin:aggregate:complete|3.80750754129
ENSG00000185668,POU3F1	3.67193	0.00371718	Homology_binding:265-394:DNA_|0.566038681947;WholeGene_NatVar|0.137059305985;PF00157_Pou:X:DNA_|2.3974884164;JSD_conservation|4.61250339327
ENSG00000179776,CDH5	3.66394	0.0342379	PF00028_Cadherin:aggregate:SM_,PF00028_Cadherin:aggregate:DRUGLIKE_,PF00028_Cadherin:aggregate:METABOLITE_|4.28436250214;PF00028_Cadherin:X:complete|1.53410499893;PF00028_Cadherin:aggregate:complete|0.990159743484;PF00028_Cadherin:X:SM_,PF00028_Cadherin:X:DRUGLIKE_,PF00028_Cadherin:X:METABOLITE_|1.19426086926;JSD_conservation|0.822977003609;PF00028_Cadherin:aggregate:CA,PF00028_Cadherin:aggregate…
ENSG00000138685,FGF2	3.66299	0.0103149	PF00167_FGF:X:ALL_|1.08976725241;PF00167_FGF:X:SM_,PF00167_FGF:X:DRUGLIKE_|0.993919827451;PF00167_FGF:X:complete|3.4982656764;WholeGene_NatVar|0.181710983668;JSD_conservation|4.07505187249
ENSG00000108055,SMC3	3.66173	0.00877714	PF13476_AAA_23:X:complete|0.861290144281;WholeGene_NatVar|2.31744171324;JSD_conservation|3.163562205
ENSG00000114520,SNX4	3.65927	0.00710106	PF00787_PX:X:complete|1.84976246709;WholeGene_NatVar|0.479652260399;PF00787_PX:X:ALL_|3.28207593336;JSD_conservation|2.20448783983
ENSG00000144451,SPAG16	3.65542	0.0234072	PF00400_WD40:aggregate:complete|2.6205201416;PF00400_WD40:X:complete|0.793775884494;JSD_conservation|2.70310185468
ENSG00000157741,UBN2	3.65538	0.011162	PF08729_HUN:X:complete|3.84920132796;PF14075_UBN_AB:X:complete|0.338277921151;WholeGene_NatVar|0.590520601845;JSD_conservation|3.9898246314
ENSG00000175387,SMAD2	3.65526	0.0313461	PF03165_MH1:X:complete|2.10860962724;JSD_conservation|1.55063025444;WholeGene_NatVar|1.84221513237;PF03166_MH2:X:complete|3.55263436959
ENSG00000165458,INPPL1	3.65502	0.0324109	WholeGene_NatVar|0.402932389821;PF03372_Exo_endo_phos:X:complete|2.80631352328;PF00017_SH2:X:SM_,PF00017_SH2:X:ALL_,PF00017_SH2:X:PEPTIDE_|1.83905773999;JSD_conservation|2.86510874366;PF00536_SAM_1:X:complete,PF07647_SAM_2:X:complete|1.44580594015;PF03372_Exo_endo_phos:X:DNABACKBONE_,PF03372_Exo_endo_phos:X:DNA_,PF03372_Exo_endo_phos:X:NUCACID_|1.18459354832;PF07647_SAM_2:X:complete,PF00536_SAM_1…
ENSG00000175556,LONRF3	3.65197	0.0516057	PF07719_TPR_2:aggregate:complete|0.121265146918;PF14634_zf-RING_5:X:complete,PF13920_zf-C3HC4_3:X:complete,PF13445_zf-RING_UBOX:X:complete,PF00097_zf-C3HC4:X:complete,PF13639_zf-RING_2:X:complete,PF13923_zf-C3HC4_2:X:complete,PF15227_zf-C3HC4_4:X:complete|3.82948010835;PF15227_zf-C3HC4_4:X:complete,PF14634_zf-RING_5:X:complete,PF13920_zf-C3HC4_3:X:complete,PF00097_zf-C3HC4:X:complete,PF13639_zf-R…
ENSG00000196576,PLXNB2	3.65135	0.0534148	WholeGene_NatVar|0.0762060574158;PF01833_TIG:X:complete|1.93239389205;JSD_conservation|4.42587382057;PF01403_Sema:X:complete|1.69360334072;PF01437_PSI:X:complete|0.962706190704
ENSG00000147065,MSN	3.64986	0.00724888	PF00769_ERM:X:complete|1.18705903121;Homology_binding:10-35:PEPTIDE_|0.531972277002;WholeGene_NatVar|1.95594186311;Homology_binding:29-295:PEPTIDE_|2.83081983796;JSD_conservation|1.64057522191;PF00373_FERM_M:X:complete|0.068862221635
ENSG00000043591,ADRB1	3.6492	0.00492191	Homology_binding:63-366:P32,Homology_binding:63-366:2CV,Homology_binding:63-366:Y00,Homology_binding:63-366:I32,Homology_binding:63-366:CAU,Homology_binding:63-366:XTK,Homology_binding:63-366:XF5,Homology_binding:63-366:WHJ,Homology_binding:63-366:CVD,Homology_binding:63-366:68H,Homology_binding:63-366:5FW,Homology_binding:63-366:3WC|0.8118718497;PF10323_7TM_GPCR_Srv:X:complete,PF10320_7TM_GPCR_S…
ENSG00000143643,TTC13	3.64859	0.172922	PF13424_TPR_12:aggregate:complete|1.13954904043;PF00515_TPR_1:aggregate:RNABACKBONE_|0.384583193245;WholeGene_NatVar|0.100250373053;PF13414_TPR_11:X:RNA_|0.583960707608;PF13181_TPR_8:X:complete,PF00515_TPR_1:X:complete,PF13176_TPR_7:X:complete,PF07719_TPR_2:X:complete|0.343327006595;PF07719_TPR_2:aggregate:RNA_,PF07719_TPR_2:aggregate:NUCACID_|1.78412754111;PF13431_TPR_17:aggregate:RNABACKBONE_,P…
ENSG00000124813,RUNX2	3.64445	0.0353253	Homology_binding:114-215:DNA_|1.96182681662;PF00853_Runt:X:complete|3.68297638312;Homology_binding:114-213:DNA_|1.98458632412;WholeGene_NatVar|0.805914160939;PF08504_RunxI:X:complete|0.760973822951;Homology_binding:128-229:DNA_|1.96182681662;JSD_conservation|5.58986007255
ENSG00000171488,LRRC8C	3.63997	0.0443361	PF12799_LRR_4:aggregate:ZN|1.15969987227;PF00560_LRR_1:X:ION_|0.0990365174999;PF12534_Pannexin_like:X:complete|0.0104549791344;PF13855_LRR_8:X:complete|2.07617831501;PF12799_LRR_4:aggregate:RNA_,PF12799_LRR_4:aggregate:RNABACKBONE_|1.2455941081;PF00560_LRR_1:aggregate:CA|0.639507803098;PF00560_LRR_1:aggregate:ION_|0.857293972666;JSD_conservation|1.07435049506;PF12799_LRR_4:X:RNABASE_|0.6223305520…
ENSG00000050730,TNIP3	3.63883	0.0132477	WholeGene_NatVar|0.564970395798;JSD_conservation|3.12286956698;PF16516_CC2-LZ:aggregate:complete|3.55322751587;PF16516_CC2-LZ:X:complete|3.0295153735
ENSG00000170653,ATF7	3.63754	0.020947	PF00170_bZIP_1:X:DNABACKBONE_|1.54612428854;PF00170_bZIP_1:X:complete,PF07716_bZIP_2:X:complete|2.8215212838;PF07716_bZIP_2:X:DNA_|2.81953624086;PF00096_zf-C2H2:X:DNA_,PF00096_zf-C2H2:X:NUCACID_|0.614156164401;WholeGene_NatVar|0.59000879078;Homology_binding:334-349:DNA_|0.179009804827;PF00170_bZIP_1:X:ALL_,PF00170_bZIP_1:X:NUCACID_,PF00170_bZIP_1:X:DNA_|2.45619334219;JSD_conservation|2.09621420129
ENSG00000084112,SSH1	3.63617	0.0209188	PF00782_DSPc:X:complete|0.136834891624;WholeGene_NatVar|0.633288413219;PF00782_DSPc:X:SM_,PF00782_DSPc:X:ALL_|3.6553055671;JSD_conservation|1.61731452754;PF08766_DEK_C:X:complete|2.793821212
ENSG00000182325,FBXL6	3.63515	0.029489	PF12799_LRR_4:aggregate:RNA_,PF12799_LRR_4:aggregate:RNABACKBONE_|0.141569326977;PF00560_LRR_1:aggregate:RX8|0.58725611022;PF12799_LRR_4:aggregate:complete|1.92465037335;PF12799_LRR_4:aggregate:ZN|0.0644082498788;PF00560_LRR_1:aggregate:RNA_,PF00560_LRR_1:aggregate:RNABACKBONE_|1.90421527526;WholeGene_NatVar|0.00404405116949;PF00560_LRR_1:X:ION_|0.445075841988;PF00560_LRR_1:X:RX8|0.599860444709;P…
ENSG00000117505,DR1	3.63419	0.00482631	PF00808_CBFD_NFYB_HMF:X:PEPTIDE_|3.16913477762;PF00808_CBFD_NFYB_HMF:X:complete|2.61316970697;PF00808_CBFD_NFYB_HMF:X:DNABACKBONE_,PF00808_CBFD_NFYB_HMF:X:DNA_,PF00808_CBFD_NFYB_HMF:X:ALL_,PF00808_CBFD_NFYB_HMF:X:NUCACID_|0.637092101165
ENSG00000257923,CUX1	3.63295	0.0882843	PF02376_CUT:X:complete|0.0899123442408;PF08172_CASP_C:X:complete|0.874010226615;WholeGene_NatVar|1.57378669056;PF00046_Homeobox:X:ALL_,PF00046_Homeobox:X:NUCACID_,PF00046_Homeobox:X:DNA_,PF00046_Homeobox:X:DNABACKBONE_|2.55507839647;JSD_conservation|3.25339854393;PF02376_CUT:aggregate:complete|1.11047150215
ENSG00000141858,SAMD1	3.632	0.00479984	PF00536_SAM_1:X:complete|2.50480866162;JSD_conservation|4.17729880785
ENSG00000154370,TRIM11	3.625	0.0129459	PF00622_SPRY:X:complete|4.65329329368;WholeGene_NatVar|0.57025846669;JSD_conservation|2.1906049508
ENSG00000162521,RBBP4	3.62493	0.0373309	Homology_binding:19-410:PEPTIDE_|3.9144184963;Homology_binding:18-409:PEPTIDE_|3.9144184963;PF00400_WD40:aggregate:complete|1.67477651046;PF00400_WD40:X:complete|0.960014032801;WholeGene_NatVar|0.700817738137;JSD_conservation|1.47628432949
ENSG00000127603,MACF1	3.6207	1.5411	PF00435_Spectrin:aggregate:complete|1.73557586406;PF13202_EF-hand_5:X:METABOLITE_|2.58988710998;PF00681_Plectin:X:complete|0.244652145296;PF13405_EF-hand_6:X:WW7|1.88601425976;PF13499_EF-hand_7:X:complete|3.57355409498;PF13202_EF-hand_5:aggregate:METABOLITE_|1.59099461686;PF00307_CH:X:ALL_|0.0985031961439;PF00036_EF-hand_1:X:complete,PF13405_EF-hand_6:X:complete|2.87478103512;PF13405_EF-hand_6:ag…
ENSG00000185000,DGAT1	3.61812	0.00621414	PF03062_MBOAT:X:complete|2.88183656095;WholeGene_NatVar|0.164652044462;JSD_conservation|3.91377038191
ENSG00000213079,SCAF8	3.6152	0.0232098	PF00076_RRM_1:X:DNABASE_|2.92846206253;PF00076_RRM_1:X:complete|1.52739803164;PF00076_RRM_1:X:DNABACKBONE_|3.54665751641;WholeGene_NatVar|0.915662025674;PF04818_CTD_bind:X:PEPTIDE_|1.06730929011;JSD_conservation|2.36505407041;Homology_binding:97-193:PEPTIDE_|1.77056737203;PF00076_RRM_1:X:RNA_,PF00076_RRM_1:X:RNABACKBONE_,PF00076_RRM_1:X:DNA_,PF00076_RRM_1:X:RNABASE_,PF00076_RRM_1:X:ALL_,PF00076_R…
ENSG00000268500,AC018755.2	3.6146	0.0218041	PF00047_ig:aggregate:DNABACKBONE_|1.37570558018;PF13895_Ig_2:X:complete,PF07679_I-set:X:complete|2.45540542345;PF00047_ig:X:DNA_,PF00047_ig:X:DNABASE_|1.87063820209;PF07679_I-set:aggregate:ZN|0.516327228725;PF13895_Ig_2:X:PEPTIDE_|1.82926159521;PF13895_Ig_2:aggregate:PEPTIDE_|2.85308808938;PF07679_I-set:X:ZN|0.101114728625;PF00047_ig:aggregate:DNA_,PF00047_ig:aggregate:DNABASE_|2.0002780369
ENSG00000180592,SKIDA1	3.61105	0.00942016	PF15223_DUF4584:X:complete|3.71836722378;WholeGene_NatVar|0.159555667784;JSD_conservation|3.05357325546
ENSG00000205642,VCX3B	3.61032	0.00760984	JSD_conservation|3.61032017898
ENSG00000070756,PABPC1	3.6098	0.0609751	PF00076_RRM_1:aggregate:PEPTIDE_|3.34324961194;PF00076_RRM_1:X:complete|0.429856630756;PF00076_RRM_1:aggregate:complete|1.32629567481;Homology_binding:554-616:PEPTIDE_|0.576450972485;JSD_conservation|2.20919805796;PF00076_RRM_1:X:PEPTIDE_|1.34317023962
ENSG00000167971,CASKIN1	3.60802	0.031812	PF12796_Ank_2:X:complete|0.269775680806;PF13857_Ank_5:aggregate:ALL_,PF13857_Ank_5:aggregate:PEPTIDE_|0.1185275132;PF13637_Ank_4:aggregate:complete|4.77707708261;PF13637_Ank_4:X:DRUGLIKE_|0.0172022914806;PF13637_Ank_4:X:PEPTIDE_|0.874870559941;PF07653_SH3_2:X:complete|2.25355875612;WholeGene_NatVar|0.163751732532;PF00536_SAM_1:aggregate:complete,PF07647_SAM_2:aggregate:complete|1.69214602809;PF13…
ENSG00000169418,NPR1	3.60578	0.045423	PF07714_Pkinase_Tyr:X:1N1,PF00069_Pkinase:X:1N1|0.704676208834;PF07714_Pkinase_Tyr:X:SKE|3.1953791293;PF00069_Pkinase:X:AGS|0.371029104118;PF00069_Pkinase:X:DRUGLIKE_,PF00069_Pkinase:X:ACP,PF00069_Pkinase:X:ATP,PF00069_Pkinase:X:ALL_,PF00069_Pkinase:X:AMP,PF00069_Pkinase:X:ADP,PF00069_Pkinase:X:METABOLITE_,PF00069_Pkinase:X:ANP|1.84140457529;PF07714_Pkinase_Tyr:X:D15,PF00069_Pkinase:X:D15|3.29026…
ENSG00000111752,PHC1	3.60372	0.0280547	PF16616_PHC2_SAM_assoc:X:complete|1.95160643428;JSD_conservation|3.57430266849
ENSG00000152556,PFKM	3.60245	0.0830796	PF00365_PFK:X:SM_,PF00365_PFK:X:ALL_,PF00365_PFK:X:DRUGLIKE_,PF00365_PFK:X:METABOLITE_|3.20425408506;PF00365_PFK:X:complete|3.61047688217;PF00365_PFK:aggregate:SM_,PF00365_PFK:aggregate:ALL_,PF00365_PFK:aggregate:DRUGLIKE_,PF00365_PFK:aggregate:METABOLITE_|4.2741728838;JSD_conservation|2.09143501831;PF00365_PFK:aggregate:complete|1.98142316112
ENSG00000101161,PRPF6	3.60241	0.0505378	PF14559_TPR_19:X:complete|2.02471376922;PF07719_TPR_2:X:RNABACKBONE_|3.56853485296;PF06424_PRP1_N:X:complete|1.89395321034;PF07719_TPR_2:aggregate:RNA_,PF07719_TPR_2:aggregate:NUCACID_|1.13012040838;PF14559_TPR_19:aggregate:PEPTIDE_|1.11816356187;WholeGene_NatVar|1.4258438233;PF13431_TPR_17:aggregate:complete|0.344006881133;PF07719_TPR_2:X:RNA_,PF07719_TPR_2:X:NUCACID_|2.20720304973;PF13428_TPR_1…
ENSG00000284874,SEPT5-GP1BB	3.60232	0.00618005	PF01926_MMR_HSR1:X:RNA_,PF01926_MMR_HSR1:X:RNABACKBONE_|2.86140170183;PF00735_Septin:X:complete|2.51674065356;JSD_conservation|1.95032898243
ENSG00000259956,RBM15B	3.60168	0.0095849	PF00076_RRM_1:aggregate:RNA_,PF00076_RRM_1:aggregate:RNABACKBONE_,PF00076_RRM_1:aggregate:DNA_,PF00076_RRM_1:aggregate:RNABASE_,PF00076_RRM_1:aggregate:ALL_,PF00076_RRM_1:aggregate:NUCACID_|1.07681917188;PF00076_RRM_1:X:complete|1.05163067892;PF00076_RRM_1:aggregate:DNABACKBONE_|1.02088500769;WholeGene_NatVar|0.855014723798;PF00076_RRM_1:aggregate:complete|1.08864021903;JSD_conservation|3.9286617…
ENSG00000099949,LZTR1	3.60067	0.0650539	PF00651_BTB:X:complete|0.152423557009;PF13415_Kelch_3:X:SM_,PF13415_Kelch_3:X:ALL_,PF13415_Kelch_3:X:PEPTIDE_|0.76325267123;PF13964_Kelch_6:aggregate:PEPTIDE_|2.83764493628;PF01344_Kelch_1:X:complete,PF13418_Kelch_4:X:complete|3.95875570726;PF13418_Kelch_4:X:PEPTIDE_,PF07646_Kelch_2:X:ALL_,PF07646_Kelch_2:X:PEPTIDE_,PF01344_Kelch_1:X:PEPTIDE_,PF13964_Kelch_6:X:PEPTIDE_|0.668023140532;PF13964_Kelc…
ENSG00000112320,SOBP	3.59817	0.0082159	JSD_conservation|3.44459041762;PF06467_zf-FCS:aggregate:complete|2.19365863306;PF06467_zf-FCS:X:complete|0.895263582449
ENSG00000156304,SCAF4	3.59752	0.0198123	WholeGene_NatVar|1.92605426391;PF04818_CTD_bind:X:PEPTIDE_|1.96639335325;Homology_binding:19-100:PEPTIDE_|0.78820874818;JSD_conservation|2.69857190154;PF00076_RRM_1:X:PEPTIDE_|0.664827604301;Homology_binding:19-115:PEPTIDE_|0.731127266584;PF04818_CTD_bind:X:complete|1.48865106642
ENSG00000172985,SH3RF3	3.59561	0.010072	PF14604_SH3_9:X:complete,PF00018_SH3_1:X:complete,PF07653_SH3_2:X:complete|1.40220459519;PF14604_SH3_9:aggregate:complete,PF00018_SH3_1:aggregate:complete,PF07653_SH3_2:aggregate:complete|3.33031943152;PF00018_SH3_1:X:ALL_,PF00018_SH3_1:X:PEPTIDE_|0.627086659281;WholeGene_NatVar|0.124670395224;PF14604_SH3_9:X:ALL_,PF14604_SH3_9:X:PEPTIDE_,PF07653_SH3_2:X:ALL_,PF07653_SH3_2:X:PEPTIDE_|0.3816590553…
ENSG00000105409,ATP1A3	3.5936	0.0547118	PF00689_Cation_ATPase_C:X:complete|2.0495901002;PF00702_Hydrolase:X:ALF|0.661203118263;WholeGene_NatVar|2.63862070875;JSD_conservation|2.13063870384;PF13246_Cation_ATPase:X:complete|0.995794962436;PF00702_Hydrolase:X:complete|0.914453663435
ENSG00000103126,AXIN1	3.59328	0.017159	PF16646_AXIN1_TNKS_BD:X:complete|2.618453233;PF00615_RGS:X:complete|0.510184060734;JSD_conservation|1.48536677584;WholeGene_NatVar|0.692205850956;Homology_binding:92-146:PEPTIDE_|3.33807052625
ENSG00000084072,PPIE	3.58995	0.0323834	Homology_binding:129-210:PRO,Homology_binding:129-210:7HG,Homology_binding:129-210:GLY,Homology_binding:129-210:EA4,Homology_binding:129-210:DMS,Homology_binding:129-210:ALA,Homology_binding:129-210:1FP,Homology_binding:129-210:WM1,Homology_binding:129-210:SFM,Homology_binding:129-210:SER,Homology_binding:129-210:N3M,Homology_binding:129-210:MIO,Homology_binding:129-210:M3I,Homology_binding:129-2…
ENSG00000198440,ZNF583	3.58994	0.111729	PF13894_zf-C2H2_4:X:DNABACKBONE_,PF13912_zf-C2H2_6:X:DNABACKBONE_,PF12874_zf-met:X:DNABACKBONE_|0.382783007409;PF13894_zf-C2H2_4:X:DNABACKBONE_,PF12874_zf-met:X:DNABACKBONE_|1.27571066196;PF07975_C1_4:aggregate:complete|5.15273485042;PF07975_C1_4:X:complete|1.00234571503;PF00096_zf-C2H2:X:complete,PF12874_zf-met:X:complete,PF13912_zf-C2H2_6:X:complete,PF13894_zf-C2H2_4:X:complete|0.503356447124;P…
ENSG00000152520,PAN3	3.58878	0.00667906	WholeGene_NatVar|0.920019102886;JSD_conservation|4.15527790838
ENSG00000185947,ZNF267	3.58499	0.087779	PF12874_zf-met:aggregate:complete|2.53123792933;PF12874_zf-met:aggregate:DNABASE_|0.436841442043;PF13465_zf-H2C2_2:aggregate:complete|4.1012715182;PF13465_zf-H2C2_2:X:DNA_,PF13465_zf-H2C2_2:X:NUCACID_|0.0648346633449;PF13894_zf-C2H2_4:X:complete,PF00096_zf-C2H2:X:complete,PF13912_zf-C2H2_6:X:complete,PF12874_zf-met:X:complete|0.0485356049857;PF13465_zf-H2C2_2:X:complete|0.0918604284807;PF13894_zf…
ENSG00000066777,ARFGEF1	3.58106	0.0219669	PF09324_DUF1981:X:complete|3.39745082371;WholeGene_NatVar|1.65894600164;JSD_conservation|1.87552253263
ENSG00000014257,ACPP	3.58093	0.0152564	PF00328_His_Phos_2:X:complete|1.04872583526;PF00328_His_Phos_2:X:SM_,PF00328_His_Phos_2:X:ALL_,PF00328_His_Phos_2:X:DRUGLIKE_,PF00328_His_Phos_2:X:METABOLITE_|3.74535209291;Homology_binding:42-290:GLY,Homology_binding:42-290:2BF,Homology_binding:42-290:PT3,Homology_binding:42-290:TAR|2.61629294198;WholeGene_NatVar|0.561810356474;JSD_conservation|3.11332313315
ENSG00000185070,FLRT2	3.58012	0.0954688	PF00560_LRR_1:X:ZN|0.442057368347;PF00560_LRR_1:aggregate:RNABASE_|1.32388382389;PF00560_LRR_1:X:ION_|0.308079533794;PF01463_LRRCT:X:complete|1.86937958564;PF12799_LRR_4:X:RNA_,PF12799_LRR_4:X:RNABACKBONE_|1.36612727474;PF00560_LRR_1:X:RX8|0.15319312474;PF12799_LRR_4:aggregate:RNA_,PF12799_LRR_4:aggregate:RNABACKBONE_|1.75356011703;WholeGene_NatVar|0.617583604162;PF00560_LRR_1:X:RNABASE_|2.292664…
ENSG00000054598,FOXC1	3.57906	0.00601101	PF00250_Forkhead:X:DNABACKBONE_|1.88334320682;PF00250_Forkhead:X:ALL_,PF00250_Forkhead:X:NUCACID_,PF00250_Forkhead:X:DNA_|1.29080222474;WholeGene_NatVar|0.0900346256233;Homology_binding:81-172:DNA_|0.437961210511;JSD_conservation|3.51983683591;PF00250_Forkhead:X:complete|2.96812780963
ENSG00000183023,SLC8A1	3.57835	0.109158	PF03160_Calx-beta:X:ALL_,PF03160_Calx-beta:X:CA,PF03160_Calx-beta:X:ION_|0.88600576845;PF03160_Calx-beta:X:complete|2.28944302508;WholeGene_NatVar|3.04363558696;Homology_binding:419-534:CA|0.22238502278;PF03160_Calx-beta:aggregate:complete|1.10467193125;Homology_binding:416-531:CA|0.22238502278;JSD_conservation|1.94916713034;PF03160_Calx-beta:aggregate:ALL_,PF03160_Calx-beta:aggregate:CA,PF03160_…
ENSG00000112530,PACRG	3.57638	0.0158918	PF10274_ParcG:X:complete|2.65274605112;WholeGene_NatVar|0.555599585063;JSD_conservation|3.73533241164
ENSG00000090447,TFAP4	3.57586	0.00842595	PF00010_HLH:X:ALL_,PF00010_HLH:X:NUCACID_,PF00010_HLH:X:DNA_,PF00010_HLH:X:DNABACKBONE_|2.71374482726;JSD_conservation|2.24781783252;PF00010_HLH:X:complete|1.88168042802
ENSG00000144580,CNOT9	3.57563	0.015708	Homology_binding:39-230:PEPTIDE_|3.70929608966;Homology_binding:39-262:PEPTIDE_|4.22123670708;PF04078_Rcd1:X:complete|0.568981386301;WholeGene_NatVar|0.560643170961;JSD_conservation|2.11016195089
ENSG00000112715,VEGFA	3.57552	0.0650947	PF00341_PDGF:X:complete|3.50766353757;WholeGene_NatVar|0.275771537006;PF14554_VEGF_C:X:complete|3.13757283701;JSD_conservation|4.37144317982
ENSG00000095794,CREM	3.57536	0.083864	PF00170_bZIP_1:X:DNABACKBONE_|0.161163944695;Homology_binding:180-199:DNA_|1.34246645863;PF00170_bZIP_1:X:complete,PF07716_bZIP_2:X:complete|3.40340780745;Homology_binding:52-71:DNA_|1.34246645863;Homology_binding:192-211:DNA_|1.34246645863;Homology_binding:39-58:DNA_|1.34246645863;Homology_binding:64-83:DNA_|1.34246645863;WholeGene_NatVar|0.337703247711;PF00170_bZIP_1:X:complete|0.931164286284;H…
ENSG00000197050,ZNF420	3.57506	0.292287	PF13465_zf-H2C2_2:X:DNABASE_|0.988948953423;PF12171_zf-C2H2_jaz:aggregate:DNABASE_|4.31943841671;PF07975_C1_4:aggregate:complete|1.20951342967;PF13894_zf-C2H2_4:aggregate:ZN,PF13894_zf-C2H2_4:aggregate:ION_,PF13894_zf-C2H2_4:aggregate:ALL_,PF13465_zf-H2C2_2:aggregate:ZN,PF13465_zf-H2C2_2:aggregate:ION_,PF00096_zf-C2H2:aggregate:ZN,PF00096_zf-C2H2:aggregate:ION_,PF00096_zf-C2H2:aggregate:ALL_,PF13…
ENSG00000182742,HOXB4	3.57401	0.00317979	PF00046_Homeobox:X:DNABASE_|1.70440655807;WholeGene_NatVar|0.294877776189;PF00046_Homeobox:X:ALL_,PF00046_Homeobox:X:NUCACID_,PF00046_Homeobox:X:DNA_,PF00046_Homeobox:X:DNABACKBONE_|2.4675699487;JSD_conservation|3.00617593337;Homology_binding:147-217:DNA_|0.670827903024;PF00046_Homeobox:X:complete|2.92254157079
ENSG00000154127,UBASH3B	3.57357	0.00644302	PF00300_His_Phos_1:X:PO4,PF00300_His_Phos_1:X:ION_|4.03432491983;PF00300_His_Phos_1:X:METABOLITE_|3.08783706969;PF00300_His_Phos_1:X:complete|1.17561696014;WholeGene_NatVar|0.0406782586983;Homology_binding:389-602:SO4,Homology_binding:389-602:PO4|2.68434303762;JSD_conservation|2.73040496485
ENSG00000160593,JAML	3.57192	0.0440366	PF00047_ig:aggregate:complete,PF07686_V-set:aggregate:complete,PF07679_I-set:aggregate:complete|2.53867771068;PF07686_V-set:aggregate:DNA_,PF07686_V-set:aggregate:NUCACID_,PF07686_V-set:aggregate:DNABASE_|0.877526213255;PF07686_V-set:aggregate:RNABASE_|2.68963670394;PF07686_V-set:aggregate:RNA_,PF07686_V-set:aggregate:RNABACKBONE_|1.46413340527;PF00047_ig:aggregate:DNABACKBONE_|3.54757589969;PF07…
ENSG00000133401,PDZD2	3.56972	0.0458419	PF00595_PDZ:X:ALL_,PF00595_PDZ:X:PEPTIDE_|0.259581924111;PF00595_PDZ:aggregate:complete|2.45255675525;PF13180_PDZ_2:aggregate:complete|1.79345714772;PF13180_PDZ_2:X:complete|1.58589394321;WholeGene_NatVar|0.488205531931;PF00595_PDZ:X:complete|0.470805648305;JSD_conservation|3.35659126791;PF00595_PDZ:aggregate:ALL_,PF00595_PDZ:aggregate:PEPTIDE_|0.458142368761
ENSG00000167034,NKX3-1	3.56863	0.00560737	PF00046_Homeobox:X:DNABASE_|2.06981760707;Homology_binding:127-177:DNA_|1.86423962214;WholeGene_NatVar|0.124165582553;PF00046_Homeobox:X:ALL_,PF00046_Homeobox:X:NUCACID_,PF00046_Homeobox:X:DNA_,PF00046_Homeobox:X:DNABACKBONE_|1.68520738108;Homology_binding:52-102:DNA_|1.86423962214;JSD_conservation|3.67628681721;PF00046_Homeobox:X:complete|2.58129803258
ENSG00000162878,PKDCC	3.56801	0.00482392	JSD_conservation|3.56801229543
ENSG00000171611,PTCRA	3.56753	0.00936604	PF15028_PTCRA:X:complete|3.61661463988;JSD_conservation|2.89851837884
ENSG00000155966,AFF2	3.56738	0.0291061	WholeGene_NatVar|3.11478002356;PF05110_AF-4:X:complete|1.10483724857;JSD_conservation|2.571750291
ENSG00000254996,ANKHD1-EIF4EBP3	3.5665	0.140192	PF12796_Ank_2:X:complete|0.548193210665;PF13857_Ank_5:aggregate:METABOLITE_|0.4650962237;PF13637_Ank_4:X:DRUGLIKE_|0.283727994092;PF00013_KH_1:X:RNABACKBONE_|1.21803511707;PF13637_Ank_4:X:PEPTIDE_|1.94551415533;WholeGene_NatVar|1.79776217406;PF00013_KH_1:X:RNA_,PF00013_KH_1:X:RNABASE_,PF00013_KH_1:X:ALL_,PF00013_KH_1:X:NUCACID_|1.03153202777;PF12796_Ank_2:X:PEPTIDE_|0.087515980988;PF00023_Ank:X:c…
ENSG00000125746,EML2	3.56487	0.0723019	PF00400_WD40:aggregate:complete|2.47447930093;PF00400_WD40:X:complete|0.94878720014;JSD_conservation|3.88232759145;PF03451_HELP:X:complete|2.76922573502
ENSG00000072501,SMC1A	3.56091	0.026566	PF06470_SMC_hinge:X:complete|1.55922540633;PF02463_SMC_N:X:complete|0.556648548144;WholeGene_NatVar|3.45337512998;JSD_conservation|2.01640444407
ENSG00000135976,ANKRD36	3.55419	0.132291	PF12796_Ank_2:X:complete|2.30081812015;PF13637_Ank_4:aggregate:complete|4.26721410733;PF13637_Ank_4:X:complete|1.2844868313;PF13637_Ank_4:X:PEPTIDE_|0.863412816414;PF13606_Ank_3:X:complete,PF00023_Ank:X:complete|0.379570894331;PF13606_Ank_3:X:complete|0.5865411898;PF13857_Ank_5:aggregate:complete|4.55404068615;PF00023_Ank:X:complete,PF13606_Ank_3:X:complete|1.16057650966;PF00023_Ank:aggregate:com…
ENSG00000173482,PTPRM	3.55378	0.0781412	PF00102_Y_phosphatase:aggregate:ION_,PF00102_Y_phosphatase:aggregate:VO4|2.72264197744;PF00041_fn3:aggregate:PEPTIDE_|1.64793674828;PF00102_Y_phosphatase:aggregate:SM_,PF00102_Y_phosphatase:aggregate:DRUGLIKE_,PF00102_Y_phosphatase:aggregate:ALL_,PF00102_Y_phosphatase:aggregate:PEPTIDE_|2.55856231743;PF00102_Y_phosphatase:aggregate:OTA|1.16431821232;PF00041_fn3:X:PEPTIDE_|1.76534189306;PF00629_MA…
ENSG00000163618,CADPS	3.55284	0.0389221	PF06292_DUF1041:X:complete|0.406241549081;WholeGene_NatVar|1.78748095104;JSD_conservation|4.17590017695
ENSG00000064547,LPAR2	3.54479	0.0192745	PF10320_7TM_GPCR_Srsx:X:CLR|2.56017806114;PF10320_7TM_GPCR_Srsx:X:PEPTIDE_|4.98516194837;JSD_conservation|0.227544520201;WholeGene_NatVar|0.45240814684
ENSG00000102034,ELF4	3.54317	0.0138853	PF00178_Ets:X:complete|3.31924825219;WholeGene_NatVar|1.00670107148;JSD_conservation|3.19603081362
ENSG00000172239,PAIP1	3.54243	0.0234547	WholeGene_NatVar|0.698131361124;PF02854_MIF4G:X:complete|2.31266841239;JSD_conservation|4.29422525489
ENSG00000183840,GPR39	3.54175	0.00581169	PF00001_7tm_1:X:RET|3.54175070374
ENSG00000168488,ATXN2L	3.54018	0.0520566	JSD_conservation|3.063377717;WholeGene_NatVar|1.101564682;PF06741_LsmAD:X:complete|2.89756444228
ENSG00000159131,GART	3.53712	0.0373492	Homology_binding:145-286:ATP|2.45271721905;PF00551_Formyl_trans_N:X:complete|0.671053161061;Homology_binding:816-979:GAR,Homology_binding:816-979:KEU,Homology_binding:816-979:KT5,Homology_binding:816-979:KT3,Homology_binding:816-979:GRF,Homology_binding:816-979:G94,Homology_binding:816-979:G71,Homology_binding:816-979:DXZ,Homology_binding:816-979:DXY,Homology_binding:816-979:DQB,Homology_binding:…
ENSG00000148219,ASTN2	3.53683	0.0371923	PF14670_FXa_inhibition:X:complete|0.449647836576;PF14670_FXa_inhibition:aggregate:complete|1.13304074975;WholeGene_NatVar|1.27692684063;JSD_conservation|4.00019337969
ENSG00000101972,STAG2	3.53653	0.048722	PF08514_STAG:X:complete|0.609684802424;WholeGene_NatVar|4.60670065236;JSD_conservation|1.64007557986
ENSG00000124766,SOX4	3.53418	0.00330281	PF00505_HMG_box:X:complete,PF09011_HMG_box_2:X:complete|2.67073007266;WholeGene_NatVar|0.20706397481;JSD_conservation|4.20194079669
ENSG00000165379,LRFN5	3.53315	0.108116	PF00560_LRR_1:X:ZN|1.48965518969;PF12799_LRR_4:aggregate:ZN|1.27444846415;PF00560_LRR_1:X:ION_|0.0206432795315;PF00560_LRR_1:X:RX8|0.0944085098806;WholeGene_NatVar|2.36746230766;PF00560_LRR_1:X:RNABASE_|1.04500497116;PF12799_LRR_4:X:RNA_,PF12799_LRR_4:X:RNABACKBONE_|0.257805508344;PF12799_LRR_4:X:RNABASE_|0.0712652631767;PF13855_LRR_8:X:ZN|0.639077589234;PF12799_LRR_4:aggregate:complete,PF13855_L…
ENSG00000091181,IL5RA	3.53227	0.0250893	PF09240_IL6Ra-bind:X:complete|3.57582397042;JSD_conservation|2.43656014052
ENSG00000002726,AOC1	3.52846	0.0310328	PF01179_Cu_amine_oxid:X:complete|2.40218768395;JSD_conservation|3.56213453383;PF02728_Cu_amine_oxidN3:X:complete|1.78352452421
ENSG00000166411,IDH3A	3.52703	0.0313158	PF00180_Iso_dh:X:NDP|4.38243302946;PF00180_Iso_dh:X:DRUGLIKE_,PF00180_Iso_dh:X:ALL_|2.63436594095;JSD_conservation|2.32065024242;PF00180_Iso_dh:X:NAP|3.21360115772;WholeGene_NatVar|0.36646506996
ENSG00000161040,FBXL13	3.52554	0.174281	PF12799_LRR_4:X:RNABASE_|1.7076966078;PF00560_LRR_1:aggregate:RX8|0.00434856493466;PF00560_LRR_1:X:complete|1.57059728235;PF12799_LRR_4:aggregate:complete|0.842458833543;PF13516_LRR_6:X:complete|1.6987205254;PF12799_LRR_4:aggregate:ZN|0.626870334369;PF12799_LRR_4:aggregate:RNA_,PF12799_LRR_4:aggregate:RNABACKBONE_|1.98970622634;PF00560_LRR_1:X:ION_|0.0422435953491;PF00560_LRR_1:aggregate:ION_|1.7…
ENSG00000154928,EPHB1	3.52152	0.0820668	PF07714_Pkinase_Tyr:X:4SP,PF00069_Pkinase:X:4SP|3.9961086649;PF00069_Pkinase:X:AGS|2.39725252922;Homology_binding:304-322:MG|4.91153405333;PF00041_fn3:X:PEPTIDE_|0.694777870609;PF07714_Pkinase_Tyr:X:D15,PF00069_Pkinase:X:D15|3.79215317779;Homology_binding:184-328:ANP,Homology_binding:184-328:STU,Homology_binding:184-328:7O3,Homology_binding:184-328:DWT,Homology_binding:184-328:DXK,Homology_bindin…
ENSG00000131023,LATS1	3.52109	0.066921	PF07714_Pkinase_Tyr:X:AF3|0.217768980803;PF00069_Pkinase:X:9T6|1.406161951;PF00069_Pkinase:X:B96|0.563577175538;PF00069_Pkinase:X:SB2|0.397150297663;PF00069_Pkinase:X:1N1,PF07714_Pkinase_Tyr:X:1N1|0.234148755261;PF00069_Pkinase:X:complete,PF07714_Pkinase_Tyr:X:complete|1.73311697871;WholeGene_NatVar|1.48792369651;PF07714_Pkinase_Tyr:X:STI|0.728778608324;PF00069_Pkinase:X:0LI|1.18955517186;PF00069…
ENSG00000128709,HOXD9	3.51903	0.00428486	PF00046_Homeobox:X:DNABASE_|2.13552636398;Homology_binding:284-342:PEPTIDE_|1.10961989367;PF00046_Homeobox:X:ALL_,PF00046_Homeobox:X:NUCACID_,PF00046_Homeobox:X:DNA_,PF00046_Homeobox:X:DNABACKBONE_|0.988201566122;WholeGene_NatVar|0.29183268602;JSD_conservation|4.01829785057;Homology_binding:279-341:DNA_|0.150786751552;PF00046_Homeobox:X:complete|2.41331242768
ENSG00000123472,ATPAF1	3.51832	0.0224133	PF06644_ATP11:X:complete|3.13867608506;JSD_conservation|3.41132542646
ENSG00000253293,HOXA10	3.51759	0.00775409	PF00046_Homeobox:X:complete|3.5415878876;WholeGene_NatVar|0.200001281804;PF00046_Homeobox:X:ALL_,PF00046_Homeobox:X:NUCACID_,PF00046_Homeobox:X:DNA_,PF00046_Homeobox:X:DNABACKBONE_|0.404138748787;JSD_conservation|3.87077439904
ENSG00000185864,NPIPB4	3.51757	0.0210099	PF06409_NPIP:X:complete|4.3137634389;WholeGene_NatVar|0.0228674721793;JSD_conservation|3.08285799208
ENSG00000148408,CACNA1B	3.51741	0.128571	PF00520_Ion_trans:X:CA|1.02607324289;PF00520_Ion_trans:X:METABOLITE_|0.283644703975;PF00520_Ion_trans:aggregate:complete|1.89318755564;PF08763_Ca_chan_IQ:X:complete|0.568908738461;PF16905_GPHH:X:complete|1.81855210735;PF00520_Ion_trans:X:complete|1.86688045557;JSD_conservation|3.01294350118
ENSG00000177425,PAWR	3.51516	0.00847387	JSD_conservation|3.51515878181
ENSG00000184702,SEPT5	3.51457	0.0257421	PF01926_MMR_HSR1:X:RNA_,PF01926_MMR_HSR1:X:RNABACKBONE_|2.86140170183;PF00735_Septin:X:complete|2.51674065356;WholeGene_NatVar|0.641176367712;JSD_conservation|2.12189689577
ENSG00000169855,ROBO1	3.51427	0.352235	PF08205_C2-set_2:X:SM_,PF08205_C2-set_2:X:DRUGLIKE_,PF08205_C2-set_2:X:METABOLITE_|0.145306506644;PF00047_ig:X:DNA_,PF00047_ig:X:DNABASE_|1.0505494534;PF00041_fn3:X:PEPTIDE_|1.474407915;PF13895_Ig_2:X:PEPTIDE_|0.490286098467;PF00041_fn3:X:complete|0.441534847293;PF13895_Ig_2:aggregate:complete,PF07679_I-set:aggregate:complete,PF07686_V-set:aggregate:complete,PF00047_ig:aggregate:complete|0.150783…
ENSG00000141556,TBCD	3.50837	0.0433471	PF02985_HEAT:aggregate:ALL_,PF02985_HEAT:aggregate:PEPTIDE_|0.899464327901;PF13513_HEAT_EZ:aggregate:ALL_,PF13513_HEAT_EZ:aggregate:PEPTIDE_|0.336096787937;PF02985_HEAT:X:SM_|0.520568576802;JSD_conservation|3.66818906336;PF12612_TFCD_C:X:complete|1.15738193789;PF02985_HEAT:aggregate:SM_|1.39533245019;PF02985_HEAT:X:complete|0.198950890272;PF13513_HEAT_EZ:X:complete|0.466906507762
ENSG00000125844,RRBP1	3.50792	0.0376887	JSD_conservation|1.44231634864;PF05104_Rib_recp_KP_reg:X:complete|3.904424654
ENSG00000168566,SNRNP48	3.50649	0.00415802	JSD_conservation|3.5064867451
ENSG00000100811,YY1	3.50209	0.0148292	PF13465_zf-H2C2_2:aggregate:complete|2.40997737945;PF13894_zf-C2H2_4:aggregate:complete,PF00096_zf-C2H2:aggregate:complete|2.06657065569;PF13465_zf-H2C2_2:X:ALL_|0.957510989534;WholeGene_NatVar|0.180265835627;PF13894_zf-C2H2_4:X:DNABACKBONE_|1.23458538101;JSD_conservation|4.06398323187;PF13894_zf-C2H2_4:X:complete,PF00096_zf-C2H2:X:complete|2.17916204522;PF13894_zf-C2H2_4:X:DNA_,PF13894_zf-C2H2_4…
ENSG00000164610,RP9	3.49947	0.00371814	JSD_conservation|3.49946627304
ENSG00000130224,LRCH2	3.49369	0.0695229	PF12799_LRR_4:aggregate:ZN|0.948107602924;PF00560_LRR_1:aggregate:RNABASE_|1.42700546605;PF00560_LRR_1:X:ION_|0.025479314387;PF00560_LRR_1:aggregate:ZN|0.898868304101;PF13855_LRR_8:aggregate:complete|0.677187227159;PF13855_LRR_8:X:complete|1.21293043856;PF12799_LRR_4:aggregate:RNA_,PF12799_LRR_4:aggregate:RNABACKBONE_|0.368473252564;WholeGene_NatVar|1.8549342851;PF00560_LRR_1:aggregate:CA|2.03051…
ENSG00000176945,MUC20	3.49218	0.0140839	JSD_conservation|3.94277902683
ENSG00000112238,PRDM13	3.49154	0.00777483	JSD_conservation|3.49154281021
ENSG00000153956,CACNA2D1	3.48985	0.0202839	PF08473_VGCC_alpha2:X:complete|0.994266066563;PF08399_VWA_N:X:complete|2.53568676766;WholeGene_NatVar|2.87869262137;JSD_conservation|1.31721939252
ENSG00000089094,KDM2B	3.48843	0.051332	PF02008_zf-CXXC:X:complete|2.56101998263;Homology_binding:575-660:DNA_|2.57690173975;PF02373_JmjC:X:PEPTIDE_|1.72354241256;PF02008_zf-CXXC:X:ALL_|0.847876030642;Homology_binding:21-237:PEPTIDE_|0.667766126685;Homology_binding:34-325:PEPTIDE_|0.699389593825;Homology_binding:28-319:PEPTIDE_|0.699389593825;WholeGene_NatVar|1.44261377143;PF02008_zf-CXXC:X:DNA_,PF02008_zf-CXXC:X:NUCACID_|1.00095479199…
ENSG00000125848,FLRT3	3.48819	0.106066	PF12799_LRR_4:aggregate:ZN|0.32124391994;PF00560_LRR_1:aggregate:RNABASE_|1.07596152933;PF00560_LRR_1:X:ION_|0.17417711513;PF00560_LRR_1:aggregate:CA|2.8648223808;PF01463_LRRCT:X:complete|0.343404954224;PF00560_LRR_1:aggregate:ZN|0.30482156834;PF13855_LRR_8:aggregate:complete|1.14866322383;PF13855_LRR_8:X:complete|2.38899837849;PF12799_LRR_4:aggregate:RNA_,PF12799_LRR_4:aggregate:RNABACKBONE_|1.8…
ENSG00000175471,MCTP1	3.48563	0.0629902	PF00168_C2:X:complete|2.31412148927;PF00168_C2:X:SM_,PF00168_C2:X:METABOLITE_|0.0825510270138;PF00168_C2:aggregate:SM_,PF00168_C2:aggregate:METABOLITE_|1.10568393452;WholeGene_NatVar|0.634880438648;JSD_conservation|3.46862757532;PF00168_C2:aggregate:ALL_,PF00168_C2:aggregate:CA,PF00168_C2:aggregate:ION_|3.52825255704;PF08372_PRT_C:X:complete|0.133230429806;PF00168_C2:aggregate:complete|0.54253089…
ENSG00000131759,RARA	3.48527	0.0395842	PF00104_Hormone_recep:X:complete|3.84154472019;PF00104_Hormone_recep:X:EPH|3.37893658615;PF00104_Hormone_recep:X:OHT|0.66912845195;PF00104_Hormone_recep:X:STR|0.736790972092;WholeGene_NatVar|0.456501733504;PF00104_Hormone_recep:X:EST|0.61025079591;PF00105_zf-C4:X:ALL_|0.182741963612;Homology_binding:214-429:REA,Homology_binding:214-429:TTB,Homology_binding:214-429:LUF,Homology_binding:214-429:JYI…
ENSG00000148737,TCF7L2	3.48252	0.0751112	Homology_binding:327-409:DNA_|2.41558363345;Homology_binding:67-149:DNA_|2.41558363345;Homology_binding:293-375:DNA_|2.41558363345;PF00505_HMG_box:X:DNABASE_,PF09011_HMG_box_2:X:DNABASE_|1.10338588286;PF08347_CTNNB1_binding:X:complete|0.292942993752;WholeGene_NatVar|0.316351941835;Homology_binding:355-437:DNA_|2.41558363345;Homology_binding:332-414:DNA_|2.41558363345;PF00505_HMG_box:X:complete,PF…
ENSG00000153253,SCN3A	3.48028	0.0777278	PF00520_Ion_trans:X:METABOLITE_|0.233906847115;WholeGene_NatVar|1.10022467131;PF11933_Na_trans_cytopl:X:complete|1.31564704515;JSD_conservation|1.81745323984;PF00520_Ion_trans:X:complete|3.04877647529;PF00520_Ion_trans:aggregate:METABOLITE_|1.65717597474;PF16905_GPHH:X:complete|0.640660368402
ENSG00000148842,CNNM2	3.47865	0.0181501	PF00571_CBS:X:complete|0.175843165487;PF00571_CBS:aggregate:complete|3.17649415701;WholeGene_NatVar|0.650488614901;PF01595_DUF21:X:complete|1.46421266043;JSD_conservation|2.85278068972
ENSG00000197323,TRIM33	3.4784	0.0256784	PF00439_Bromodomain:X:complete|3.05508478469;PF00628_PHD:X:complete|0.311290495062;JSD_conservation|2.99011121184;PF13445_zf-RING_UBOX:X:complete,PF00097_zf-C3HC4:X:complete,PF14634_zf-RING_5:X:complete|0.186426179733;PF00628_PHD:aggregate:complete,PF13639_zf-RING_2:aggregate:complete|0.296493087821;PF00628_PHD:X:complete,PF13639_zf-RING_2:X:complete|0.78361809934
ENSG00000153976,HS3ST3A1	3.47552	0.00864673	PF00685_Sulfotransfer_1:X:ION_|0.162347059778;WholeGene_NatVar|0.158175526795;PF13469_Sulfotransfer_3:X:SM_,PF13469_Sulfotransfer_3:X:ALL_,PF13469_Sulfotransfer_3:X:A3P,PF13469_Sulfotransfer_3:X:DRUGLIKE_,PF13469_Sulfotransfer_3:X:METABOLITE_|1.29066215837;PF00685_Sulfotransfer_1:X:complete|3.44624255156;JSD_conservation|3.60925339055;PF00685_Sulfotransfer_1:X:SM_,PF00685_Sulfotransfer_1:X:A3P,PF…
ENSG00000148110,MFSD14B	3.47448	0.006809	PF07690_MFS_1:X:ION_|1.01950866519;PF07690_MFS_1:X:PEPTIDE_|3.06843173554;PF07690_MFS_1:X:complete|2.68325559061;WholeGene_NatVar|0.546815028775;JSD_conservation|2.50999545712
ENSG00000147650,LRP12	3.47216	0.0256658	PF00431_CUB:X:complete|0.374792454;WholeGene_NatVar|1.05384141993;PF00057_Ldl_recept_a:aggregate:complete|1.94070608937;JSD_conservation|1.99503515389;PF00431_CUB:aggregate:ALL_,PF00431_CUB:aggregate:CA,PF00431_CUB:aggregate:ION_|2.44349497927;PF00057_Ldl_recept_a:X:complete|0.8873579004
ENSG00000169554,ZEB2	3.46965	0.931309	PF05605_zf-Di19:aggregate:DNA_|1.71754567688;PF13465_zf-H2C2_2:X:DNABASE_|1.01606886286;PF12171_zf-C2H2_jaz:aggregate:DNABASE_|0.35831292819;PF13894_zf-C2H2_4:X:DNA_,PF13894_zf-C2H2_4:X:NUCACID_,PF00096_zf-C2H2:X:DNA_,PF00096_zf-C2H2:X:NUCACID_,PF13909_zf-H2C2_5:X:DNA_,PF13909_zf-H2C2_5:X:NUCACID_,PF13912_zf-C2H2_6:X:DNA_,PF13912_zf-C2H2_6:X:NUCACID_|0.325088376002;PF12171_zf-C2H2_jaz:X:complete,…
ENSG00000167680,SEMA6B	3.46829	0.00956392	PF01403_Sema:X:complete|3.85893590998;WholeGene_NatVar|0.487501961885;PF01437_PSI:X:complete|0.477428152911;JSD_conservation|3.12945728956
ENSG00000143727,ACP1	3.46797	0.0153487	PF01451_LMWPc:X:SM_,PF01451_LMWPc:X:ALL_|4.59615276431;PF01451_LMWPc:X:ION_|3.4861405945;JSD_conservation|1.99307012446;Homology_binding:12-138:EPE,Homology_binding:12-138:PMS,Homology_binding:12-138:B85,Homology_binding:12-138:6VY,Homology_binding:12-138:6VX|2.44356762953
ENSG00000198910,L1CAM	3.46531	0.22273	PF08205_C2-set_2:X:SM_,PF08205_C2-set_2:X:DRUGLIKE_,PF08205_C2-set_2:X:METABOLITE_|0.297057095598;PF00047_ig:X:DNA_,PF00047_ig:X:DNABASE_|0.38664742;PF00041_fn3:X:PEPTIDE_|0.0361298302449;PF13895_Ig_2:X:PEPTIDE_|0.633200628601;PF08205_C2-set_2:aggregate:PEPTIDE_|0.19691733441;PF00041_fn3:X:complete|0.548747877316;PF07679_I-set:X:ZN|0.565001419402;PF00041_fn3:X:ALL_|0.213307810485;PF07686_V-set:ag…
ENSG00000142949,PTPRF	3.46511	0.158441	PF00047_ig:X:DNA_,PF00047_ig:X:DNABASE_|3.33757146272;PF00041_fn3:X:PEPTIDE_|1.53418029199;PF13895_Ig_2:X:PEPTIDE_|0.504007347704;PF00047_ig:aggregate:complete|0.912921127518;PF00041_fn3:X:complete|0.345662129694;PF07679_I-set:X:ZN|1.32805101682;PF00041_fn3:X:ALL_|1.02558913122;WholeGene_NatVar|1.7365556594;PF00102_Y_phosphatase:X:complete|2.62004925095;PF00102_Y_phosphatase:aggregate:complete|1.…
ENSG00000162373,BEND5	3.46375	0.00343585	PF10523_BEN:X:complete|2.84077219491;WholeGene_NatVar|0.654081109307;JSD_conservation|3.32298497111
ENSG00000167637,ZNF283	3.46241	0.273548	PF00096_zf-C2H2:X:DNA_,PF00096_zf-C2H2:X:NUCACID_,PF13912_zf-C2H2_6:X:DNA_,PF13912_zf-C2H2_6:X:NUCACID_,PF16622_zf-C2H2_11:X:DNA_|0.142495166535;PF16622_zf-C2H2_11:aggregate:DNA_|1.23011894666;PF13894_zf-C2H2_4:aggregate:complete,PF00096_zf-C2H2:aggregate:complete|2.27760124261;PF13894_zf-C2H2_4:X:DNABACKBONE_,PF13912_zf-C2H2_6:X:DNABACKBONE_|0.0453461347497;PF13894_zf-C2H2_4:aggregate:DNABASE_|0…
ENSG00000166337,TAF10	3.46081	0.0043292	PF03540_TFIID_30kDa:X:complete|3.57031010681;WholeGene_NatVar|0.147218776563;JSD_conservation|3.1941554959
ENSG00000166848,TERF2IP	3.45949	0.00625014	WholeGene_NatVar|0.166695123533;JSD_conservation|2.85075761943;PF11626_Rap1_C:X:complete|4.06541950637
ENSG00000058453,CROCC	3.45817	0.0241368	PF15035_Rootletin:X:complete|2.68839172052;PF10473_CENP-F_leu_zip:X:complete|0.644015467483;PF10473_CENP-F_leu_zip:aggregate:complete|0.49598734465;JSD_conservation|3.50606784816
ENSG00000104219,ZDHHC2	3.45371	0.00609708	PF01529_DHHC:X:complete|3.15089538688;WholeGene_NatVar|0.620610655199;JSD_conservation|3.07098089247
ENSG00000211896,IGHG1	3.45165	0.03847	Homology_binding:130-136:HG2|0.678870649573;Homology_binding:114-258:GAL,Homology_binding:114-258:BMA,Homology_binding:114-258:MAN,Homology_binding:114-258:FUC,Homology_binding:114-258:NAG,Homology_binding:114-258:FUL,Homology_binding:114-258:GLA,Homology_binding:114-258:SIA|0.905575166577;Homology_binding:133-283:PEPTIDE_|0.722373150982;PF08205_C2-set_2:aggregate:complete|0.95546842346;Homology_…
ENSG00000177565,TBL1XR1	3.44776	0.0584848	Homology_binding:170-486:PEPTIDE_|2.32712724446;PF00400_WD40:aggregate:complete|1.64463680977;PF00400_WD40:X:complete|0.766605736701;PF12894_ANAPC4_WD40:aggregate:complete|1.24599501139;WholeGene_NatVar|1.66390148915;JSD_conservation|1.86118555124;PF12894_ANAPC4_WD40:X:complete|1.69824776831
ENSG00000105290,APLP1	3.44752	0.0288637	Homology_binding:306-428:SO4,Homology_binding:306-428:PO4|2.99113349054;Homology_binding:43-50:SGN|1.4201039112;PF10515_APP_amyloid:X:complete|0.281427367533;Homology_binding:39-46:SO4,Homology_binding:39-46:PO4|1.35919721942;WholeGene_NatVar|1.12925786552;Homology_binding:267-389:SO4,Homology_binding:267-389:PO4|2.99113349054;PF12924_APP_Cu_bd:X:complete|1.07256094918;Homology_binding:298-482:SG…
ENSG00000129595,EPB41L4A	3.44749	0.00976205	PF09380_FERM_C:X:complete|2.63921202244;JSD_conservation|2.5836770697;PF09379_FERM_N:X:complete|0.765031705977
ENSG00000198298,ZNF485	3.44565	0.162691	PF16622_zf-C2H2_11:X:complete|0.0423593572687;PF12171_zf-C2H2_jaz:aggregate:DNABASE_|1.88466568655;PF13894_zf-C2H2_4:X:DNABASE_,PF00096_zf-C2H2:X:DNABASE_,PF13912_zf-C2H2_6:X:DNABASE_|2.54615567826;PF16622_zf-C2H2_11:aggregate:DNA_|0.286034968288;PF12171_zf-C2H2_jaz:aggregate:ALL_|0.391724205772;PF12171_zf-C2H2_jaz:aggregate:complete|2.34871408807;PF13912_zf-C2H2_6:aggregate:complete|2.5158302777…
ENSG00000168646,AXIN2	3.44495	0.0311778	PF00615_RGS:X:complete|3.02755565811;PF16646_AXIN1_TNKS_BD:X:complete|1.76486849961;JSD_conservation|2.56148731963
ENSG00000005810,MYCBP2	3.44486	0.0876241	PF00415_RCC1:X:complete|1.5045493376;PF08005_PHR:X:complete|0.163874788751;PF13540_RCC1_2:X:complete|1.19385715826;WholeGene_NatVar|2.81125410792;JSD_conservation|1.68542920735
ENSG00000111880,RNGTT	3.44427	0.012852	PF00782_DSPc:X:SM_,PF00782_DSPc:X:ALL_|3.65231451944;PF01331_mRNA_cap_enzyme:X:complete|1.91270501277;WholeGene_NatVar|0.743292796136;PF03919_mRNA_cap_C:X:complete|0.014542625715;JSD_conservation|0.194273286912
ENSG00000162706,CADM3	3.44337	0.0332692	PF08205_C2-set_2:X:SM_,PF08205_C2-set_2:X:DRUGLIKE_,PF08205_C2-set_2:X:METABOLITE_|1.92160600444;PF13895_Ig_2:X:PEPTIDE_|0.0101250084661;PF00047_ig:aggregate:DNABACKBONE_|0.647532917034;PF07686_V-set:aggregate:complete|3.20008325851;PF13927_Ig_3:aggregate:complete|1.51025347763;PF07686_V-set:X:SIA|1.13473822432;PF07654_C1-set:X:complete,PF08205_C2-set_2:X:complete,PF13927_Ig_3:X:complete,PF07679_…
ENSG00000138741,TRPC3	3.44234	0.0314341	PF13637_Ank_4:aggregate:complete|3.06034812847;PF00520_Ion_trans:X:CA|3.25110031215;PF00520_Ion_trans:X:METABOLITE_|0.0368847507008;WholeGene_NatVar|1.25412253421;PF13637_Ank_4:X:complete|1.80081008353;JSD_conservation|2.5661582204;PF00520_Ion_trans:X:complete|0.163718983399
ENSG00000146232,NFKBIE	3.44024	0.0252171	PF12796_Ank_2:X:complete|3.70503736976;PF13637_Ank_4:aggregate:complete|3.36359379901;PF13606_Ank_3:aggregate:complete,PF00023_Ank:aggregate:complete,PF12796_Ank_2:aggregate:complete|2.89424396528;PF13857_Ank_5:aggregate:complete|3.65785752419;PF13637_Ank_4:X:complete|4.57879211322;PF13857_Ank_5:X:complete|0.315351198459;JSD_conservation|2.40812171252;PF13606_Ank_3:aggregate:complete|1.9197215773…
ENSG00000149054,ZNF215	3.43994	0.0512323	PF13894_zf-C2H2_4:X:DNA_,PF13894_zf-C2H2_4:X:NUCACID_,PF00096_zf-C2H2:X:DNA_,PF00096_zf-C2H2:X:NUCACID_,PF13912_zf-C2H2_6:X:DNA_,PF13912_zf-C2H2_6:X:NUCACID_|0.0815833359295;PF13465_zf-H2C2_2:aggregate:complete|1.80333772476;PF13894_zf-C2H2_4:X:DNABASE_,PF00096_zf-C2H2:X:DNABASE_,PF13912_zf-C2H2_6:X:DNABASE_|0.619596801991;PF13465_zf-H2C2_2:aggregate:DNABACKBONE_|1.19980925694;PF01352_KRAB:X:comp…
ENSG00000073282,TP63	3.43812	0.0634537	PF00870_P53:X:DNABACKBONE_,PF00870_P53:X:DNA_,PF00870_P53:X:NUCACID_|3.81860127826;Homology_binding:27-170:DNA_|0.351293371551;Homology_binding:91-255:DNA_|5.32250981713;PF00870_P53:X:ALL_|0.884890245119;PF00870_P53:X:complete|0.5792867791;WholeGene_NatVar|2.27464815244;JSD_conservation|4.58582305559;PF07710_P53_tetramer:X:complete|0.592546732951;PF07647_SAM_2:X:complete|0.226332407655;Homology_b…
ENSG00000100612,DHRS7	3.43587	0.032299	PF00106_adh_short:X:MTX|1.28250127814;PF08659_KR:X:complete,PF00106_adh_short:X:complete|3.04657698535;PF13561_adh_short_C2:X:MTX|2.45321547334;WholeGene_NatVar|0.243922612104;PF08659_KR:X:SM_,PF08659_KR:X:DRUGLIKE_,PF08659_KR:X:NAD,PF08659_KR:X:NAI,PF08659_KR:X:NAP,PF08659_KR:X:ALL_,PF08659_KR:X:NDP,PF08659_KR:X:METABOLITE_,PF13561_adh_short_C2:X:SM_,PF13561_adh_short_C2:X:DRUGLIKE_,PF13561_adh_…
ENSG00000101333,PLCB4	3.43508	0.04882	PF00387_PI-PLC-Y:X:complete|0.137210103373;WholeGene_NatVar|0.427828547315;PF00168_C2:X:SM_,PF00168_C2:X:METABOLITE_|4.07550268451;PF00168_C2:X:complete|2.75306323285;JSD_conservation|1.39044419533
ENSG00000138615,CILP	3.43052	0.00591111	PF00090_TSP_1:X:complete|2.61250735464;JSD_conservation|1.66635280651;PF13330_Mucin2_WxxW:X:complete|2.56795685417
ENSG00000119283,TRIM67	3.42969	0.0154109	PF00622_SPRY:X:complete|3.21545582296;PF00041_fn3:X:complete|3.21388223535;WholeGene_NatVar|0.156798806832;JSD_conservation|2.59573757164
ENSG00000083857,FAT1	3.42847	0.408652	PF16184_Cadherin_3:aggregate:complete|0.769215888962;PF08758_Cadherin_pro:X:complete,PF00028_Cadherin:X:complete|1.62915396443;PF00008_EGF:aggregate:complete|0.329640572498;PF16184_Cadherin_3:X:complete,PF08758_Cadherin_pro:X:complete,PF00028_Cadherin:X:complete|0.622226213268;PF07645_EGF_CA:aggregate:complete|0.847665950245;PF12661_hEGF:aggregate:SM_,PF12661_hEGF:aggregate:DRUGLIKE_,PF12661_hEGF…
ENSG00000110048,OSBP	3.42732	0.00625968	WholeGene_NatVar|0.749342713854;PF01237_Oxysterol_BP:X:complete|2.63381185005;JSD_conservation|3.16780412034
ENSG00000116747,TROVE2	3.42647	0.0283217	Homology_binding:107-186:RNA_|1.74123585332;Homology_binding:87-340:RNA_|2.18119082373;WholeGene_NatVar|0.609383596914;PF05731_TROVE:X:complete|2.24526021312;JSD_conservation|2.3556602219
ENSG00000120833,SOCS2	3.4256	0.0265	PF00017_SH2:X:SM_,PF00017_SH2:X:ALL_,PF00017_SH2:X:PEPTIDE_|3.04537918681;WholeGene_NatVar|0.152928218485;PF00017_SH2:X:complete|2.74448556416;JSD_conservation|2.86165992677
ENSG00000135373,EHF	3.4233	0.0258644	Homology_binding:229-307:DNA_|3.67714200508;PF02198_SAM_PNT:X:complete|0.30660250968;PF00178_Ets:X:complete|2.16710233425;WholeGene_NatVar|0.284073432976;PF00178_Ets:X:ALL_,PF00178_Ets:X:NUCACID_,PF00178_Ets:X:DNA_,PF00178_Ets:X:DNABACKBONE_|3.66134143068;JSD_conservation|1.59211255557;Homology_binding:207-285:DNA_|3.67714200508;Homology_binding:184-262:DNA_|3.67714200508
ENSG00000130720,FIBCD1	3.42187	0.014498	PF00147_Fibrinogen_C:X:complete|4.07450187581;WholeGene_NatVar|0.221702424209;JSD_conservation|2.54123821873
ENSG00000187957,DNER	3.42159	0.0306439	PF00008_EGF:aggregate:CA|0.434016162391;PF07645_EGF_CA:aggregate:CA,PF07645_EGF_CA:aggregate:ION_,PF07645_EGF_CA:aggregate:ALL_|0.540827657741;PF12661_hEGF:X:complete|0.0813273499586;PF12661_hEGF:X:CA|4.6192087049;WholeGene_NatVar|0.870854755178;PF00008_EGF:X:complete,PF12947_EGF_3:X:complete,PF07974_EGF_2:X:complete|3.12886128241;PF12947_EGF_3:aggregate:CA,PF12947_EGF_3:aggregate:ION_|1.01904988…
ENSG00000179915,NRXN1	3.42122	0.160913	PF00008_EGF:aggregate:complete|0.712842897363;PF00054_Laminin_G_1:aggregate:ALL_,PF00054_Laminin_G_1:aggregate:CA|2.92812771625;PF02210_Laminin_G_2:aggregate:complete,PF00054_Laminin_G_1:aggregate:complete|1.47486567493;PF02210_Laminin_G_2:X:complete,PF00054_Laminin_G_1:X:complete|2.37926525338;PF00008_EGF:X:complete|1.41990914336;PF02210_Laminin_G_2:aggregate:ALL_|2.6645949403;WholeGene_NatVar|0…
ENSG00000114315,HES1	3.41781	0.00306106	PF00010_HLH:X:ALL_,PF00010_HLH:X:NUCACID_,PF00010_HLH:X:DNA_,PF00010_HLH:X:DNABACKBONE_|3.58592661574;PF00010_HLH:X:complete|2.66682992856;WholeGene_NatVar|0.467959480394;JSD_conservation|0.924670862179
ENSG00000105976,MET	3.41587	0.096436	PF07714_Pkinase_Tyr:X:4SP,PF00069_Pkinase:X:4SP|1.93941882121;PF07714_Pkinase_Tyr:X:B96,PF00069_Pkinase:X:B96|0.623811149754;PF07714_Pkinase_Tyr:X:D15,PF00069_Pkinase:X:D15|0.535361417718;PF00069_Pkinase:X:STU,PF07714_Pkinase_Tyr:X:STU|0.388346877765;PF00069_Pkinase:X:IZA,PF07714_Pkinase_Tyr:X:IZA|1.51676584974;PF07714_Pkinase_Tyr:X:STI,PF00069_Pkinase:X:STI|0.696186750894;PF07714_Pkinase_Tyr:X:D…
ENSG00000109654,TRIM2	3.41476	0.0266557	PF13445_zf-RING_UBOX:X:complete,PF00097_zf-C3HC4:X:complete|1.92897909998;PF01436_NHL:X:complete|0.442940380451;PF00630_Filamin:X:complete|1.4544329781;PF13445_zf-RING_UBOX:X:complete,PF00097_zf-C3HC4:X:complete,PF13639_zf-RING_2:X:complete,PF15227_zf-C3HC4_4:X:complete,PF13923_zf-C3HC4_2:X:complete|1.85354110333;WholeGene_NatVar|1.36590489989;PF13920_zf-C3HC4_3:X:complete,PF14447_Prok-RING_4:X:c…
ENSG00000139263,LRIG3	3.41148	0.454136	PF08205_C2-set_2:X:SM_,PF08205_C2-set_2:X:DRUGLIKE_,PF08205_C2-set_2:X:METABOLITE_|2.33414133155;PF12799_LRR_4:aggregate:ZN|1.89789008559;PF00560_LRR_1:aggregate:RNABASE_|1.39933324368;PF00560_LRR_1:X:ION_|4.09688292608;PF13855_LRR_8:aggregate:ZN|1.32419611748;PF13895_Ig_2:X:complete,PF08205_C2-set_2:X:complete,PF13927_Ig_3:X:complete,PF07679_I-set:X:complete,PF07686_V-set:X:complete,PF00047_ig:X…
ENSG00000055609,KMT2C	3.40656	0.17278	PF13832_zf-HC5HC2H_2:X:complete|2.59415363382;PF13831_PHD_2:X:complete|0.81578689717;PF05964_FYRN:X:complete|1.52915073667;PF13832_zf-HC5HC2H_2:aggregate:complete|1.28998332614;Homology_binding:343-369:ZN|3.56656078741;PF00628_PHD:X:ALL_,PF00628_PHD:X:ZN,PF00628_PHD:X:ION_|0.795044248532;PF00628_PHD:X:complete|0.271377472401;WholeGene_NatVar|1.05141789917;PF00628_PHD:aggregate:ALL_,PF00628_PHD:ag…
ENSG00000180828,BHLHE22	3.40394	0.00332308	PF00010_HLH:X:ALL_,PF00010_HLH:X:NUCACID_,PF00010_HLH:X:DNA_,PF00010_HLH:X:DNABACKBONE_|0.174612548414;JSD_conservation|3.47373903811;PF00010_HLH:X:complete|3.24918458156
ENSG00000131503,ANKHD1	3.40142	0.397624	PF13637_Ank_4:X:PEPTIDE_|1.94551415533;PF13637_Ank_4:aggregate:DRUGLIKE_|0.63969511783;PF13606_Ank_3:aggregate:complete|0.486980984932;PF12796_Ank_2:X:complete|2.33244708155;PF13637_Ank_4:aggregate:complete|1.18925950391;PF13637_Ank_4:X:DRUGLIKE_|0.283727994092;WholeGene_NatVar|1.80342478971;PF00013_KH_1:X:RNA_,PF00013_KH_1:X:RNABASE_,PF00013_KH_1:X:ALL_,PF00013_KH_1:X:NUCACID_|1.03153202777;PF00…
ENSG00000180096,SEPT1	3.40033	0.007303	PF01926_MMR_HSR1:X:complete|1.46192422297;PF01926_MMR_HSR1:X:RNA_,PF01926_MMR_HSR1:X:RNABACKBONE_|2.92161629147;PF00735_Septin:X:complete|1.49147563805;WholeGene_NatVar|0.286451269553;JSD_conservation|2.62695295454
ENSG00000163785,RYK	3.40013	0.125942	PF07714_Pkinase_Tyr:X:SKE|0.247116712737;PF00069_Pkinase:X:DB8|2.3821655567;PF07714_Pkinase_Tyr:X:IZA|1.11587194529;PF00069_Pkinase:X:IZA|1.0559421895;PF00069_Pkinase:X:DRUGLIKE_,PF00069_Pkinase:X:ACP,PF00069_Pkinase:X:ATP,PF00069_Pkinase:X:ALL_,PF00069_Pkinase:X:AMP,PF00069_Pkinase:X:ADP,PF00069_Pkinase:X:METABOLITE_,PF00069_Pkinase:X:ANP|1.78379579847;PF07714_Pkinase_Tyr:X:0LI|1.29964996255;PF0…
ENSG00000121274,TENT4B	3.39954	0.010344	PF01909_NTP_transf_2:X:complete|2.95540817718;PF01909_NTP_transf_2:X:RNABACKBONE_|0.378921036079;WholeGene_NatVar|0.392192040263;JSD_conservation|3.58875462431
ENSG00000130675,MNX1	3.39862	0.0129714	Homology_binding:29-85:DNA_|0.810598711459;Homology_binding:241-297:DNA_|1.46395488776;WholeGene_NatVar|0.353191117278;PF00046_Homeobox:X:ALL_,PF00046_Homeobox:X:NUCACID_,PF00046_Homeobox:X:DNA_,PF00046_Homeobox:X:DNABACKBONE_|3.32574196313;JSD_conservation|3.67347499894;PF00046_Homeobox:X:complete|1.28600410528
ENSG00000127528,KLF2	3.3973	0.00994396	PF13465_zf-H2C2_2:aggregate:ALL_|1.49359072812;PF13465_zf-H2C2_2:X:DNA_,PF13465_zf-H2C2_2:X:NUCACID_|1.52038893572;PF13894_zf-C2H2_4:aggregate:DNA_,PF13894_zf-C2H2_4:aggregate:NUCACID_,PF00096_zf-C2H2:aggregate:DNA_,PF00096_zf-C2H2:aggregate:NUCACID_|0.982600380068;PF13465_zf-H2C2_2:aggregate:DNA_,PF13465_zf-H2C2_2:aggregate:NUCACID_|1.04196755996;PF13894_zf-C2H2_4:aggregate:complete,PF00096_zf-C…
ENSG00000105388,CEACAM5	3.39536	0.173361	PF13895_Ig_2:X:PEPTIDE_|0.524882423701;PF00047_ig:aggregate:complete|2.61989105287;PF07679_I-set:X:ZN|1.83741327476;PF07686_V-set:aggregate:DNA_,PF07686_V-set:aggregate:NUCACID_,PF07686_V-set:aggregate:DNABASE_|0.918634987741;PF07686_V-set:aggregate:KDA|0.844994839795;PF07686_V-set:X:DNA_,PF07686_V-set:X:NUCACID_,PF07686_V-set:X:DNABASE_|1.03709931163;PF07686_V-set:aggregate:KDO|0.695688901602;PF…
ENSG00000137960,GIPC2	3.39437	0.00296903	PF00595_PDZ:X:complete|1.23571159491;JSD_conservation|2.58931217721;PF00595_PDZ:X:ALL_,PF00595_PDZ:X:PEPTIDE_|2.65323000937
ENSG00000196381,ZNF781	3.39223	0.020303	PF13894_zf-C2H2_4:X:DNA_,PF13894_zf-C2H2_4:X:NUCACID_,PF00096_zf-C2H2:X:DNA_,PF00096_zf-C2H2:X:NUCACID_,PF13912_zf-C2H2_6:X:DNA_,PF13912_zf-C2H2_6:X:NUCACID_|0.195437704152;PF13465_zf-H2C2_2:aggregate:complete|3.21590194878;PF13894_zf-C2H2_4:X:DNABASE_,PF00096_zf-C2H2:X:DNABASE_,PF13912_zf-C2H2_6:X:DNABASE_|0.638313248355;PF13465_zf-H2C2_2:X:DNA_,PF13465_zf-H2C2_2:X:NUCACID_|0.35794269202;PF13465…
ENSG00000185008,ROBO2	3.39221	0.264389	PF00047_ig:X:DNA_,PF00047_ig:X:DNABASE_|0.738867669207;PF00041_fn3:X:PEPTIDE_|1.77044246674;PF13895_Ig_2:X:PEPTIDE_|0.916775477753;PF00047_ig:aggregate:complete,PF07686_V-set:aggregate:complete|0.983454706596;PF00041_fn3:X:complete|1.42582704513;PF13895_Ig_2:aggregate:complete,PF07679_I-set:aggregate:complete,PF07686_V-set:aggregate:complete,PF00047_ig:aggregate:complete|1.49203786655;PF07679_I-s…
ENSG00000141448,GATA6	3.39186	0.0136769	PF00320_GATA:aggregate:complete|0.373812804736;PF00320_GATA:X:ALL_|0.777351534956;PF00320_GATA:aggregate:DNABACKBONE_,PF00320_GATA:aggregate:DNA_,PF00320_GATA:aggregate:NUCACID_|2.15887374928;PF00320_GATA:aggregate:ALL_|0.895461209345;WholeGene_NatVar|0.140601574946;PF08271_TF_Zn_Ribbon:aggregate:complete|1.48359380369;PF00320_GATA:X:DNABACKBONE_,PF00320_GATA:X:DNA_,PF00320_GATA:X:NUCACID_|1.6035…
ENSG00000174586,ZNF497	3.39043	0.105752	PF05605_zf-Di19:aggregate:DNA_|1.90471667322;PF13894_zf-C2H2_4:X:DNA_,PF13894_zf-C2H2_4:X:NUCACID_,PF00096_zf-C2H2:X:DNA_,PF00096_zf-C2H2:X:NUCACID_,PF13912_zf-C2H2_6:X:DNA_,PF13912_zf-C2H2_6:X:NUCACID_|0.402857895662;PF13912_zf-C2H2_6:aggregate:complete|0.0889000980038;PF12773_DZR:X:complete|2.8642871157;PF13465_zf-H2C2_2:aggregate:DNABACKBONE_|0.120235489277;PF12773_DZR:aggregate:complete|0.547…
ENSG00000156976,EIF4A2	3.39009	0.0260251	Homology_binding:35-367:ANP,Homology_binding:35-367:AF3,Homology_binding:35-367:ADP|2.34353202085;PF00271_Helicase_C:X:ADP|0.829839149763;PF00271_Helicase_C:X:PEPTIDE_|0.268580703667;WholeGene_NatVar|1.17651263029;PF00271_Helicase_C:X:complete|2.60510781334;PF00271_Helicase_C:X:ION_|1.07899888261;JSD_conservation|1.92963889824;Homology_binding:34-366:ANP,Homology_binding:34-366:AF3,Homology_bindi…
ENSG00000144410,CPO	3.3891	0.00319314	PF00246_Peptidase_M14:X:SM_,PF00246_Peptidase_M14:X:DRUGLIKE_,PF00246_Peptidase_M14:X:GEM,PF00246_Peptidase_M14:X:ALL_,PF00246_Peptidase_M14:X:METABOLITE_|3.3891006783
ENSG00000158292,GPR153	3.38853	0.00390506	JSD_conservation|3.66338171611;PF00001_7tm_1:X:complete|2.60968064382
ENSG00000136546,SCN7A	3.38831	0.076041	PF06512_Na_trans_assoc:X:complete|0.317232923154;PF00520_Ion_trans:X:CA|0.00578215494407;PF00520_Ion_trans:X:METABOLITE_|2.70290753885;PF00520_Ion_trans:aggregate:complete|3.27686254122;PF00520_Ion_trans:X:complete|12.1689586282;PF00520_Ion_trans:aggregate:METABOLITE_|1.49849536006
ENSG00000149646,CNBD2	3.38753	0.0157664	JSD_conservation|3.56648969798
ENSG00000139746,RBM26	3.38693	0.038898	PF00076_RRM_1:aggregate:PEPTIDE_|2.62158127428;PF00076_RRM_1:X:complete|0.387104888735;PF00076_RRM_1:X:DNABACKBONE_|0.144922688623;WholeGene_NatVar|0.54825430937;PF00076_RRM_1:aggregate:complete|1.31646548399;JSD_conservation|2.5233178762;PF00076_RRM_1:X:PEPTIDE_|0.445210582849
ENSG00000073969,NSF	3.38551	0.0206232	PF00004_AAA:aggregate:complete|3.1403536984;PF00004_AAA:X:complete|5.5989876716;WholeGene_NatVar|0.520597178555;JSD_conservation|1.02756724587
ENSG00000106546,AHR	3.37933	0.0186219	PF14598_PAS_11:X:complete|0.592520026354;Homology_binding:33-66:DNA_|0.770277205558;PF00010_HLH:X:complete|0.0268739993814;WholeGene_NatVar|0.0923377436163;JSD_conservation|2.11088866945;PF08447_PAS_3:aggregate:SM_,PF08447_PAS_3:aggregate:ALL_,PF08447_PAS_3:aggregate:DRUGLIKE_,PF08447_PAS_3:aggregate:FMN,PF08447_PAS_3:aggregate:METABOLITE_|5.187028546;PF08447_PAS_3:X:SM_,PF08447_PAS_3:X:ALL_,PF08…
ENSG00000113231,PDE8B	3.37866	0.0544834	PF13188_PAS_8:X:complete|0.489885254832;PF00233_PDEase_I:X:METABOLITE_|0.771769086063;PF00233_PDEase_I:X:ALL_|0.141420547508;PF00233_PDEase_I:X:SM_,PF00233_PDEase_I:X:DRUGLIKE_,PF00233_PDEase_I:X:IBM|1.15611157839;WholeGene_NatVar|1.21444745685;PF00233_PDEase_I:X:complete|2.15738555159;JSD_conservation|3.9446318098;PF13426_PAS_9:X:complete,PF08448_PAS_4:X:complete,PF00989_PAS:X:complete|0.5622265…
ENSG00000188033,ZNF490	3.37798	0.0745161	PF13465_zf-H2C2_2:X:DNABASE_|3.26130863665;PF13894_zf-C2H2_4:X:DNABASE_,PF00096_zf-C2H2:X:DNABASE_,PF13912_zf-C2H2_6:X:DNABASE_|2.70547485138;PF16622_zf-C2H2_11:aggregate:DNA_|1.51674796257;PF13894_zf-C2H2_4:X:complete,PF00096_zf-C2H2:X:complete,PF13912_zf-C2H2_6:X:complete,PF16622_zf-C2H2_11:X:complete|1.62954515853;PF13894_zf-C2H2_4:X:DNABACKBONE_,PF13912_zf-C2H2_6:X:DNABACKBONE_|0.537338348413…
ENSG00000039068,CDH1	3.37463	0.0778515	PF00028_Cadherin:aggregate:SM_,PF00028_Cadherin:aggregate:DRUGLIKE_,PF00028_Cadherin:aggregate:METABOLITE_|1.43313052737;PF00028_Cadherin:X:complete|1.06147664856;PF00028_Cadherin:aggregate:complete|0.922317491335;WholeGene_NatVar|1.31274759175;PF00028_Cadherin:X:SM_,PF00028_Cadherin:X:DRUGLIKE_,PF00028_Cadherin:X:METABOLITE_|2.53679557062;Homology_binding:385-574:CA|1.57719210493;Homology_bindin…
ENSG00000114853,ZBTB47	3.37443	0.0828497	PF00651_BTB:X:complete|0.746084434569;PF13894_zf-C2H2_4:X:complete,PF00096_zf-C2H2:X:complete,PF12874_zf-met:X:complete|4.44069254997;PF13912_zf-C2H2_6:aggregate:complete|0.133681957596;PF05605_zf-Di19:aggregate:DNABASE_|0.272253009511;PF13894_zf-C2H2_4:X:complete,PF00096_zf-C2H2:X:complete,PF13912_zf-C2H2_6:X:complete|0.212115881175;PF13894_zf-C2H2_4:X:DNABACKBONE_|0.782361554259;PF13894_zf-C2H2…
ENSG00000144028,SNRNP200	3.37318	0.0277092	Homology_binding:1096-1722:SAN,Homology_binding:1096-1722:8LS,Homology_binding:1096-1722:8LP|0.439597672881;PF00271_Helicase_C:aggregate:ADP|0.714925185775;PF00271_Helicase_C:X:PEPTIDE_|0.199100827354;WholeGene_NatVar|1.62182269663;PF00271_Helicase_C:X:complete|1.21566402967;JSD_conservation|2.14702907093;PF00271_Helicase_C:aggregate:PEPTIDE_|0.0897445959746;PF00271_Helicase_C:aggregate:complete|…
ENSG00000133083,DCLK1	3.37215	0.0496368	PF00069_Pkinase:X:9T6|0.658468000649;PF03607_DCX:X:complete|0.646662662727;PF07714_Pkinase_Tyr:X:PEPTIDE_,PF00069_Pkinase:X:PEPTIDE_|1.79518089322;WholeGene_NatVar|2.51769353312;PF03607_DCX:aggregate:complete|1.79072894781;PF07714_Pkinase_Tyr:X:9T6|0.972908164335;JSD_conservation|2.84714308905;PF00069_Pkinase:X:PEPTIDE_,PF07714_Pkinase_Tyr:X:PEPTIDE_|1.79518089322;PF00069_Pkinase:X:LDN,PF07714_Pk…
ENSG00000085872,CHERP	3.37144	0.0102561	PF04818_CTD_bind:X:PEPTIDE_|3.24557939472;PF01805_Surp:X:complete|2.20799671972;JSD_conservation|0.270824680389;WholeGene_NatVar|1.21899050006;PF04818_CTD_bind:X:complete|1.82913627072
ENSG00000146701,MDH2	3.37109	0.011497	PF00056_Ldh_1_N:X:complete|0.802242350863;PF00056_Ldh_1_N:X:SM_,PF00056_Ldh_1_N:X:DRUGLIKE_,PF00056_Ldh_1_N:X:NAD,PF00056_Ldh_1_N:X:NAI,PF00056_Ldh_1_N:X:ALL_,PF00056_Ldh_1_N:X:METABOLITE_|3.30599896515;Homology_binding:30-250:NAD,Homology_binding:30-250:LMR,Homology_binding:30-250:CIT,Homology_binding:30-250:NAI,Homology_binding:30-250:MLT|2.93503569279;JSD_conservation|2.33520070367;PF02866_Ldh…
ENSG00000197943,PLCG2	3.36947	0.02583	PF00388_PI-PLC-X:X:complete|0.914877067065;PF00017_SH2:aggregate:SM_,PF00017_SH2:aggregate:ALL_,PF00017_SH2:aggregate:PEPTIDE_|2.43154455151;PF00387_PI-PLC-Y:X:complete|1.60031412316;WholeGene_NatVar|0.829434448889;PF00017_SH2:X:SM_,PF00017_SH2:X:ALL_,PF00017_SH2:X:PEPTIDE_|1.34075133885;JSD_conservation|2.31859916547
ENSG00000118523,CTGF	3.36585	0.0034461	PF00007_Cys_knot:X:complete|2.37089156854;PF00090_TSP_1:X:complete|0.209110782364;JSD_conservation|3.2562087446
ENSG00000269343,ZNF587B	3.36549	0.117886	PF16622_zf-C2H2_11:aggregate:DNA_|1.89229905658;PF00096_zf-C2H2:aggregate:DNA_,PF00096_zf-C2H2:aggregate:NUCACID_|1.22187698011;PF13912_zf-C2H2_6:aggregate:complete|1.93550821312;PF13894_zf-C2H2_4:X:complete,PF00096_zf-C2H2:X:complete,PF13912_zf-C2H2_6:X:complete|2.36949439205;PF13894_zf-C2H2_4:X:DNABACKBONE_,PF13912_zf-C2H2_6:X:DNABACKBONE_,PF12874_zf-met:X:DNABACKBONE_|0.345711194917;PF13912_zf…
ENSG00000166454,ATMIN	3.36426	0.018106	PF00096_zf-C2H2:aggregate:complete|1.99916735333;PF13894_zf-C2H2_4:aggregate:DNABACKBONE_|1.64692934842;PF00096_zf-C2H2:aggregate:DNA_,PF00096_zf-C2H2:aggregate:NUCACID_|1.01851710175;PF13894_zf-C2H2_4:aggregate:ZN,PF13894_zf-C2H2_4:aggregate:ION_,PF13894_zf-C2H2_4:aggregate:ALL_|2.21686793296;WholeGene_NatVar|0.0860759172803;PF13894_zf-C2H2_4:X:DNABACKBONE_|2.15863391043;JSD_conservation|2.81374…
ENSG00000204463,BAG6	3.36411	0.0563765	PF11976_Rad60-SLD:X:PEPTIDE_,PF00240_ubiquitin:X:ALL_,PF00240_ubiquitin:X:PEPTIDE_|3.36411068638;JSD_conservation|1.53063484903;PF11976_Rad60-SLD:X:complete,PF00240_ubiquitin:X:complete|0.123654076646
ENSG00000116560,SFPQ	3.36268	0.010211	PF00076_RRM_1:aggregate:RNA_,PF00076_RRM_1:aggregate:RNABACKBONE_,PF00076_RRM_1:aggregate:DNA_,PF00076_RRM_1:aggregate:RNABASE_,PF00076_RRM_1:aggregate:ALL_,PF00076_RRM_1:aggregate:NUCACID_|0.283022166426;PF00076_RRM_1:X:complete|1.67008979594;WholeGene_NatVar|0.777761072524;PF00076_RRM_1:aggregate:complete|0.894539677232;JSD_conservation|4.62523478682;PF00076_RRM_1:X:RNA_,PF00076_RRM_1:X:RNABACK…
ENSG00000005249,PRKAR2B	3.36107	0.00644517	PF00027_cNMP_binding:X:complete|0.527520952591;WholeGene_NatVar|0.887237985559;PF00027_cNMP_binding:aggregate:SM_,PF00027_cNMP_binding:aggregate:DRUGLIKE_,PF00027_cNMP_binding:aggregate:ALL_,PF00027_cNMP_binding:aggregate:PCG,PF00027_cNMP_binding:aggregate:METABOLITE_,PF00027_cNMP_binding:aggregate:CMP|3.4621034441;PF00027_cNMP_binding:aggregate:complete|2.08863873059;Homology_binding:200-382:CMP…
ENSG00000153574,RPIA	3.36058	0.00310683	PF06026_Rib_5-P_isom_A:X:complete|3.59489624647;WholeGene_NatVar|0.541880118235;JSD_conservation|3.13217867763
ENSG00000133067,LGR6	3.35682	0.250601	PF12799_LRR_4:aggregate:ZN|1.62781144949;PF00560_LRR_1:X:ION_|0.300627476519;PF13516_LRR_6:X:complete|0.28546770265;PF13855_LRR_8:aggregate:complete|1.42918330253;PF13306_LRR_5:aggregate:SM_|1.3814968027;PF12799_LRR_4:aggregate:RNA_,PF12799_LRR_4:aggregate:RNABACKBONE_|0.236002504724;PF12799_LRR_4:X:RNA_,PF12799_LRR_4:X:RNABACKBONE_|2.39609280261;PF00560_LRR_1:aggregate:ION_|2.03901578284;JSD_con…
ENSG00000092758,COL9A3	3.35677	0.0129938	WholeGene_NatVar|0.0438959985632;PF01391_Collagen:X:complete|3.42634095154;JSD_conservation|3.08312973211
ENSG00000078098,FAP	3.3562	0.0256913	PF00930_DPPIV_N:X:complete|2.31977324926;PF00930_DPPIV_N:X:METABOLITE_|3.05374269917;PF00930_DPPIV_N:X:ALL_,PF00930_DPPIV_N:X:SM_,PF00930_DPPIV_N:X:DRUGLIKE_|3.09532893262;WholeGene_NatVar|1.16038720203;JSD_conservation|0.593310759624
ENSG00000161847,RAVER1	3.35561	0.0397289	PF00076_RRM_1:X:DNABASE_|0.252755759671;PF00076_RRM_1:aggregate:DNABASE_|1.16436552768;PF00076_RRM_1:X:complete|0.955521385675;PF00076_RRM_1:X:DNABACKBONE_|0.10480275523;PF00076_RRM_1:aggregate:DNABACKBONE_|0.968656978387;WholeGene_NatVar|0.531198132158;PF00076_RRM_1:aggregate:complete|1.68264455684;PF00076_RRM_1:aggregate:RNA_,PF00076_RRM_1:aggregate:RNABACKBONE_,PF00076_RRM_1:aggregate:DNA_,PF0…
ENSG00000138622,HCN4	3.35419	0.00723195	PF00520_Ion_trans:X:complete|2.37416900929;PF00027_cNMP_binding:X:complete|0.937264143615;WholeGene_NatVar|0.264630416941;JSD_conservation|4.04923559394
ENSG00000122691,TWIST1	3.35399	0.00659776	PF00010_HLH:X:complete|2.03184376909;WholeGene_NatVar|0.277088396004;JSD_conservation|3.56680981903;PF00010_HLH:X:ALL_,PF00010_HLH:X:NUCACID_,PF00010_HLH:X:DNA_|1.75717781496;PF00010_HLH:X:ALL_,PF00010_HLH:X:NUCACID_,PF00010_HLH:X:DNA_,PF00010_HLH:X:DNABACKBONE_|1.71528120539;PF00010_HLH:X:DNABACKBONE_|1.5545327549
ENSG00000281938,AC026398.1	3.35251	0.00578523	PF00501_AMP-binding:X:SLU|0.978881568476;PF00501_AMP-binding:X:complete|1.63333625759;PF00501_AMP-binding:X:ATP|4.82124167143;PF00501_AMP-binding:X:AMP|2.03873838986;JSD_conservation|1.71129544801
ENSG00000066926,FECH	3.35174	0.0176597	Homology_binding:75-342:PP9,Homology_binding:75-342:HEM,Homology_binding:75-342:FDE|1.69820116379;Homology_binding:81-348:PP9,Homology_binding:81-348:HEM,Homology_binding:81-348:FDE|1.69820116379;WholeGene_NatVar|0.16113614891;PF00762_Ferrochelatase:X:complete|3.25403003249;JSD_conservation|3.48694977985;PF00762_Ferrochelatase:X:SM_,PF00762_Ferrochelatase:X:ALL_|1.48625097171
ENSG00000106144,CASP2	3.35077	0.00979519	Homology_binding:374-425:PEPTIDE_|2.3990655856;WholeGene_NatVar|0.294136856437;PF00656_Peptidase_C14:X:complete|2.10234865202;PF00656_Peptidase_C14:X:ALL_,PF00656_Peptidase_C14:X:PEPTIDE_|2.45415022286;JSD_conservation|2.47161592483;PF00619_CARD:X:complete|0.309491655216
ENSG00000101266,CSNK2A1	3.34997	0.151149	PF07714_Pkinase_Tyr:X:4SP,PF00069_Pkinase:X:4SP|1.3779068855;PF07714_Pkinase_Tyr:X:B96,PF00069_Pkinase:X:B96|2.61056347809;Homology_binding:35-325:EDO,Homology_binding:35-325:ADP,Homology_binding:35-325:ATP,Homology_binding:35-325:ANP,Homology_binding:35-325:551,Homology_binding:35-325:42J,Homology_binding:35-325:JRJ,Homology_binding:35-325:A8Q,Homology_binding:35-325:54R,Homology_binding:35-325:…
ENSG00000183579,ZNRF3	3.34456	0.0126383	PF13445_zf-RING_UBOX:X:complete,PF00097_zf-C3HC4:X:complete,PF13923_zf-C3HC4_2:X:complete,PF13639_zf-RING_2:X:complete|3.12882068107;WholeGene_NatVar|0.448841131365;JSD_conservation|2.63191249072
ENSG00000167196,FBXO22	3.34427	0.0152104	WholeGene_NatVar|0.853386418864;JSD_conservation|3.87612220308
ENSG00000072518,MARK2	3.34408	0.280236	PF00069_Pkinase:X:0LI,PF07714_Pkinase_Tyr:X:0LI|3.25804511278;Homology_binding:135-260:PEPTIDE_|0.14590640068;PF00069_Pkinase:X:IRG|1.31053077341;PF00069_Pkinase:X:STU,PF07714_Pkinase_Tyr:X:STU|1.51167133395;PF07714_Pkinase_Tyr:X:IRG|0.541309720233;PF00069_Pkinase:X:PEPTIDE_,PF07714_Pkinase_Tyr:X:PEPTIDE_|0.645450925742;PF00069_Pkinase:X:LDN,PF07714_Pkinase_Tyr:X:LDN|0.602670569622;PF07714_Pkinas…
ENSG00000177706,FAM20C	3.34381	0.00351691	JSD_conservation|3.34381130679
ENSG00000166501,PRKCB	3.34375	0.100453	PF07714_Pkinase_Tyr:X:4SP,PF00069_Pkinase:X:4SP|1.37987781037;PF00168_C2:X:complete|0.981742332129;PF07714_Pkinase_Tyr:X:B96,PF00069_Pkinase:X:B96|1.51491386217;PF07714_Pkinase_Tyr:X:D15,PF00069_Pkinase:X:D15|0.806665942648;PF07714_Pkinase_Tyr:X:DRUGLIKE_,PF07714_Pkinase_Tyr:X:ACP,PF07714_Pkinase_Tyr:X:ATP,PF07714_Pkinase_Tyr:X:AGS,PF07714_Pkinase_Tyr:X:ADP,PF07714_Pkinase_Tyr:X:SM_,PF07714_Pkina…
ENSG00000019991,HGF	3.34342	0.05021	Homology_binding:57-78:SGN,Homology_binding:57-78:IDS|0.358622522589;PF00051_Kringle:X:SM_,PF00051_Kringle:X:ALL_,PF00051_Kringle:X:DRUGLIKE_|0.60676856087;PF00051_Kringle:aggregate:complete|1.90607891211;PF00051_Kringle:X:complete|1.08309561801;WholeGene_NatVar|1.60519709418;PF00051_Kringle:aggregate:SM_,PF00051_Kringle:aggregate:ALL_,PF00051_Kringle:aggregate:DRUGLIKE_|1.79685325356;PF00024_PAN…
ENSG00000182601,HS3ST4	3.3415	0.00327921	PF00685_Sulfotransfer_1:X:complete|3.06087422523;JSD_conservation|3.44424389747
ENSG00000174231,PRPF8	3.34145	0.0478032	Homology_binding:34-1765:RNA_,Homology_binding:34-1765:DNA_|0.427766024067;PF01398_JAB:X:complete|0.156404111836;PF12134_PRP8_domainIV:X:complete|1.00192616212;WholeGene_NatVar|3.9218641242;PF08082_PRO8NT:X:complete|0.693380071737;PF10598_RRM_4:X:complete|1.21373911602;JSD_conservation|0.970627931216;PF10596_U6-snRNA_bdg:X:complete|0.921382522892;PF08083_PROCN:X:complete|0.236439642126
ENSG00000137273,FOXF2	3.33828	0.00534892	PF00250_Forkhead:X:complete|1.51298403786;WholeGene_NatVar|0.1819343941;JSD_conservation|4.69849392305
ENSG00000175970,UNC119B	3.33711	0.00323892	PF05351_GMP_PDE_delta:X:SM_|0.867730355311;PF05351_GMP_PDE_delta:X:complete|3.28362236421;PF05351_GMP_PDE_delta:X:ALL_|0.811283457324;WholeGene_NatVar|0.328645812862;Homology_binding:94-244:PEPTIDE_|0.557254393014;JSD_conservation|3.42288875127
ENSG00000187800,PEAR1	3.33293	0.0981357	PF07974_EGF_2:X:complete|0.25281543122;PF12661_hEGF:X:complete,PF00008_EGF:X:complete|0.425566745064;PF00053_Laminin_EGF:X:complete|0.100646145274;PF00008_EGF:aggregate:BGC|1.94889480825;PF12661_hEGF:aggregate:SM_,PF12661_hEGF:aggregate:DRUGLIKE_,PF12661_hEGF:aggregate:METABOLITE_|1.91377263807;PF07974_EGF_2:aggregate:FUC|1.2167649039;PF12661_hEGF:X:complete|0.163128495257;PF00008_EGF:X:complete,…
ENSG00000160131,VMA21	3.3325	0.00435615	WholeGene_NatVar|0.252348051177;PF09446_VMA21:X:complete|3.37280150191;JSD_conservation|3.44120217041
ENSG00000197386,HTT	3.33203	0.0341258	PF02985_HEAT:aggregate:complete|0.636627767585;PF02985_HEAT:X:complete|0.0215433126723;WholeGene_NatVar|0.285658576118;JSD_conservation|4.39737270943
ENSG00000249158,PCDHA11	3.3306	0.026113	PF00028_Cadherin:aggregate:SM_,PF00028_Cadherin:aggregate:DRUGLIKE_,PF00028_Cadherin:aggregate:METABOLITE_|3.0469895911;PF00028_Cadherin:X:CA,PF00028_Cadherin:X:ION_,PF00028_Cadherin:X:ALL_|0.238362305631;PF00028_Cadherin:aggregate:complete|2.73399256265;WholeGene_NatVar|0.19715612603;PF00028_Cadherin:X:SM_,PF00028_Cadherin:X:DRUGLIKE_,PF00028_Cadherin:X:METABOLITE_|2.51167990368;PF00028_Cadherin…
ENSG00000163312,HELQ	3.33045	0.0167308	PF00271_Helicase_C:X:PEPTIDE_|1.78542902342;PF14520_HHH_5:X:complete|1.2654589722;PF00270_DEAD:X:complete|3.02441330935;JSD_conservation|3.688465443;PF00270_DEAD:X:ALL_|0.971881830486
ENSG00000082684,SEMA5B	3.32967	0.0901887	PF00090_TSP_1:X:complete|4.47668535428;JSD_conservation|1.542031257;PF01437_PSI:X:complete|0.511486732751;PF00090_TSP_1:aggregate:complete|4.17760126508
ENSG00000125846,ZNF133	3.32825	0.816356	PF16622_zf-C2H2_11:X:complete|0.153426604128;PF13894_zf-C2H2_4:aggregate:DNABACKBONE_|0.368016559395;PF13894_zf-C2H2_4:X:complete,PF00096_zf-C2H2:X:complete,PF13912_zf-C2H2_6:X:complete,PF16622_zf-C2H2_11:X:complete|0.809617973979;PF13912_zf-C2H2_6:aggregate:complete|2.25889672581;PF13894_zf-C2H2_4:X:complete,PF00096_zf-C2H2:X:complete,PF13912_zf-C2H2_6:X:complete|0.643534882849;PF13894_zf-C2H2_4…
ENSG00000198040,ZNF84	3.32791	0.367855	Homology_binding:544-564:ZN,PF13894_zf-C2H2_4:X:ZN,PF13894_zf-C2H2_4:X:ION_,PF13894_zf-C2H2_4:X:ALL_,PF00096_zf-C2H2:X:ZN,PF00096_zf-C2H2:X:ION_,PF00096_zf-C2H2:X:ALL_,PF13912_zf-C2H2_6:X:ZN,PF13912_zf-C2H2_6:X:ION_,PF13912_zf-C2H2_6:X:ALL_|0.169400177706;PF13894_zf-C2H2_4:X:ZN,PF13894_zf-C2H2_4:X:ION_,PF13894_zf-C2H2_4:X:ALL_,Homology_binding:544-564:ZN,PF00096_zf-C2H2:X:ZN,PF00096_zf-C2H2:X:ION…
ENSG00000197497,ZNF665	3.32716	0.258398	PF13894_zf-C2H2_4:X:DNABASE_,PF00096_zf-C2H2:X:DNABASE_,PF13912_zf-C2H2_6:X:DNABASE_|0.987576187944;PF16622_zf-C2H2_11:aggregate:DNA_|0.261631563411;PF13894_zf-C2H2_4:X:DNABACKBONE_,PF13912_zf-C2H2_6:X:DNABACKBONE_|0.0258281489265;PF01352_KRAB:X:complete|0.197236390742;PF13894_zf-C2H2_4:aggregate:DNA_,PF13894_zf-C2H2_4:aggregate:NUCACID_,PF00096_zf-C2H2:aggregate:DNA_,PF00096_zf-C2H2:aggregate:NU…
ENSG00000134109,EDEM1	3.32529	0.0204847	PF01532_Glyco_hydro_47:X:SM_,PF01532_Glyco_hydro_47:X:ALL_,PF01532_Glyco_hydro_47:X:DRUGLIKE_|0.505664023801;WholeGene_NatVar|0.457668584394;PF01532_Glyco_hydro_47:X:complete|3.67277412199;JSD_conservation|3.25736767405
ENSG00000132518,GUCY2D	3.32501	0.0142231	PF00069_Pkinase:X:0LI,PF07714_Pkinase_Tyr:X:0LI|0.706101767959;PF00069_Pkinase:X:complete,PF07714_Pkinase_Tyr:X:complete|0.218789747013;JSD_conservation|2.40191047408;PF00211_Guanylate_cyc:X:complete|0.997203408086;PF00069_Pkinase:X:PEPTIDE_,PF07714_Pkinase_Tyr:X:PEPTIDE_|3.74128269736;PF00069_Pkinase:X:STI|0.616285456048;PF01094_ANF_receptor:X:complete|0.650075502904;PF07714_Pkinase_Tyr:X:DB8|0.…
ENSG00000166398,KIAA0355	3.32301	0.00738883	PF15923_DUF4745:X:complete|4.13733636345;WholeGene_NatVar|0.5621129831;JSD_conservation|0.415581745326
ENSG00000254245,PCDHGA3	3.32247	0.0440478	PF00028_Cadherin:aggregate:SM_,PF00028_Cadherin:aggregate:DRUGLIKE_,PF00028_Cadherin:aggregate:METABOLITE_|1.3669691429;PF08266_Cadherin_2:X:complete,PF00028_Cadherin:X:complete|1.01402593821;PF00028_Cadherin:X:CA,PF00028_Cadherin:X:ION_,PF00028_Cadherin:X:ALL_|0.532551055902;PF08266_Cadherin_2:X:ALL_,PF08266_Cadherin_2:X:CA,PF08266_Cadherin_2:X:ION_|0.910937042697;PF00028_Cadherin:aggregate:comp…
ENSG00000073803,MAP3K13	3.31945	0.0675237	PF00069_Pkinase:X:DB8|0.258568419268;PF07714_Pkinase_Tyr:X:0LI|0.127611955227;PF00069_Pkinase:X:PEPTIDE_,PF07714_Pkinase_Tyr:X:PEPTIDE_|0.0320815435841;PF00069_Pkinase:X:SO4|2.34740221498;PF00069_Pkinase:X:B49,PF07714_Pkinase_Tyr:X:B49|0.219100999142;PF07714_Pkinase_Tyr:X:AMP|0.191565267381;PF00069_Pkinase:X:1N1,PF07714_Pkinase_Tyr:X:1N1|0.871562943904;WholeGene_NatVar|1.17622836482;PF07714_Pkina…
ENSG00000118257,NRP2	3.31817	0.0688133	PF00754_F5_F8_type_C:aggregate:ALL_|1.82526235386;PF00754_F5_F8_type_C:aggregate:SM_,PF00754_F5_F8_type_C:aggregate:DRUGLIKE_,PF00754_F5_F8_type_C:aggregate:METABOLITE_|3.65651913524;PF00754_F5_F8_type_C:aggregate:CA,PF00754_F5_F8_type_C:aggregate:ION_|0.303817645136;PF00754_F5_F8_type_C:X:SM_,PF00754_F5_F8_type_C:X:DRUGLIKE_,PF00754_F5_F8_type_C:X:METABOLITE_|1.53139490621;PF00754_F5_F8_type_C:X…
ENSG00000165684,SNAPC4	3.31817	0.0184619	PF00249_Myb_DNA-binding:aggregate:DNABACKBONE_|1.62800505704;PF00249_Myb_DNA-binding:X:ALL_,PF00249_Myb_DNA-binding:X:NUCACID_,PF00249_Myb_DNA-binding:X:DNA_|0.511631320748;PF00249_Myb_DNA-binding:X:complete|0.351866277617;PF00249_Myb_DNA-binding:aggregate:ALL_,PF00249_Myb_DNA-binding:aggregate:NUCACID_,PF00249_Myb_DNA-binding:aggregate:DNA_|0.55929322529;PF13921_Myb_DNA-bind_6:X:ALL_,PF13921_Myb…
ENSG00000107954,NEURL1	3.31804	0.00835824	PF07177_Neuralized:X:complete|2.91427779781;PF07177_Neuralized:aggregate:complete|0.455786215973;JSD_conservation|3.58369242515
ENSG00000004897,CDC27	3.31611	0.322632	PF13424_TPR_12:aggregate:complete|1.83321231539;PF00515_TPR_1:X:RNABACKBONE_|0.945061023157;PF13181_TPR_8:X:complete,PF13174_TPR_6:X:complete,PF07719_TPR_2:X:complete,PF00515_TPR_1:X:complete|2.0325143311;PF00515_TPR_1:aggregate:RNABACKBONE_|0.565897726284;PF07719_TPR_2:X:RNABACKBONE_|0.489175341153;PF12895_ANAPC3:aggregate:complete|2.9394589243;PF13414_TPR_11:X:RNA_|0.786988098119;PF13176_TPR_7:…
ENSG00000096968,JAK2	3.31599	0.234352	PF00069_Pkinase:aggregate:B49,PF07714_Pkinase_Tyr:aggregate:B49|4.18989861238;PF00069_Pkinase:aggregate:BAX,PF07714_Pkinase_Tyr:aggregate:BAX|2.90160689303;PF00069_Pkinase:aggregate:4SP,PF07714_Pkinase_Tyr:aggregate:4SP|2.98292882299;PF00069_Pkinase:X:9T6|1.51757632424;PF00069_Pkinase:aggregate:VX6,PF07714_Pkinase_Tyr:aggregate:VX6|1.76701033199;PF00069_Pkinase:aggregate:DRUGLIKE_,PF00069_Pkinase…
ENSG00000183580,FBXL7	3.31509	0.121502	PF00560_LRR_1:aggregate:RNA_,PF00560_LRR_1:aggregate:RNABACKBONE_|0.224761768444;PF00560_LRR_1:X:ION_|0.278379450616;PF13516_LRR_6:X:complete|0.498739831944;PF12799_LRR_4:X:RNA_,PF12799_LRR_4:X:RNABACKBONE_|0.0165890010231;WholeGene_NatVar|1.87967332219;PF00560_LRR_1:X:RNABASE_|2.30606168647;PF00560_LRR_1:aggregate:CA|0.171159080408;PF00560_LRR_1:aggregate:RNABASE_|2.04218731179;PF12799_LRR_4:X:R…
ENSG00000050393,MCUR1	3.31334	0.00685167	JSD_conservation|4.59784651606;PF07798_DUF1640:X:complete|3.05755807406
ENSG00000123144,TRIR	3.31309	0.00692105	WholeGene_NatVar|0.186851994651;JSD_conservation|4.4985627544
ENSG00000197442,MAP3K5	3.31039	0.0142341	PF00069_Pkinase:X:SB2|0.000670082288887;WholeGene_NatVar|1.02061621908;PF13281_DUF4071:X:complete|1.57661377335;JSD_conservation|3.02972195219;PF00069_Pkinase:X:PEPTIDE_,PF07714_Pkinase_Tyr:X:PEPTIDE_|1.32181739355;PF07714_Pkinase_Tyr:X:SB2|0.725809007063
ENSG00000117114,ADGRL2	3.30865	0.165836	PF02354_Latrophilin:X:complete|0.377510537073;PF02793_HRM:X:ALL_,PF02793_HRM:X:PEPTIDE_|1.33358966568;Homology_binding:264-369:CA,Homology_binding:264-369:MG|1.25295175598;PF02191_OLF:X:complete|2.04939692974;WholeGene_NatVar|1.78896607633;PF02793_HRM:X:complete|1.78121860275;JSD_conservation|1.91210354444;PF00002_7tm_2:X:complete|1.32859049985
ENSG00000187676,B3GLCT	3.30859	0.00364399	JSD_conservation|2.92528125559;PF02434_Fringe:X:complete|2.57104183347
ENSG00000136367,ZFHX2	3.30756	0.0465212	PF13909_zf-H2C2_5:aggregate:DNABACKBONE_,PF13909_zf-H2C2_5:aggregate:DNA_,PF13909_zf-H2C2_5:aggregate:NUCACID_|0.485069041752;PF13894_zf-C2H2_4:aggregate:DNABACKBONE_|0.873054224874;PF12874_zf-met:aggregate:DNA_,PF12874_zf-met:aggregate:NUCACID_|0.692781031489;PF13894_zf-C2H2_4:aggregate:ZN,PF13894_zf-C2H2_4:aggregate:ION_,PF13894_zf-C2H2_4:aggregate:ALL_|0.0996150688136;PF00046_Homeobox:aggregat…
ENSG00000116106,EPHA4	3.30578	0.125466	PF07714_Pkinase_Tyr:X:1N1,PF00069_Pkinase:X:1N1|1.25357622131;PF00069_Pkinase:X:AGS|2.40237344068;PF00041_fn3:X:PEPTIDE_|0.150881030645;PF07714_Pkinase_Tyr:X:4SP,PF00069_Pkinase:X:4SP|0.784431603704;Homology_binding:29-201:POL,Homology_binding:29-201:BU2|0.0757339861359;PF07714_Pkinase_Tyr:X:VX6,PF00069_Pkinase:X:VX6|0.910497412375;PF07714_Pkinase_Tyr:X:DRUGLIKE_,PF07714_Pkinase_Tyr:X:ACP,PF07714…
ENSG00000091009,RBM27	3.30474	0.00541997	PF00076_RRM_1:X:RNA_,PF00076_RRM_1:X:RNABACKBONE_,PF00076_RRM_1:X:DNA_,PF00076_RRM_1:X:RNABASE_,PF00076_RRM_1:X:ALL_,PF00076_RRM_1:X:NUCACID_|3.52555063707;WholeGene_NatVar|1.70890101199;JSD_conservation|0.489520273151
ENSG00000187790,FANCM	3.30394	0.050513	PF16783_FANCM-MHF_bd:X:complete|0.230160209561;PF02732_ERCC4:X:complete|0.0133711154208;PF00271_Helicase_C:X:PEPTIDE_|2.15714443511;WholeGene_NatVar|0.449251343322;PF00271_Helicase_C:X:complete|3.45756526866;PF00270_DEAD:X:ALL_|0.997722442073;JSD_conservation|2.07256127661
ENSG00000134371,CDC73	3.30343	0.0151281	PF16050_CDC73_N:X:complete|1.89116544408;WholeGene_NatVar|1.63763534298;JSD_conservation|2.19290969278
ENSG00000114353,GNAI2	3.30342	0.0225101	Homology_binding:3-290:GDP,Homology_binding:3-290:GSP,Homology_binding:3-290:GNP|2.54444602772;Homology_binding:22-243:PEPTIDE_|1.81269170929;Homology_binding:24-311:GDP,Homology_binding:24-311:GSP,Homology_binding:24-311:GNP|2.54444602772;WholeGene_NatVar|0.674293563653;PF00503_G-alpha:X:GDP,PF00503_G-alpha:X:SM_,PF00503_G-alpha:X:DRUGLIKE_,PF00503_G-alpha:X:METABOLITE_,PF00503_G-alpha:X:ALL_|3.…
ENSG00000179542,SLITRK4	3.30329	0.192335	PF12799_LRR_4:aggregate:ZN|1.56249348844;PF00560_LRR_1:X:ION_|0.0304405957396;PF13855_LRR_8:aggregate:complete|0.556624964979;PF13306_LRR_5:aggregate:SM_|1.14450535555;PF00560_LRR_1:X:RX8|1.85361371532;WholeGene_NatVar|2.56447648796;PF00560_LRR_1:X:RNABASE_|0.295839204914;PF00560_LRR_1:X:RNA_,PF00560_LRR_1:X:RNABACKBONE_|0.128853930646;PF00560_LRR_1:aggregate:ION_|1.37074649417;PF12799_LRR_4:X:RN…
ENSG00000161642,ZNF385A	3.30211	0.056905	PF12171_zf-C2H2_jaz:aggregate:DNA_,PF12171_zf-C2H2_jaz:aggregate:NUCACID_,PF12874_zf-met:aggregate:DNA_,PF12874_zf-met:aggregate:NUCACID_,PF00096_zf-C2H2:aggregate:DNA_,PF00096_zf-C2H2:aggregate:NUCACID_|2.06748447093;PF12171_zf-C2H2_jaz:aggregate:complete,PF12874_zf-met:aggregate:complete,PF00096_zf-C2H2:aggregate:complete|3.46489508122;PF12171_zf-C2H2_jaz:aggregate:ALL_,PF12874_zf-met:aggregate…
ENSG00000196604,POTEF	3.30136	0.0263181	PF00023_Ank:aggregate:complete|0.675300602535;PF00022_Actin:X:complete|0.569114905495;PF13637_Ank_4:aggregate:DRUGLIKE_|0.956911602708;PF00023_Ank:X:complete|3.36445638154;Homology_binding:702-1073:PEPTIDE_|2.48828423931
ENSG00000143971,ETAA1	3.30125	0.0106127	PF15350_ETAA1:X:complete|2.72975274554;JSD_conservation|2.4711878952
ENSG00000067900,ROCK1	3.30033	0.0301461	PF07714_Pkinase_Tyr:X:AF3|0.33480579148;PF07714_Pkinase_Tyr:X:B96,PF00069_Pkinase:X:B96|1.02400155904;PF07714_Pkinase_Tyr:X:1N1,PF00069_Pkinase:X:1N1|0.0556346556312;PF00069_Pkinase:X:complete,PF07714_Pkinase_Tyr:X:complete|0.432127316911;PF07714_Pkinase_Tyr:X:AMP|1.05129643423;PF07714_Pkinase_Tyr:X:VX6,PF00069_Pkinase:X:VX6|0.217876217232;PF07714_Pkinase_Tyr:X:1RO|3.25651827715;PF07714_Pkinase_T…
ENSG00000165516,KLHDC2	3.29936	0.0459931	PF13415_Kelch_3:X:complete|0.397216832101;PF13854_Kelch_5:aggregate:complete|0.833404014674;PF01344_Kelch_1:aggregate:PEPTIDE_|2.78662976476;PF07646_Kelch_2:aggregate:ALL_,PF07646_Kelch_2:aggregate:PEPTIDE_|1.36831696483;PF07646_Kelch_2:aggregate:ION_|0.316231082585;PF13418_Kelch_4:X:complete,PF07646_Kelch_2:X:complete,PF01344_Kelch_1:X:complete,PF13964_Kelch_6:X:complete|1.15263903695;WholeGene_…
ENSG00000151835,SACS	3.29704	0.038377	PF00240_ubiquitin:X:complete|3.36771489199;PF00240_ubiquitin:X:ALL_,PF00240_ubiquitin:X:PEPTIDE_|2.60080310592;JSD_conservation|3.17799888565;WholeGene_NatVar|1.48471766771
ENSG00000262406,MMP12	3.29664	0.00609612	PF01471_PG_binding_1:X:complete|0.201610262293;Homology_binding:171-251:PF3,Homology_binding:171-251:CGS,Homology_binding:171-251:023,Homology_binding:171-251:R47,Homology_binding:171-251:V28,Homology_binding:171-251:V24,Homology_binding:171-251:NGH,Homology_binding:171-251:L29,Homology_binding:171-251:B9Z,Homology_binding:171-251:67M,Homology_binding:171-251:67F,Homology_binding:171-251:Y38,Homo…
ENSG00000163738,MTHFD2L	3.2957	0.0163205	WholeGene_NatVar|0.555790681124;PF00763_THF_DHG_CYH:X:complete|3.28230747202;JSD_conservation|1.90657821929;Homology_binding:39-272:NAD,Homology_binding:39-272:L34|0.220683877157;Homology_binding:97-330:NAD,Homology_binding:97-330:L34|0.220683877157;PF02882_THF_DHG_CYH_C:X:SM_,PF02882_THF_DHG_CYH_C:X:ALL_|2.09590327497
ENSG00000156011,PSD3	3.29488	0.0389121	PF00169_PH:X:ION_|1.0281693469;PF00169_PH:X:SM_,PF00169_PH:X:DRUGLIKE_,PF00169_PH:X:4IP,PF00169_PH:X:ALL_,PF00169_PH:X:METABOLITE_|4.53532807284;PF01369_Sec7:X:complete|1.61168950164;JSD_conservation|2.82741540759
ENSG00000186994,KANK3	3.29422	0.0367391	PF12796_Ank_2:X:PEPTIDE_|0.26074234909;PF12796_Ank_2:X:complete|3.49095391535;PF13606_Ank_3:aggregate:ALL_,PF13606_Ank_3:aggregate:PEPTIDE_|0.797494609087;PF13637_Ank_4:aggregate:complete|4.90228888073;PF12796_Ank_2:aggregate:PEPTIDE_|0.82435039505;PF13637_Ank_4:X:PEPTIDE_|0.49790199143;PF13857_Ank_5:aggregate:complete|2.6507488849;PF00023_Ank:aggregate:complete|4.29752992467;PF13857_Ank_5:aggreg…
ENSG00000275004,ZNF280B	3.29365	0.0591412	PF13465_zf-H2C2_2:aggregate:ALL_|0.407872779611;PF13465_zf-H2C2_2:aggregate:DNA_,PF13465_zf-H2C2_2:aggregate:NUCACID_|0.575653907068;PF13894_zf-C2H2_4:X:ZN,PF13894_zf-C2H2_4:X:ION_,PF13894_zf-C2H2_4:X:ALL_|1.80471984761;PF13465_zf-H2C2_2:aggregate:ZN,PF13465_zf-H2C2_2:aggregate:ION_|0.778759165655;PF13894_zf-C2H2_4:aggregate:DNABACKBONE_|1.85585373049;PF13465_zf-H2C2_2:X:complete|2.02856039312;PF…
ENSG00000183943,PRKX	3.29079	0.0247071	PF07714_Pkinase_Tyr:X:4SP|0.684338126115;PF00069_Pkinase:X:B49|1.35964354253;PF00069_Pkinase:X:PEPTIDE_,PF07714_Pkinase_Tyr:X:PEPTIDE_|0.924336888677;PF07714_Pkinase_Tyr:X:SB2|1.60479532013;PF07714_Pkinase_Tyr:X:AMP|2.19669629813;PF00069_Pkinase:X:B96,PF07714_Pkinase_Tyr:X:B96|1.4362221493;PF07714_Pkinase_Tyr:X:STI|1.2716667533;PF07714_Pkinase_Tyr:X:B49|1.66941127637;PF00069_Pkinase:X:SO4|0.39567…
ENSG00000055208,TAB2	3.29054	0.0187051	PF00641_zf-RanBP:X:complete|2.07597741507;PF02845_CUE:X:complete|1.8801796267;WholeGene_NatVar|1.15207788327;JSD_conservation|2.26720285697
ENSG00000189079,ARID2	3.29013	0.0249121	WholeGene_NatVar|1.74012401915;PF02257_RFX_DNA_binding:X:complete|0.646983566493;JSD_conservation|4.38869092857
ENSG00000141867,BRD4	3.2881	0.0288961	PF17035_BET:X:complete|1.44034631708;PF17105_BRD4_CDT:X:complete|1.01440257512;WholeGene_NatVar|1.10252112158;JSD_conservation|3.31189973387
ENSG00000186416,NKRF	3.28724	0.0190632	PF01424_R3H:X:complete|0.790439107714;PF00035_dsrm:X:complete|0.927994890748;WholeGene_NatVar|1.31421075958;PF00035_dsrm:aggregate:complete|3.774397563;PF00035_dsrm:X:RNABASE_|0.264904939582
ENSG00000166439,RNF169	3.2862	0.00532079	WholeGene_NatVar|0.129467928919;JSD_conservation|4.51791499775
ENSG00000115468,EFHD1	3.28399	0.0169761	PF13833_EF-hand_8:X:complete|2.25463158205;PF13202_EF-hand_5:X:complete|0.954639601916;PF13499_EF-hand_7:X:ALL_,PF13499_EF-hand_7:X:MG,PF13499_EF-hand_7:X:CA,PF13499_EF-hand_7:X:ION_,PF13202_EF-hand_5:aggregate:ALL_,PF13202_EF-hand_5:aggregate:CA,PF13202_EF-hand_5:aggregate:MG,PF13202_EF-hand_5:aggregate:ION_,PF00036_EF-hand_1:aggregate:ZN,PF00036_EF-hand_1:aggregate:ION_,PF00036_EF-hand_1:aggreg…
ENSG00000152990,ADGRA3	3.28368	0.0593388	PF12799_LRR_4:aggregate:ZN|0.131248643505;PF00560_LRR_1:aggregate:RNA_,PF00560_LRR_1:aggregate:RNABACKBONE_|1.38472284731;PF00560_LRR_1:X:ION_|0.0310506673659;PF00560_LRR_1:aggregate:ZN|0.230018590488;PF00002_7tm_2:X:complete|1.14714700161;PF12799_LRR_4:X:RNA_,PF12799_LRR_4:X:RNABACKBONE_|1.62032862624;PF13855_LRR_8:X:complete|3.22884524911;PF12799_LRR_4:aggregate:RNA_,PF12799_LRR_4:aggregate:RNA…
ENSG00000124486,USP9X	3.28321	0.0225101	PF13423_UCH_1:X:SM_|0.589599594408;PF13423_UCH_1:X:complete,PF00443_UCH:X:complete|0.6804383019;WholeGene_NatVar|5.11437345395;JSD_conservation|0.502575409512
ENSG00000110395,CBL	3.28196	0.0173969	PF02761_Cbl_N2:X:complete|0.491470911762;PF13920_zf-C3HC4_3:X:complete,PF13639_zf-RING_2:X:complete,PF13923_zf-C3HC4_2:X:complete,PF14447_Prok-RING_4:X:complete|3.87124878264;PF13445_zf-RING_UBOX:X:complete,PF00097_zf-C3HC4:X:complete|4.22459389038;Homology_binding:59-336:PEPTIDE_|0.82234349348;WholeGene_NatVar|0.794276301631;PF02262_Cbl_N:X:complete|0.277620286455;JSD_conservation|1.83441268373;…
ENSG00000112782,CLIC5	3.28088	0.013366	PF13410_GST_C_2:X:complete|1.58482475119;JSD_conservation|4.0660227733;WholeGene_NatVar|0.102517158262;PF13409_GST_N_2:X:complete|2.00507608935
ENSG00000213886,UBD	3.28067	0.00499415	PF00240_ubiquitin:X:ALL_,PF00240_ubiquitin:X:PEPTIDE_|2.47326571937;PF11976_Rad60-SLD:X:complete,PF00240_ubiquitin:X:complete|1.75152573959;PF00240_ubiquitin:aggregate:ALL_|1.65778268208;PF11976_Rad60-SLD:X:PEPTIDE_|2.35520870692;PF11976_Rad60-SLD:aggregate:PEPTIDE_,PF00240_ubiquitin:aggregate:PEPTIDE_|2.60572925802;PF00240_ubiquitin:aggregate:complete|1.91626903595;PF11976_Rad60-SLD:aggregate:co…
ENSG00000020181,ADGRA2	3.28027	0.0464871	PF12799_LRR_4:X:RNABASE_|0.0432566457832;PF13855_LRR_8:aggregate:complete|2.49256410263;PF00560_LRR_1:aggregate:ZN,PF12799_LRR_4:aggregate:ZN|0.152639191113;PF00560_LRR_1:aggregate:RX8|1.66541382445;PF12799_LRR_4:aggregate:complete|2.66204527953;PF13855_LRR_8:X:ZN|0.47609767172;PF13855_LRR_8:X:complete|0.349339902487;PF12799_LRR_4:aggregate:ZN|0.852358657275;PF13855_LRR_8:aggregate:ZN|1.110511908…
ENSG00000153234,NR4A2	3.27886	0.0433862	Homology_binding:271-347:DNA_|3.2600574003;PF00104_Hormone_recep:X:VDX|1.16932726631;Homology_binding:208-284:DNA_|3.2600574003;PF00104_Hormone_recep:X:4HY|1.31260086051;PF00104_Hormone_recep:X:EPH|0.536560708112;WholeGene_NatVar|1.53125756469;PF00104_Hormone_recep:X:EST|0.0669498087451;PF00105_zf-C4:X:ALL_|2.8002571822;Homology_binding:262-311:ZN,Homology_binding:262-311:MG|1.58785084705;PF00105…
ENSG00000133422,MORC2	3.27779	0.0142009	PF07496_zf-CW:X:complete|0.365716723034;PF13589_HATPase_c_3:X:complete|3.85597499642;Homology_binding:34-426:ANP,Homology_binding:34-426:ATP|1.29392444762;WholeGene_NatVar|1.2085831301;JSD_conservation|1.51696791418
ENSG00000111331,OAS3	3.27738	0.019469	PF01909_NTP_transf_2:X:RNABACKBONE_|2.04612014892;PF10421_OAS1_C:aggregate:complete|1.45769685381;JSD_conservation|2.19578919873;PF10421_OAS1_C:X:complete|0.961836318681
ENSG00000135870,RC3H1	3.27469	0.017308	PF00642_zf-CCCH:X:complete|1.17011188043;WholeGene_NatVar|0.80126603537;Homology_binding:111-322:RNA_|2.16772164674;JSD_conservation|2.68187056487
ENSG00000131263,RLIM	3.27316	0.00961685	PF13445_zf-RING_UBOX:X:complete,PF00097_zf-C3HC4:X:complete,PF13639_zf-RING_2:X:complete,PF13923_zf-C3HC4_2:X:complete,PF14634_zf-RING_5:X:complete|3.29522395719;WholeGene_NatVar|1.49360845221;PF17123_zf-RING_11:X:complete|2.26602876741;JSD_conservation|1.99119958387;PF12678_zf-rbx1:X:ALL_,PF12678_zf-rbx1:X:ZN,PF12678_zf-rbx1:X:ION_|0.791239362143;PF12678_zf-rbx1:X:complete|2.6237848132
ENSG00000088881,EBF4	3.27276	0.0177486	Homology_binding:59-241:DNA_|0.296880634764;Homology_binding:82-264:DNA_|0.296880634764;WholeGene_NatVar|0.342314154205;PF16422_COE1_DBD:X:complete|3.71841888171;Homology_binding:63-245:DNA_|0.296880634764;JSD_conservation|2.87073691298
ENSG00000142765,SYTL1	3.27273	0.0239727	PF00168_C2:aggregate:ALL_,PF00168_C2:aggregate:CA,PF00168_C2:aggregate:ION_|3.24093012462;PF00168_C2:X:SM_,PF00168_C2:X:METABOLITE_|0.48866231869;JSD_conservation|2.53200202702;PF00168_C2:aggregate:complete|2.2461562061;PF00168_C2:X:complete|0.469292532111
ENSG00000144369,FAM171B	3.2708	0.00935984	PF10577_UPF0560:X:complete|3.26278346261;WholeGene_NatVar|0.999110569095;JSD_conservation|2.54481101979
ENSG00000184838,PRR16	3.26908	0.0118918	WholeGene_NatVar|0.267419003608;PF15252_DUF4589:X:complete|2.77662594652;JSD_conservation|4.09237822195
ENSG00000164946,FREM1	3.2676	0.0807817	PF16184_Cadherin_3:aggregate:complete|1.65390976422;WholeGene_NatVar|0.297132460613;PF00059_Lectin_C:X:CA,PF00059_Lectin_C:X:ION_,PF00059_Lectin_C:X:ALL_|2.5278715166;JSD_conservation|2.10110753133;PF16184_Cadherin_3:X:complete|1.24851543737
ENSG00000215421,ZNF407	3.26565	0.575318	PF13894_zf-C2H2_4:aggregate:DNABACKBONE_,PF13909_zf-H2C2_5:aggregate:DNABACKBONE_,PF13912_zf-C2H2_6:aggregate:DNABACKBONE_|0.604177407707;PF13894_zf-C2H2_4:X:DNA_,PF13894_zf-C2H2_4:X:NUCACID_,PF00096_zf-C2H2:X:DNA_,PF00096_zf-C2H2:X:NUCACID_,PF13909_zf-H2C2_5:X:DNA_,PF13909_zf-H2C2_5:X:NUCACID_|1.39653628033;PF13894_zf-C2H2_4:X:DNA_,PF13894_zf-C2H2_4:X:NUCACID_,PF00096_zf-C2H2:X:DNA_,PF00096_zf-C…
ENSG00000103642,LACTB	3.26278	0.010474	PF00144_Beta-lactamase:X:complete|2.60946221328;JSD_conservation|3.63368647999
ENSG00000115896,PLCL1	3.2596	0.0292799	PF00168_C2:X:complete|1.52174127392;PF00387_PI-PLC-Y:X:complete|0.980640893737;WholeGene_NatVar|0.385897324429;JSD_conservation|4.42121589328;PF09279_EF-hand_like:X:complete|0.667789249525;PF16457_PH_12:X:complete|0.399877439358;PF00168_C2:X:ALL_,PF00168_C2:X:CA,PF00168_C2:X:ION_|0.452489451438
ENSG00000067141,NEO1	3.25839	0.321795	PF08205_C2-set_2:X:SM_,PF08205_C2-set_2:X:DRUGLIKE_,PF08205_C2-set_2:X:METABOLITE_|0.303932547782;PF00047_ig:X:DNA_,PF00047_ig:X:DNABASE_|1.38410293213;PF00041_fn3:X:PEPTIDE_|2.07002789441;PF00047_ig:aggregate:complete|2.46328876027;PF07679_I-set:X:ZN|0.589982959852;PF00041_fn3:X:ALL_|1.05837408638;PF07686_V-set:aggregate:DNA_,PF07686_V-set:aggregate:NUCACID_,PF07686_V-set:aggregate:DNABASE_|2.19…
ENSG00000159433,STARD9	3.25804	0.025414	PF00225_Kinesin:X:complete|2.4585625293;JSD_conservation|2.87181637604;PF16796_Microtub_bd:X:complete|2.02911957147
ENSG00000038295,TLL1	3.25777	0.0562093	PF12661_hEGF:aggregate:SM_,PF12661_hEGF:aggregate:DRUGLIKE_,PF12661_hEGF:aggregate:METABOLITE_|0.987568162383;PF07645_EGF_CA:X:complete|1.19638438346;PF00008_EGF:X:complete,PF14670_FXa_inhibition:X:complete|0.970780104457;PF00431_CUB:X:complete|0.961590999656;PF07645_EGF_CA:aggregate:SM_,PF07645_EGF_CA:aggregate:DRUGLIKE_,PF07645_EGF_CA:aggregate:METABOLITE_|1.87514797348;PF12662_cEGF:aggregate:c…
ENSG00000119866,BCL11A	3.25763	0.0947931	PF13894_zf-C2H2_4:aggregate:DNABACKBONE_|0.527610274406;PF13909_zf-H2C2_5:X:complete,PF13894_zf-C2H2_4:X:complete,PF00096_zf-C2H2:X:complete|0.100879482144;PF13894_zf-C2H2_4:X:DNABACKBONE_|0.789304192426;PF13894_zf-C2H2_4:X:DNABASE_,PF00096_zf-C2H2:X:DNABASE_|1.72562856581;PF13909_zf-H2C2_5:aggregate:complete|1.0248280843;PF13465_zf-H2C2_2:aggregate:complete|0.452700284244;PF13894_zf-C2H2_4:aggre…
ENSG00000080819,CPOX	3.25603	0.00666809	PF01218_Coprogen_oxidas:X:complete|3.45105796656;JSD_conservation|2.83078192573
ENSG00000186496,ZNF396	3.25476	0.02583	PF13894_zf-C2H2_4:X:DNABASE_,PF00096_zf-C2H2:X:DNABASE_,PF13912_zf-C2H2_6:X:DNABASE_|1.26945440912;PF13894_zf-C2H2_4:aggregate:DNABACKBONE_|0.327144909045;PF13912_zf-C2H2_6:aggregate:complete|3.11002698682;PF13894_zf-C2H2_4:X:complete,PF00096_zf-C2H2:X:complete,PF13912_zf-C2H2_6:X:complete|6.33501916137;PF13912_zf-C2H2_6:aggregate:DNABACKBONE_|1.18653576474;PF13894_zf-C2H2_4:X:DNA_,PF13894_zf-C2H…
ENSG00000088247,KHSRP	3.25412	0.0310621	WholeGene_NatVar|0.674408753374;PF00013_KH_1:X:RNA_,PF00013_KH_1:X:RNABASE_,PF00013_KH_1:X:ALL_,PF00013_KH_1:X:NUCACID_|1.01696903977;PF00013_KH_1:aggregate:complete|1.54805577333;PF00013_KH_1:X:complete|3.28107311789;JSD_conservation|3.87574265953;PF00013_KH_1:aggregate:RNA_,PF00013_KH_1:aggregate:RNABASE_,PF00013_KH_1:aggregate:ALL_,PF00013_KH_1:aggregate:NUCACID_|0.521193874049
ENSG00000076344,RGS11	3.25401	0.0116372	PF00615_RGS:X:complete|3.20553600704;JSD_conservation|2.14472216132;PF00631_G-gamma:X:complete|1.50360953707
ENSG00000156103,MMP16	3.25377	0.0109167	PF00413_Peptidase_M10:X:SM_,PF00413_Peptidase_M10:X:DRUGLIKE_|0.0597676197018;PF00045_Hemopexin:aggregate:complete|2.45241837103;Homology_binding:203-267:BAT|0.0099946127386;PF00045_Hemopexin:X:complete|1.63108571751;WholeGene_NatVar|2.19067636265;PF00413_Peptidase_M10:X:PEPTIDE_|0.103528805165;JSD_conservation|2.14717207243
ENSG00000135506,OS9	3.25286	0.0380847	PF07915_PRKCSH:X:complete|3.50801080513;WholeGene_NatVar|0.409064631796;JSD_conservation|2.62705934076
ENSG00000132964,CDK8	3.25256	0.0355299	PF07714_Pkinase_Tyr:X:complete|2.59754612229;PF07714_Pkinase_Tyr:X:9T6|0.194252125135;PF00069_Pkinase:X:STU,PF07714_Pkinase_Tyr:X:STU|0.987963088879;PF07714_Pkinase_Tyr:X:IRG|0.860690947809;PF00069_Pkinase:X:LDN,PF07714_Pkinase_Tyr:X:LDN|1.26759429147;PF00069_Pkinase:X:DRUGLIKE_,PF00069_Pkinase:X:ACP,PF00069_Pkinase:X:ATP,PF00069_Pkinase:X:ALL_,PF00069_Pkinase:X:AMP,PF00069_Pkinase:X:ADP,PF00069_…
ENSG00000134247,PTGFRN	3.25205	0.0434589	PF13895_Ig_2:X:complete,PF00047_ig:X:complete,PF13927_Ig_3:X:complete,PF07686_V-set:X:complete|1.48586795509;PF13895_Ig_2:X:PEPTIDE_|0.120184828978;PF00047_ig:aggregate:complete|1.87777318424;PF07679_I-set:X:ZN|0.425263467541;PF07686_V-set:aggregate:DNA_,PF07686_V-set:aggregate:NUCACID_,PF07686_V-set:aggregate:DNABASE_|1.44070946912;PF07686_V-set:X:DNA_,PF07686_V-set:X:NUCACID_,PF07686_V-set:X:DN…
ENSG00000136997,MYC	3.25201	0.024538	PF01056_Myc_N:X:complete|0.0359930288559;PF00010_HLH:X:DNABASE_|2.00632903335;PF00010_HLH:X:complete|1.59075744641;WholeGene_NatVar|0.463207821267;JSD_conservation|3.3750719046
ENSG00000148180,GSN	3.2516	0.0551236	PF00626_Gelsolin:aggregate:ALL_,PF00626_Gelsolin:aggregate:CA,PF00626_Gelsolin:aggregate:ION_|2.15164839475;JSD_conservation|2.53093049754;PF00626_Gelsolin:X:complete|0.621407744085;PF00626_Gelsolin:aggregate:complete|1.350226376
ENSG00000173273,TNKS	3.2502	0.169407	PF13637_Ank_4:X:PEPTIDE_|0.0637208155975;PF13857_Ank_5:aggregate:complete|0.509511517042;PF13637_Ank_4:aggregate:DRUGLIKE_|0.477086411539;PF13606_Ank_3:aggregate:complete|0.800351819741;PF00644_PARP:X:complete|3.08620100535;PF12796_Ank_2:X:complete|2.08541895481;PF13637_Ank_4:aggregate:complete|1.68269256737;PF13637_Ank_4:X:DRUGLIKE_|0.436622868556;WholeGene_NatVar|1.37251147376;PF00023_Ank:X:com…
ENSG00000064692,SNCAIP	3.24992	0.104168	PF13857_Ank_5:X:ALL_,PF13857_Ank_5:X:PEPTIDE_|1.107401242;PF13857_Ank_5:X:METABOLITE_|0.976555648955;PF12796_Ank_2:X:complete|2.13959743833;PF13637_Ank_4:aggregate:complete|1.4270435731;PF13637_Ank_4:X:DRUGLIKE_|1.55678120402;PF13637_Ank_4:X:PEPTIDE_|2.4095648206;PF13637_Ank_4:aggregate:PEPTIDE_|0.763476174817;WholeGene_NatVar|1.53471129456;PF13606_Ank_3:X:complete|0.612842891553;PF13857_Ank_5:ag…
ENSG00000050767,COL23A1	3.24546	0.0120542	JSD_conservation|2.47352416253;PF01391_Collagen:X:complete|1.47710352474;PF01391_Collagen:aggregate:complete|2.74143025135
ENSG00000105856,HBP1	3.24545	0.0345018	WholeGene_NatVar|0.870074877925;PF08517_AXH:X:complete|1.88463408441;JSD_conservation|2.8665801247
ENSG00000103365,GGA2	3.24521	0.0165977	Homology_binding:102-159:PEPTIDE_|3.21265325323;PF00790_VHS:X:complete|0.828407434229;JSD_conservation|2.75173814981;PF03127_GAT:X:complete|1.15348660356
ENSG00000181019,NQO1	3.23903	0.0166512	Homology_binding:11-204:FAD,Homology_binding:11-204:DTC,Homology_binding:11-204:CC2,Homology_binding:11-204:E6A,Homology_binding:11-204:DQN,Homology_binding:11-204:RH1,Homology_binding:11-204:E09,Homology_binding:11-204:CBD,Homology_binding:11-204:ARH,Homology_binding:11-204:936,Homology_binding:11-204:340|3.96504194921;PF02525_Flavodoxin_2:X:FAD|4.32077123355;JSD_conservation|2.74790946885;PF025…
ENSG00000167840,ZNF232	3.23845	0.0480139	PF13894_zf-C2H2_4:X:ZN,PF13894_zf-C2H2_4:X:ION_,PF13894_zf-C2H2_4:X:ALL_,PF00096_zf-C2H2:X:ZN,PF00096_zf-C2H2:X:ION_,PF00096_zf-C2H2:X:ALL_,PF13912_zf-C2H2_6:X:ZN,PF13912_zf-C2H2_6:X:ION_,PF13912_zf-C2H2_6:X:ALL_|0.680846336493;PF13465_zf-H2C2_2:aggregate:complete|3.06369609925;PF13894_zf-C2H2_4:aggregate:ZN,PF13894_zf-C2H2_4:aggregate:ION_,PF13894_zf-C2H2_4:aggregate:ALL_,PF00096_zf-C2H2:aggrega…
ENSG00000186472,PCLO	3.23795	0.0907466	PF00168_C2:X:complete|2.66050040675;PF00168_C2:X:SM_,PF00168_C2:X:METABOLITE_|0.0447768127114;PF00595_PDZ:X:complete|1.0376443872;WholeGene_NatVar|1.45929570867;JSD_conservation|3.42861764293;PF00168_C2:aggregate:complete|0.831665824619
ENSG00000188295,ZNF669	3.23654	0.0814588	PF13894_zf-C2H2_4:X:DNA_,PF13894_zf-C2H2_4:X:NUCACID_,PF00096_zf-C2H2:X:DNA_,PF00096_zf-C2H2:X:NUCACID_,PF13912_zf-C2H2_6:X:DNA_,PF13912_zf-C2H2_6:X:NUCACID_|0.956210127144;PF13465_zf-H2C2_2:aggregate:ALL_|0.314279608737;PF13465_zf-H2C2_2:aggregate:DNABACKBONE_|0.534837934436;PF13465_zf-H2C2_2:X:DNA_,PF13465_zf-H2C2_2:X:NUCACID_|0.76840737477;PF13465_zf-H2C2_2:X:complete|0.458908662906;PF13894_zf…
ENSG00000096717,SIRT1	3.23493	0.0129881	Homology_binding:201-481:STL,Homology_binding:201-481:NAD,Homology_binding:201-481:APR,Homology_binding:201-481:4TQ,Homology_binding:201-481:4I5,Homology_binding:201-481:CNA,Homology_binding:201-481:4TO,Homology_binding:201-481:1NS|0.850567407612;PF02146_SIR2:X:ALL_|0.270149195408;PF02146_SIR2:X:complete|1.73732045465;WholeGene_NatVar|0.738927273347;JSD_conservation|4.05199256383
ENSG00000151176,PLBD2	3.23493	0.010052	PF04916_Phospholip_B:X:complete|1.619350515;JSD_conservation|3.97046451136
ENSG00000081803,CADPS2	3.2348	0.038084	PF00169_PH:X:complete|2.32308045213;PF00169_PH:X:ION_|1.31942830909;PF00169_PH:X:SM_,PF00169_PH:X:DRUGLIKE_,PF00169_PH:X:4IP,PF00169_PH:X:ALL_,PF00169_PH:X:METABOLITE_|0.824015323826;WholeGene_NatVar|0.971573645541;JSD_conservation|2.55254491251
ENSG00000166851,PLK1	3.23468	0.0306702	PF00069_Pkinase:X:9T6|0.85687281733;PF00069_Pkinase:X:DB8|1.09906741441;PF07714_Pkinase_Tyr:X:DB8|1.31481451976;Homology_binding:56-196:R78,Homology_binding:56-196:KWT,Homology_binding:56-196:IBI,Homology_binding:56-196:FRS,Homology_binding:56-196:ANP,Homology_binding:56-196:ADP,Homology_binding:56-196:939,Homology_binding:56-196:937,Homology_binding:56-196:79D,Homology_binding:56-196:79C,Homolog…
ENSG00000105610,KLF1	3.23121	0.00631022	PF13465_zf-H2C2_2:aggregate:ALL_|0.224396590768;PF13894_zf-C2H2_4:aggregate:complete,PF00096_zf-C2H2:aggregate:complete|3.98689529683;JSD_conservation|2.80242164233;PF13465_zf-H2C2_2:X:ALL_|1.03636280578
ENSG00000272391,POM121C	3.22734	0.013051	JSD_conservation|3.15106454456;PF15229_POM121:X:complete|2.22350621919
ENSG00000152192,POU4F1	3.2266	0.00384903	PF00157_Pou:X:complete|1.57643115234;PF00046_Homeobox:X:complete|2.29797316711;WholeGene_NatVar|0.0783303647653;JSD_conservation|3.7497182831
ENSG00000183117,CSMD1	3.22635	0.530269	PF00084_Sushi:aggregate:complete|1.04511211216;PF00431_CUB:X:complete|0.295799745824;PF00084_Sushi:X:complete|0.574705296037;WholeGene_NatVar|0.402422057245;PF02408_CUB_2:X:complete,PF00431_CUB:X:complete|0.222613073694;JSD_conservation|2.74538765708;PF00431_CUB:aggregate:ALL_,PF00431_CUB:aggregate:CA,PF00431_CUB:aggregate:ION_|1.95764405438
ENSG00000151687,ANKAR	3.22624	0.102308	PF00514_Arm:X:complete|0.326754948952;PF13606_Ank_3:aggregate:ALL_,PF13606_Ank_3:aggregate:PEPTIDE_|1.85194933897;PF13637_Ank_4:X:DRUGLIKE_|1.73880629604;PF12796_Ank_2:aggregate:PEPTIDE_|1.46330002466;PF13637_Ank_4:X:PEPTIDE_|4.07204935223;PF13637_Ank_4:aggregate:PEPTIDE_|2.89347762343;PF12796_Ank_2:X:complete|2.22088951146;PF13606_Ank_3:X:complete|1.33014933646;PF12796_Ank_2:aggregate:complete|0…
ENSG00000159217,IGF2BP1	3.22326	0.0285349	PF00076_RRM_1:aggregate:RNA_,PF00076_RRM_1:aggregate:RNABACKBONE_,PF00076_RRM_1:aggregate:DNA_,PF00076_RRM_1:aggregate:RNABASE_,PF00076_RRM_1:aggregate:ALL_,PF00076_RRM_1:aggregate:NUCACID_|0.574036075361;PF00013_KH_1:X:complete|2.00408809385;PF00013_KH_1:X:RNABACKBONE_|1.21031175621;PF00076_RRM_1:aggregate:DNABASE_|0.180795655816;PF00013_KH_1:X:DNA_,PF00013_KH_1:X:DNABASE_|4.37183207463;PF00013_…
ENSG00000163815,CLEC3B	3.22157	0.00597	PF00059_Lectin_C:X:SM_,PF00059_Lectin_C:X:DRUGLIKE_,PF00059_Lectin_C:X:METABOLITE_,PF00059_Lectin_C:X:MAN|1.00561429549;Homology_binding:136-185:CA,Homology_binding:136-185:SO4|2.42235193918;PF00059_Lectin_C:X:complete|3.62199576964;PF00059_Lectin_C:X:CA,PF00059_Lectin_C:X:ION_,PF00059_Lectin_C:X:ALL_|2.19687879564;JSD_conservation|0.633524333396;Homology_binding:94-143:CA,Homology_binding:94-143…
ENSG00000129474,AJUBA	3.22134	0.0181673	PF00412_LIM:X:complete|0.397910545819;PF00412_LIM:aggregate:complete|2.9678035246;WholeGene_NatVar|0.584535443405;PF00412_LIM:aggregate:ALL_,PF00412_LIM:aggregate:ZN,PF00412_LIM:aggregate:ION_|1.95016798747;JSD_conservation|2.63706563027
ENSG00000169604,ANTXR1	3.22127	0.0143602	PF13519_VWA_2:X:complete|0.659100828331;WholeGene_NatVar|0.466868637666;PF05587_Anth_Ig:X:complete|1.40282280755;PF00092_VWA:X:complete|0.950405900486;PF05586_Ant_C:X:complete|3.89933838591;JSD_conservation|2.52479437471
ENSG00000114270,COL7A1	3.21925	0.120041	PF01391_Collagen:aggregate:complete|1.79819202898;PF00041_fn3:X:PEPTIDE_|0.0061501988135;WholeGene_NatVar|1.20672711606;PF00014_Kunitz_BPTI:X:complete|0.951672663442;PF00041_fn3:aggregate:PEPTIDE_|0.467836179552;PF00041_fn3:X:complete|0.653204094978;JSD_conservation|1.76953953722;PF01391_Collagen:X:complete|1.29978371003;PF00041_fn3:X:ALL_|0.523418748329;PF00041_fn3:aggregate:ALL_|1.76404339507
ENSG00000213563,C8orf82	3.21903	0.00964284	JSD_conservation|3.28403281626;PF14956_DUF4505:X:complete|1.88989353045
ENSG00000162722,TRIM58	3.21861	0.00457096	PF00622_SPRY:X:ALL_,PF00622_SPRY:X:PEPTIDE_|1.04663640229;PF13765_PRY:X:complete|3.11409302825;JSD_conservation|2.55899816837;PF00622_SPRY:X:complete|1.02434411173
ENSG00000060237,WNK1	3.21661	0.130054	PF07714_Pkinase_Tyr:X:PEPTIDE_,PF00069_Pkinase:X:PEPTIDE_|1.41245764465;PF12202_OSR1_C:aggregate:complete|0.997432045318;PF00069_Pkinase:X:complete,PF07714_Pkinase_Tyr:X:complete|2.16150850727;WholeGene_NatVar|0.0812980559536;PF12202_OSR1_C:X:complete|2.57334818639;PF00069_Pkinase:X:IRG|1.22412222455;JSD_conservation|4.54533130644;PF07714_Pkinase_Tyr:X:IRG|0.651106206972
ENSG00000137166,FOXP4	3.21577	0.0233853	PF00250_Forkhead:X:DNABACKBONE_|2.03440122601;PF00250_Forkhead:X:ALL_,PF00250_Forkhead:X:NUCACID_,PF00250_Forkhead:X:DNA_|1.41289718401;Homology_binding:454-534:DNA_|2.14750322803;WholeGene_NatVar|0.542377961813;Homology_binding:466-546:DNA_|2.14750322803;Homology_binding:453-533:DNA_|2.14750322803;PF00250_Forkhead:X:complete|3.11599515294;Homology_binding:464-544:DNA_|2.14750322803;JSD_conservat…
ENSG00000130119,GNL3L	3.21513	0.0088129	PF01926_MMR_HSR1:X:GSP,PF01926_MMR_HSR1:X:DRUGLIKE_,PF01926_MMR_HSR1:X:GDP,PF01926_MMR_HSR1:X:SM_,PF01926_MMR_HSR1:X:GTP,PF01926_MMR_HSR1:X:GNP,PF01926_MMR_HSR1:X:ALL_,PF01926_MMR_HSR1:X:METABOLITE_|1.27972332176;PF01926_MMR_HSR1:X:RNA_,PF01926_MMR_HSR1:X:RNABACKBONE_|5.06025896933;WholeGene_NatVar|0.96809301086;PF01926_MMR_HSR1:X:complete|0.294312559623;JSD_conservation|0.685368618228
ENSG00000168090,COPS6	3.2151	0.00954127	PF13012_MitMem_reg:X:complete|3.31324400507;WholeGene_NatVar|0.512191270473;JSD_conservation|2.23676379319
ENSG00000013503,POLR3B	3.21465	0.0221281	PF04561_RNA_pol_Rpb2_2:X:complete|0.357029677381;PF04560_RNA_pol_Rpb2_7:X:complete|0.238515412329;PF00562_RNA_pol_Rpb2_6:X:complete|1.54610607666;Homology_binding:117-991:DNA_,Homology_binding:117-991:RNA_|2.08688628815;WholeGene_NatVar|0.76020318987;PF04566_RNA_pol_Rpb2_4:X:complete|0.200566727694;JSD_conservation|2.42712197906;Homology_binding:175-1049:DNA_,Homology_binding:175-1049:RNA_|2.0868…
ENSG00000072657,TRHDE	3.2146	0.00889993	PF11838_ERAP1_C:X:complete|2.41856275237;PF01433_Peptidase_M1:X:complete|0.949201431362;PF01433_Peptidase_M1:X:SM_,PF01433_Peptidase_M1:X:DRUGLIKE_,PF01433_Peptidase_M1:X:PEPTIDE_,PF01433_Peptidase_M1:X:ALL_,PF01433_Peptidase_M1:X:BES,PF01433_Peptidase_M1:X:METABOLITE_|0.528441423048;WholeGene_NatVar|1.34762839968;JSD_conservation|2.95175140272
ENSG00000169891,REPS2	3.21427	0.00757194	Homology_binding:326-337:CA|0.817969331145;PF12763_EF-hand_4:X:complete|1.98016463576;Homology_binding:327-338:CA|0.817969331145;WholeGene_NatVar|0.975155186648;JSD_conservation|3.28612041323
ENSG00000167157,PRRX2	3.21333	0.00307894	Homology_binding:104-159:DNA_|2.65538659295;PF00046_Homeobox:X:complete|1.7002035896;WholeGene_NatVar|0.232991306269;PF00046_Homeobox:X:ALL_,PF00046_Homeobox:X:NUCACID_,PF00046_Homeobox:X:DNA_,PF00046_Homeobox:X:DNABACKBONE_|2.51810792084;JSD_conservation|2.66591709301
ENSG00000069431,ABCC9	3.2133	0.053983	Homology_binding:1320-1353:ADP|0.518973953382;Homology_binding:62-1078:ATP,Homology_binding:62-1078:AGS|1.87121417069;PF00005_ABC_tran:X:SM_,PF00005_ABC_tran:X:DRUGLIKE_,PF00005_ABC_tran:X:METABOLITE_,PF00005_ABC_tran:X:ADP|2.23448345939;PF00005_ABC_tran:X:complete|0.373616715421;WholeGene_NatVar|2.87245843011;PF00005_ABC_tran:X:ANP|0.817804529759;PF00005_ABC_tran:aggregate:complete|0.94027822265…
ENSG00000074181,NOTCH3	3.21246	0.368825	PF11936_DUF3454:X:complete|0.329970142806;PF13637_Ank_4:X:PEPTIDE_|2.1385757852;PF13857_Ank_5:aggregate:complete|0.244609384758;PF13637_Ank_4:aggregate:DRUGLIKE_|4.64922733486;PF00023_Ank:X:complete|1.74138713851;PF07974_EGF_2:aggregate:CA,PF07974_EGF_2:aggregate:ION_|1.42569638193;PF00023_Ank:aggregate:ALL_,PF00023_Ank:aggregate:PEPTIDE_,PF13637_Ank_4:aggregate:PEPTIDE_,PF13606_Ank_3:aggregate:A…
ENSG00000277481,PKD1L3	3.21208	0.0102701	PF08016_PKD_channel:X:complete|3.2987908877;PF00520_Ion_trans:X:complete|2.43088810245;JSD_conservation|0.732368730583;PF00520_Ion_trans:X:METABOLITE_|2.03446455311
ENSG00000164764,SBSPON	3.21178	0.00284314	PF00090_TSP_1:X:complete|1.55095289038;JSD_conservation|3.29123929244
ENSG00000091164,TXNL1	3.20928	0.0144999	JSD_conservation|2.79487635135;WholeGene_NatVar|0.544756416595;PF06201_PITH:X:complete|2.43250104896
ENSG00000156650,KAT6B	3.20889	0.147268	PF00538_Linker_histone:X:complete|3.53658791667;PF13831_PHD_2:aggregate:PEPTIDE_|2.17815081455;PF13831_PHD_2:X:complete|0.459435338171;PF00628_PHD:X:complete|0.658670356395;WholeGene_NatVar|0.883506001671;Homology_binding:212-311:PEPTIDE_|1.1413944925;JSD_conservation|1.90995625974;PF13831_PHD_2:X:PEPTIDE_|2.460234923;PF00538_Linker_histone:aggregate:complete|1.34003120596
ENSG00000070614,NDST1	3.20824	0.0152388	PF00685_Sulfotransfer_1:X:ION_|4.06827273191;JSD_conservation|1.3989234973;PF00685_Sulfotransfer_1:X:complete|0.367942016262;WholeGene_NatVar|1.12062214385
ENSG00000105501,SIGLEC5	3.20784	0.010417	PF00047_ig:aggregate:DNABACKBONE_|1.37570558018;PF13895_Ig_2:X:complete,PF07679_I-set:X:complete|2.40775962185;PF00047_ig:X:DNA_,PF00047_ig:X:DNABASE_|1.87063820209;PF07679_I-set:aggregate:ZN|0.249420654639;PF13895_Ig_2:X:PEPTIDE_|1.82926159521;PF13895_Ig_2:aggregate:PEPTIDE_|1.17744489947;PF07679_I-set:X:ZN|0.101114728625;PF00047_ig:aggregate:DNA_,PF00047_ig:aggregate:DNABASE_|2.0002780369
ENSG00000145375,SPATA5	3.20672	0.00721788	PF07728_AAA_5:X:complete,PF00004_AAA:X:complete|0.707236630076;PF00004_AAA:aggregate:PEPTIDE_|2.32837353461;WholeGene_NatVar|0.291988910852;PF07728_AAA_5:aggregate:complete,PF00004_AAA:aggregate:complete|2.54984434989;JSD_conservation|2.06867242842
ENSG00000166341,DCHS1	3.20626	0.0897551	PF00028_Cadherin:X:CA,PF00028_Cadherin:X:ION_,PF00028_Cadherin:X:ALL_|3.8514863512;PF00028_Cadherin:aggregate:complete|0.418443431227;WholeGene_NatVar|0.696798332194;PF00028_Cadherin:X:SM_,PF00028_Cadherin:X:DRUGLIKE_,PF00028_Cadherin:X:METABOLITE_|0.175099344229;JSD_conservation|0.93789615136;PF00028_Cadherin:aggregate:CA,PF00028_Cadherin:aggregate:ION_,PF00028_Cadherin:aggregate:ALL_|3.23080597…
ENSG00000086289,EPDR1	3.20513	0.00827026	PF00811_Ependymin:X:complete|3.19038272896;WholeGene_NatVar|0.141760485522;JSD_conservation|3.48935776092
ENSG00000204160,ZDHHC18	3.20435	0.00817299	PF01529_DHHC:X:complete|2.55036762278;WholeGene_NatVar|0.265582311828;JSD_conservation|3.59228609477
ENSG00000260097,SPDYE6	3.20311	0.0029211	WholeGene_NatVar|0.0781946315328;PF11357_Spy1:X:complete|4.45168129997
ENSG00000119139,TJP2	3.20281	0.133201	PF00595_PDZ:X:ALL_,PF00595_PDZ:X:PEPTIDE_|2.96467182479;PF00595_PDZ:aggregate:complete|0.985882444351;PF13180_PDZ_2:aggregate:complete|0.489619085306;PF13180_PDZ_2:X:complete|0.28476347544;PF00595_PDZ:X:complete|0.399651451143;PF00595_PDZ:X:complete,PF13180_PDZ_2:X:complete|0.384413900512;JSD_conservation|4.18363724521;PF00595_PDZ:aggregate:ALL_,PF00595_PDZ:aggregate:PEPTIDE_|0.724510870863
ENSG00000174652,ZNF266	3.20131	0.452176	PF13894_zf-C2H2_4:X:DNABASE_,PF00096_zf-C2H2:X:DNABASE_,PF13912_zf-C2H2_6:X:DNABASE_|0.403797218736;PF16622_zf-C2H2_11:aggregate:DNA_|3.19638573634;PF13912_zf-C2H2_6:aggregate:complete|1.93197622158;PF01352_KRAB:X:complete|0.438828045274;PF13894_zf-C2H2_4:X:DNABASE_,PF00096_zf-C2H2:X:DNABASE_,PF13912_zf-C2H2_6:X:DNABASE_,PF12874_zf-met:X:DNABASE_|0.428223696842;PF13894_zf-C2H2_4:X:DNABACKBONE_,PF…
ENSG00000171241,SHCBP1	3.19781	0.00593495	PF13229_Beta_helix:X:complete|2.89693587778;JSD_conservation|1.74190016753
ENSG00000160613,PCSK7	3.19571	0.0178337	WholeGene_NatVar|0.258858919696;PF00082_Peptidase_S8:X:complete|4.49886350153;JSD_conservation|1.71961759213
ENSG00000077097,TOP2B	3.19532	0.0335832	PF08070_DTHCT:X:complete|1.70691510305;PF16898_TOPRIM_C:X:complete|3.57867405047;JSD_conservation|2.65284956558;WholeGene_NatVar|0.474099268725
ENSG00000204569,PPP1R10	3.19437	0.00419688	PF00642_zf-CCCH:X:RNA_,PF00642_zf-CCCH:X:RNABASE_,PF00642_zf-CCCH:X:NUCACID_|2.17210429461;PF00642_zf-CCCH:X:complete|2.23050638371;WholeGene_NatVar|1.13020554338
ENSG00000121774,KHDRBS1	3.19372	0.0074389	PF00013_KH_1:X:complete|0.860498559366;PF16568_Sam68-YY:X:complete|1.16812946139;WholeGene_NatVar|0.475509993218;PF00013_KH_1:X:RNA_,PF00013_KH_1:X:RNABASE_,PF00013_KH_1:X:ALL_,PF00013_KH_1:X:NUCACID_|1.11101040745;JSD_conservation|4.21956246249
ENSG00000139549,DHH	3.19207	0.00564694	JSD_conservation|2.52939569828;WholeGene_NatVar|0.346241358952;PF01085_HH_signal:X:complete|3.59135521306
ENSG00000163435,ELF3	3.19134	0.0130959	PF02198_SAM_PNT:X:complete|1.76815072561;PF00178_Ets:X:ALL_,PF00178_Ets:X:NUCACID_,PF00178_Ets:X:DNA_,PF00178_Ets:X:DNABACKBONE_|2.02487498024;PF00178_Ets:X:complete|1.81229555075;WholeGene_NatVar|0.292108906949;JSD_conservation|3.16792761909
ENSG00000143624,INTS3	3.19112	0.0209103	PF10189_Ints3:X:complete|1.18779208779;WholeGene_NatVar|1.67385116997;JSD_conservation|3.12209733513
ENSG00000078699,CBFA2T2	3.19058	0.0326362	Homology_binding:88-147:PEPTIDE_|2.00372197099;PF07531_TAFH:X:complete|3.96315923533;Homology_binding:334-342:PEPTIDE_|0.662534087549;WholeGene_NatVar|0.778522063081;Homology_binding:117-176:PEPTIDE_|2.00372197099;Homology_binding:108-167:PEPTIDE_|2.00372197099;JSD_conservation|2.89532804351;PF08788_NHR2:X:complete|0.799936916404;Homology_binding:127-186:PEPTIDE_|2.00372197099;Homology_binding:36…
ENSG00000205213,LGR4	3.19045	0.187301	PF13855_LRR_8:X:RNA_|1.04597450789;PF12799_LRR_4:aggregate:ZN|0.786923446674;PF00560_LRR_1:aggregate:RNABASE_|0.471164202746;PF13855_LRR_8:aggregate:RNA_|0.607932472379;PF00560_LRR_1:X:ION_|1.75102992301;PF00001_7tm_1:X:RET|0.0599823021254;PF00001_7tm_1:X:complete|2.7388707573;PF13855_LRR_8:aggregate:complete|1.12430746374;PF13306_LRR_5:aggregate:SM_|1.11498657558;PF00560_LRR_1:X:RX8|1.6445300829…
ENSG00000262209,PCDHGB3	3.18976	0.025887	PF08266_Cadherin_2:X:complete,PF00028_Cadherin:X:complete|2.55325488618;PF00028_Cadherin:X:CA,PF00028_Cadherin:X:ION_,PF00028_Cadherin:X:ALL_|0.392472262589;PF00028_Cadherin:aggregate:complete|1.86230206435;PF00028_Cadherin:X:SM_,PF00028_Cadherin:X:DRUGLIKE_,PF00028_Cadherin:X:METABOLITE_|0.637114770529;PF16492_Cadherin_C_2:X:complete|0.477612083009;PF00028_Cadherin:aggregate:CA,PF00028_Cadherin:…
ENSG00000165194,PCDH19	3.18852	0.0477812	PF00028_Cadherin:aggregate:SM_,PF00028_Cadherin:aggregate:DRUGLIKE_,PF00028_Cadherin:aggregate:METABOLITE_|0.515350576663;PF00028_Cadherin:X:CA,PF00028_Cadherin:X:ION_,PF00028_Cadherin:X:ALL_|0.517823015767;PF00028_Cadherin:aggregate:complete|0.27018405115;WholeGene_NatVar|1.9855256542;PF00028_Cadherin:X:SM_,PF00028_Cadherin:X:DRUGLIKE_,PF00028_Cadherin:X:METABOLITE_|0.0492356644155;JSD_conservat…
ENSG00000075043,KCNQ2	3.18745	0.0684326	PF03520_KCNQ_channel:X:complete|1.56398193871;PF00520_Ion_trans:X:complete|3.4233828188;PF07885_Ion_trans_2:X:complete|3.31549601703;JSD_conservation|3.02386297525;PF00520_Ion_trans:X:METABOLITE_|1.02128411126
ENSG00000171970,ZNF57	3.1873	0.345666	PF16622_zf-C2H2_11:aggregate:DNA_|2.24164008466;PF13912_zf-C2H2_6:aggregate:complete|0.914058042129;PF13894_zf-C2H2_4:aggregate:DNABASE_|0.381929003828;PF13894_zf-C2H2_4:X:complete,PF00096_zf-C2H2:X:complete,PF13912_zf-C2H2_6:X:complete|0.554322239704;PF13894_zf-C2H2_4:aggregate:DNA_,PF13894_zf-C2H2_4:aggregate:NUCACID_,PF00096_zf-C2H2:aggregate:DNA_,PF00096_zf-C2H2:aggregate:NUCACID_,PF13912_zf-…
ENSG00000104824,HNRNPL	3.18567	0.0455341	PF00076_RRM_1:aggregate:PEPTIDE_|1.48321669806;PF13893_RRM_5:aggregate:complete|1.84126310374;Homology_binding:94-179:RNA_|3.25308652147;PF00076_RRM_1:X:complete|1.74968904897;Homology_binding:480-586:RNA_|1.44218040611;Homology_binding:193-281:RNA_|0.913077605626;Homology_binding:125-213:RNA_|0.913077605626;WholeGene_NatVar|0.844532331934;Homology_binding:134-222:RNA_|0.913077605626;Homology_bin…
ENSG00000134398,ERN2	3.18567	0.0285199	PF00069_Pkinase:X:B49,PF07714_Pkinase_Tyr:X:B49|0.291223566597;PF07714_Pkinase_Tyr:X:1RO|0.597383226326;PF00069_Pkinase:X:1N1,PF07714_Pkinase_Tyr:X:1N1|0.0117074492888;PF00069_Pkinase:X:complete,PF07714_Pkinase_Tyr:X:complete|2.38250933957;PF00069_Pkinase:X:SO4|1.35529190578;PF00069_Pkinase:X:BAX,PF07714_Pkinase_Tyr:X:BAX|0.595051518306;JSD_conservation|3.54667705795;PF07714_Pkinase_Tyr:X:IRG|0.1…
ENSG00000132549,VPS13B	3.18521	0.0493312	PF16909_VPS13_C:X:complete|1.34103632089;JSD_conservation|2.83133939784;PF12624_Chorein_N:X:complete|0.964868825893;WholeGene_NatVar|1.24392948177
ENSG00000110422,HIPK3	3.1845	0.0611479	PF07714_Pkinase_Tyr:X:AF3|0.0416257707177;PF07714_Pkinase_Tyr:X:complete|3.64319781387;WholeGene_NatVar|0.709213291058;PF00069_Pkinase:X:IRG|0.682861178834;JSD_conservation|1.97200701842;PF00069_Pkinase:X:PEPTIDE_,PF07714_Pkinase_Tyr:X:PEPTIDE_|0.232609021287;PF07714_Pkinase_Tyr:X:IRG|0.189143262267;PF00069_Pkinase:X:38O,PF07714_Pkinase_Tyr:X:38O|0.407611711349;PF00069_Pkinase:X:complete|3.519078…
ENSG00000105137,SYDE1	3.18369	0.0138059	PF00620_RhoGAP:X:complete|3.7657845811;JSD_conservation|1.61663767072
ENSG00000005073,HOXA11	3.18311	0.00676084	Homology_binding:208-267:DNA_|1.0710981437;Homology_binding:210-268:PEPTIDE_|0.174790726541;WholeGene_NatVar|0.420250401646;PF00046_Homeobox:X:ALL_,PF00046_Homeobox:X:NUCACID_,PF00046_Homeobox:X:DNA_,PF00046_Homeobox:X:DNABACKBONE_|1.2339531123;Homology_binding:240-298:PEPTIDE_|0.174790726541;JSD_conservation|2.92923347588;PF00046_Homeobox:X:complete|2.79279075074;Homology_binding:238-297:DNA_|1.…
ENSG00000101986,ABCD1	3.18283	0.012464	PF06472_ABC_membrane_2:X:complete|1.70028591595;PF00005_ABC_tran:X:complete|1.33956011261;WholeGene_NatVar|1.52617495906;JSD_conservation|2.34251620786
ENSG00000122477,LRRC39	3.18242	0.113896	PF00560_LRR_1:aggregate:RNABASE_|1.76650486968;PF00560_LRR_1:X:ION_|0.474004274408;PF13855_LRR_8:aggregate:complete|0.195493709925;PF13855_LRR_8:X:complete|2.28537145594;PF12799_LRR_4:aggregate:RNA_,PF12799_LRR_4:aggregate:RNABACKBONE_|4.57775347914;WholeGene_NatVar|0.362576342034;PF00560_LRR_1:aggregate:CA|0.976885713845;PF00560_LRR_1:aggregate:ION_|1.57431828471;JSD_conservation|0.147669508367;…
ENSG00000172752,COL6A5	3.17976	0.117979	PF13519_VWA_2:aggregate:complete|2.90780996437;PF13519_VWA_2:X:complete|2.43178822332;PF00092_VWA:aggregate:CA|1.80409976616;PF13768_VWA_3:X:complete,PF00092_VWA:X:complete|8.46144079599;PF00092_VWA:aggregate:complete|1.65990666085;JSD_conservation|0.949307741052;PF00092_VWA:X:complete|2.25498241298;PF13768_VWA_3:aggregate:complete|0.702206837095
ENSG00000108375,RNF43	3.17754	0.0315702	PF13445_zf-RING_UBOX:X:complete,PF00097_zf-C3HC4:X:complete,PF13639_zf-RING_2:X:complete,PF13923_zf-C3HC4_2:X:complete|2.97550417562;PF14447_Prok-RING_4:X:complete|2.62357388691;JSD_conservation|2.66229993693;PF17123_zf-RING_11:X:complete|3.50956626287
ENSG00000111058,ACSS3	3.17596	0.0109603	WholeGene_NatVar|0.666054219073;JSD_conservation|3.82542938389
ENSG00000145431,PDGFC	3.17513	0.00924587	PF00431_CUB:X:complete|2.48791474864;PF00341_PDGF:X:complete|2.09534105046;WholeGene_NatVar|1.03524767399;JSD_conservation|2.74701848788
ENSG00000235173,HGH1	3.17242	0.00552297	PF04064_DUF384:X:complete|4.79783277239;WholeGene_NatVar|0.427528797648;JSD_conservation|0.884007919526
ENSG00000184916,JAG2	3.17216	0.0914938	PF00008_EGF:aggregate:CA|1.07971704565;PF00008_EGF:aggregate:complete|0.481837330486;PF01414_DSL:X:complete|2.98228298772;PF07645_EGF_CA:aggregate:SM_,PF07645_EGF_CA:aggregate:DRUGLIKE_,PF07645_EGF_CA:aggregate:METABOLITE_|2.32533808245;PF12661_hEGF:aggregate:SM_,PF12661_hEGF:aggregate:DRUGLIKE_,PF12661_hEGF:aggregate:METABOLITE_|1.60675929593;PF07974_EGF_2:aggregate:FUC|2.79160305214;PF00008_EGF…
ENSG00000127507,ADGRE2	3.17205	0.240039	PF00008_EGF:X:complete,PF12947_EGF_3:X:complete,PF06247_Plasmod_Pvs28:X:complete,PF12946_EGF_MSP1_1:X:complete|1.08953417347;PF00008_EGF:X:complete,PF12947_EGF_3:X:complete,PF14670_FXa_inhibition:X:complete,PF12946_EGF_MSP1_1:X:complete,PF06247_Plasmod_Pvs28:X:complete|0.817447301942;PF00008_EGF:X:complete,PF12947_EGF_3:X:complete,PF12946_EGF_MSP1_1:X:complete,PF06247_Plasmod_Pvs28:X:complete|1.5…
ENSG00000180900,SCRIB	3.17192	0.266634	PF12799_LRR_4:aggregate:ZN|1.72947579244;PF00560_LRR_1:aggregate:RNA_,PF00560_LRR_1:aggregate:RNABACKBONE_|0.562080132199;PF00560_LRR_1:X:ION_|1.62259117493;PF00560_LRR_1:aggregate:ZN|2.25710168018;PF00560_LRR_1:aggregate:RNABASE_|0.237411832279;PF00595_PDZ:aggregate:ALL_,PF00595_PDZ:aggregate:PEPTIDE_|1.76352000499;PF00560_LRR_1:X:RX8|2.03976063797;PF12799_LRR_4:aggregate:RNA_,PF12799_LRR_4:aggr…
ENSG00000255073,ZFP91-CNTF	3.17102	0.0406258	PF13912_zf-C2H2_6:aggregate:DNABASE_|0.535279251177;PF13894_zf-C2H2_4:X:DNA_,PF13894_zf-C2H2_4:X:NUCACID_,PF00096_zf-C2H2:X:DNA_,PF00096_zf-C2H2:X:NUCACID_,PF13912_zf-C2H2_6:X:DNA_,PF13912_zf-C2H2_6:X:NUCACID_|0.190211202203;PF13465_zf-H2C2_2:aggregate:complete|1.60597140083;PF13894_zf-C2H2_4:aggregate:ZN,PF13894_zf-C2H2_4:aggregate:ION_,PF13894_zf-C2H2_4:aggregate:ALL_,PF00096_zf-C2H2:aggregate:…
ENSG00000126705,AHDC1	3.16962	0.0172637	JSD_conservation|3.16961527563
ENSG00000184939,ZFP90	3.16919	0.226188	PF16622_zf-C2H2_11:aggregate:DNA_|0.341243495517;PF13894_zf-C2H2_4:X:DNABACKBONE_,PF13912_zf-C2H2_6:X:DNABACKBONE_|0.416773279355;PF13894_zf-C2H2_4:X:ZN,PF13894_zf-C2H2_4:X:ION_,PF13894_zf-C2H2_4:X:ALL_,PF00096_zf-C2H2:X:ZN,PF00096_zf-C2H2:X:ION_,PF00096_zf-C2H2:X:ALL_,PF13912_zf-C2H2_6:X:ZN,PF13912_zf-C2H2_6:X:ION_,PF13912_zf-C2H2_6:X:ALL_,PF12874_zf-met:X:ZN,PF12874_zf-met:X:ION_|0.225281680097…
ENSG00000142409,ZNF787	3.169	0.0231202	PF13912_zf-C2H2_6:aggregate:DNABASE_|0.00569740197831;PF13465_zf-H2C2_2:aggregate:complete|3.12510169861;PF13894_zf-C2H2_4:X:DNABASE_,PF00096_zf-C2H2:X:DNABASE_,PF13909_zf-H2C2_5:X:DNABASE_|0.225616811619;PF13465_zf-H2C2_2:X:complete|0.0580812707254;PF13909_zf-H2C2_5:X:ALL_|0.933453213668;PF13894_zf-C2H2_4:aggregate:DNABASE_,PF00096_zf-C2H2:aggregate:DNABASE_|0.75805360525;WholeGene_NatVar|0.3815…
ENSG00000100731,PCNX1	3.16877	0.0261149	PF05041_Pecanex_C:X:complete|1.87698327985;WholeGene_NatVar|1.31017876284;JSD_conservation|2.67166583309
ENSG00000064651,SLC12A2	3.16814	0.0293822	PF00324_AA_permease:X:complete,PF13520_AA_permease_2:X:complete|1.0962741335;PF03522_SLC12:X:complete|2.02782233811;WholeGene_NatVar|1.16891250872;JSD_conservation|3.04602547503
ENSG00000167554,ZNF610	3.1672	0.141605	PF13894_zf-C2H2_4:X:complete,PF00096_zf-C2H2:X:complete,PF13909_zf-H2C2_5:X:complete,PF13912_zf-C2H2_6:X:complete|0.627572134404;PF13465_zf-H2C2_2:X:complete|0.142238236262;PF13909_zf-H2C2_5:X:ALL_|0.673050011717;PF13894_zf-C2H2_4:X:DNABACKBONE_,PF13909_zf-H2C2_5:X:DNABACKBONE_,PF13909_zf-H2C2_5:X:DNA_,PF13909_zf-H2C2_5:X:NUCACID_,PF13912_zf-C2H2_6:X:DNABACKBONE_,PF13912_zf-C2H2_6:X:DNA_,PF13912_…
ENSG00000177733,HNRNPA0	3.16563	0.0060811	PF00076_RRM_1:aggregate:RNABASE_,PF00076_RRM_1:aggregate:DNABASE_|0.390538846696;PF00076_RRM_1:X:complete|0.679531212741;PF00076_RRM_1:aggregate:RNA_,PF00076_RRM_1:aggregate:RNABACKBONE_,PF00076_RRM_1:aggregate:ALL_,PF00076_RRM_1:aggregate:NUCACID_|0.486324075519;WholeGene_NatVar|0.309640808684;PF00076_RRM_1:aggregate:complete|2.64332281141;PF00076_RRM_1:aggregate:DNABACKBONE_,PF00076_RRM_1:aggre…
ENSG00000138193,PLCE1	3.16556	0.0522389	PF00388_PI-PLC-X:X:complete|2.57177931834;PF00617_RasGEF:X:complete|0.527492303528;PF00168_C2:X:SM_,PF00168_C2:X:METABOLITE_|2.93530279055;WholeGene_NatVar|0.393658762808;PF00788_RA:aggregate:complete|1.66364155509;JSD_conservation|0.600053013729;PF00788_RA:X:complete|2.57982809906
ENSG00000164985,PSIP1	3.16501	0.0172994	PF11467_LEDGF:X:complete|3.04127731113;WholeGene_NatVar|0.620905736242;JSD_conservation|2.76681515783
ENSG00000120659,TNFSF11	3.16427	0.0135322	PF00229_TNF:X:ALL_|0.235178449138;PF00229_TNF:X:complete|3.20353650593;WholeGene_NatVar|0.276370089244;JSD_conservation|3.53831731481
ENSG00000103496,STX4	3.16233	0.012974	PF05739_SNARE:X:complete|2.52640403189;WholeGene_NatVar|0.535655167524;JSD_conservation|3.21881813342
ENSG00000155052,CNTNAP5	3.16008	0.0139511	PF00054_Laminin_G_1:aggregate:ALL_,PF00054_Laminin_G_1:aggregate:CA|4.49681827511;PF02210_Laminin_G_2:aggregate:complete,PF00054_Laminin_G_1:aggregate:complete|1.06723288496;PF02210_Laminin_G_2:X:complete,PF00054_Laminin_G_1:X:complete|0.89359302106;WholeGene_NatVar|0.350691262448;JSD_conservation|0.214978423734;PF00054_Laminin_G_1:X:ALL_,PF00054_Laminin_G_1:X:CA|2.87717040607
ENSG00000109606,DHX15	3.15942	0.00578904	PF00271_Helicase_C:X:complete|0.379791427977;PF00271_Helicase_C:X:PEPTIDE_|3.61173420308;WholeGene_NatVar|1.4807568154
ENSG00000112200,ZNF451	3.15447	0.184484	PF13894_zf-C2H2_4:X:complete|0.0724006435187;PF12171_zf-C2H2_jaz:X:complete,PF13894_zf-C2H2_4:X:complete,PF00096_zf-C2H2:X:complete|0.236925967531;PF13894_zf-C2H2_4:X:ZN,PF13894_zf-C2H2_4:X:ION_,PF13894_zf-C2H2_4:X:ALL_|1.68463711935;PF13894_zf-C2H2_4:aggregate:ZN,PF13894_zf-C2H2_4:aggregate:ION_,PF13894_zf-C2H2_4:aggregate:ALL_|0.482741234913;PF12171_zf-C2H2_jaz:aggregate:complete|1.05529058718;…
ENSG00000042062,RIPOR3	3.15352	0.010345	PF15903_PL48:X:complete|3.08882387957;JSD_conservation|2.46764168837
ENSG00000196466,ZNF799	3.15256	0.215056	PF16622_zf-C2H2_11:aggregate:DNA_|0.429809155293;PF13894_zf-C2H2_4:X:DNABASE_,PF13912_zf-C2H2_6:X:DNABASE_|1.22580380442;PF13912_zf-C2H2_6:aggregate:complete|1.98966815976;PF13894_zf-C2H2_4:aggregate:DNABASE_|0.359125331396;PF13894_zf-C2H2_4:X:DNABACKBONE_,PF13912_zf-C2H2_6:X:DNABACKBONE_,PF12874_zf-met:X:DNABACKBONE_|1.07405146065;PF13894_zf-C2H2_4:X:DNA_,PF13894_zf-C2H2_4:X:NUCACID_,PF00096_zf-…
ENSG00000196357,ZNF565	3.15227	0.210335	PF13894_zf-C2H2_4:aggregate:ZN,PF13894_zf-C2H2_4:aggregate:ION_,PF13894_zf-C2H2_4:aggregate:ALL_,PF00096_zf-C2H2:aggregate:ZN,PF00096_zf-C2H2:aggregate:ION_,PF00096_zf-C2H2:aggregate:ALL_,PF13912_zf-C2H2_6:aggregate:ZN,PF13912_zf-C2H2_6:aggregate:ION_,PF13912_zf-C2H2_6:aggregate:ALL_|1.74886333268;PF13894_zf-C2H2_4:aggregate:DNABACKBONE_|0.190960584303;PF13894_zf-C2H2_4:aggregate:complete,PF00096…
ENSG00000171094,ALK	3.15164	0.031328	PF00629_MAM:aggregate:complete|3.28498227943;Homology_binding:718-900:VGH,Homology_binding:718-900:5P8,Homology_binding:718-900:3U9,Homology_binding:718-900:0JF,Homology_binding:718-900:YPW,Homology_binding:718-900:YMX,Homology_binding:718-900:U4W,Homology_binding:718-900:STU,Homology_binding:718-900:QB4,Homology_binding:718-900:OFG,Homology_binding:718-900:NZF,Homology_binding:718-900:KVC,Homolo…
ENSG00000163739,CXCL1	3.15015	0.00215507	PF00048_IL8:X:complete|3.0985598282;WholeGene_NatVar|0.147495792469;JSD_conservation|3.23477256354
ENSG00000196358,NTNG2	3.14714	0.0104537	PF07974_EGF_2:X:complete|0.682775083195;PF00055_Laminin_N:X:complete|3.13140768017;PF00053_Laminin_EGF:X:complete|2.03616710702;JSD_conservation|3.29594759136;PF00053_Laminin_EGF:aggregate:complete|0.0546351689047;PF07974_EGF_2:aggregate:complete|1.15497226467
ENSG00000121691,CAT	3.14645	0.0101142	PF00199_Catalase:X:ION_|0.538061662454;PF00199_Catalase:X:SM_,PF00199_Catalase:X:HDD,PF00199_Catalase:X:ALL_,PF00199_Catalase:X:HEM|2.05891895984;WholeGene_NatVar|0.632694699968;Homology_binding:71-364:HEM,Homology_binding:71-364:NO,Homology_binding:71-364:NH3,Homology_binding:71-364:3TR|0.884120701732;PF00199_Catalase:X:DRUGLIKE_,PF00199_Catalase:X:METABOLITE_|1.84960009857;PF06628_Catalase-rel:…
ENSG00000133216,EPHB2	3.14597	0.103484	PF07714_Pkinase_Tyr:X:4SP,PF00069_Pkinase:X:4SP|0.29215462236;PF07714_Pkinase_Tyr:X:B96,PF00069_Pkinase:X:B96|0.226849233658;PF00041_fn3:X:PEPTIDE_|2.49158374409;PF07714_Pkinase_Tyr:X:38O,PF00069_Pkinase:X:38O|1.11341067985;PF00069_Pkinase:X:IRG|0.754191463205;PF00041_fn3:X:complete|1.45457906565;PF07714_Pkinase_Tyr:X:IRG|1.53200423167;PF07714_Pkinase_Tyr:X:DB8,PF00069_Pkinase:X:DB8|1.33122228918…
ENSG00000108788,MLX	3.14424	0.00960374	JSD_conservation|3.37813236137;PF00010_HLH:X:complete|1.832085814
ENSG00000125755,SYMPK	3.14412	0.0317254	PF12765_Cohesin_HEAT:X:complete|0.695807110038;PF11935_DUF3453:X:complete|1.52191802432;WholeGene_NatVar|1.19714961172;JSD_conservation|3.14385101723
ENSG00000151693,ASAP2	3.14344	0.0256951	PF14604_SH3_9:X:complete,PF00018_SH3_1:X:complete,PF07653_SH3_2:X:complete|0.568214930117;PF00169_PH:X:ION_|1.87014596129;PF12796_Ank_2:X:complete|1.87090014355;PF00169_PH:X:SM_,PF00169_PH:X:DRUGLIKE_,PF00169_PH:X:4IP,PF00169_PH:X:ALL_,PF00169_PH:X:METABOLITE_|2.14070219252;PF13637_Ank_4:X:DRUGLIKE_|2.86554948316;PF00023_Ank:X:complete,PF13606_Ank_3:X:complete|1.72284108447;Homology_binding:313-3…
ENSG00000185133,INPP5J	3.14237	0.0460663	PF03372_Exo_endo_phos:X:SM_|0.0433633661531;PF03372_Exo_endo_phos:X:complete|3.78383979251;WholeGene_NatVar|0.43327547204;JSD_conservation|2.297320176
ENSG00000196453,ZNF777	3.14141	0.0383699	PF12773_DZR:X:complete|3.61039773637;PF12874_zf-met:aggregate:complete|0.366810036342;PF13465_zf-H2C2_2:aggregate:complete|1.87060675771;PF07975_C1_4:aggregate:complete|2.13828587484;PF07975_C1_4:X:complete|5.06520313262;PF12773_DZR:aggregate:complete|2.90463196074;PF13465_zf-H2C2_2:X:complete|0.116545538894;PF13894_zf-C2H2_4:X:DNABACKBONE_,PF13909_zf-H2C2_5:X:DNABACKBONE_,PF13909_zf-H2C2_5:X:DNA…
ENSG00000181722,ZBTB20	3.14069	0.235375	PF00651_BTB:X:complete|1.46817276031;PF13894_zf-C2H2_4:aggregate:DNA_,PF13894_zf-C2H2_4:aggregate:NUCACID_,PF00096_zf-C2H2:aggregate:DNA_,PF00096_zf-C2H2:aggregate:NUCACID_,PF13912_zf-C2H2_6:aggregate:DNA_,PF13912_zf-C2H2_6:aggregate:NUCACID_|1.10056584822;PF13894_zf-C2H2_4:X:DNABACKBONE_,PF13912_zf-C2H2_6:X:DNABACKBONE_|1.41888976717;PF13894_zf-C2H2_4:X:complete,PF00096_zf-C2H2:X:complete,PF1391…
ENSG00000121898,CPXM2	3.13351	0.00844383	PF00246_Peptidase_M14:X:complete|1.86217421851;JSD_conservation|3.58496635679;PF13620_CarboxypepD_reg:X:complete|0.506962822752
ENSG00000106443,PHF14	3.13321	0.0220318	PF13771_zf-HC5HC2H:aggregate:complete|1.36926376965;PF13832_zf-HC5HC2H_2:X:complete|2.55628022081;PF00628_PHD:X:complete|3.94867568877;PF00628_PHD:aggregate:ALL_,PF00628_PHD:aggregate:ZN,PF00628_PHD:aggregate:ION_|1.15989927431;JSD_conservation|2.36730535388;PF13771_zf-HC5HC2H:X:complete|2.79244862334;PF00628_PHD:aggregate:complete|1.0651735905
ENSG00000084234,APLP2	3.13203	0.038209	WholeGene_NatVar|0.25699773565;PF00014_Kunitz_BPTI:X:complete|1.3063441208;PF02177_APP_N:X:complete|2.43016820477;PF00014_Kunitz_BPTI:X:ION_|2.33286400941;PF00014_Kunitz_BPTI:X:ALL_|1.5954030317;JSD_conservation|2.87056068544;PF12925_APP_E2:X:complete|2.04819145365
ENSG00000162413,KLHL21	3.13192	0.0310168	PF07646_Kelch_2:aggregate:complete|4.04271780037;PF13418_Kelch_4:aggregate:complete,PF13964_Kelch_6:aggregate:complete|4.39918790858;PF13418_Kelch_4:X:complete,PF07646_Kelch_2:X:complete,PF01344_Kelch_1:X:complete,PF13964_Kelch_6:X:complete|1.46209730313;WholeGene_NatVar|0.148357764152;PF13415_Kelch_3:X:complete|1.1204816787;PF13415_Kelch_3:aggregate:complete|3.49489624324;PF07646_Kelch_2:X:compl…
ENSG00000168477,TNXB	3.13178	0.637224	PF00008_EGF:X:complete,PF00008_EGF:X:complete,PF07974_EGF_2:X:complete|0.385174058895;PF00041_fn3:X:PEPTIDE_|0.0447871896599;PF00008_EGF:X:complete|0.440318704683;PF00041_fn3:X:complete|5.00440435052;PF00008_EGF:aggregate:SM_,PF00008_EGF:aggregate:DRUGLIKE_,PF00008_EGF:aggregate:METABOLITE_|2.37420437949;PF00041_fn3:X:ALL_|0.516346053064;PF16323_DUF4959:X:complete|0.502816584793;PF12661_hEGF:X:co…
ENSG00000165238,WNK2	3.13112	0.107221	PF07714_Pkinase_Tyr:X:AF3|0.76548921022;PF07714_Pkinase_Tyr:X:B96,PF00069_Pkinase:X:B96|0.486364625422;PF07714_Pkinase_Tyr:X:B49,PF00069_Pkinase:X:B49|0.476136130401;PF07714_Pkinase_Tyr:X:4SP,PF00069_Pkinase:X:4SP|0.487403895865;PF12202_OSR1_C:aggregate:complete|2.81962999257;PF00069_Pkinase:X:complete,PF07714_Pkinase_Tyr:X:complete|2.34849052041;WholeGene_NatVar|0.135958487257;PF00069_Pkinase:X:…
ENSG00000148680,HTR7	3.13068	0.0149338	WholeGene_NatVar|0.450198065248;PF00001_7tm_1:X:ZMA|2.65534938656;PF10320_7TM_GPCR_Srsx:X:ZMA|0.104255952564;JSD_conservation|2.62602656973;PF10320_7TM_GPCR_Srsx:X:complete,PF00001_7tm_1:X:complete|2.82215114218;PF10320_7TM_GPCR_Srsx:X:complete|2.6232722144;PF00001_7tm_1:X:complete|2.61931033675
ENSG00000138411,HECW2	3.13063	0.0271728	PF00632_HECT:X:complete|1.2985437215;PF00397_WW:X:ALL_,PF00397_WW:X:PEPTIDE_|0.989153189412;JSD_conservation|1.06748570557;WholeGene_NatVar|2.29128086397;PF00168_C2:X:SM_,PF00168_C2:X:METABOLITE_|2.83324757153
ENSG00000140691,ARMC5	3.12963	0.0431108	PF00514_Arm:X:complete|0.4552334325;PF00514_Arm:X:ALL_,PF00514_Arm:X:PEPTIDE_|3.60609047195;WholeGene_NatVar|0.369433187332;PF00514_Arm:aggregate:ALL_,PF00514_Arm:aggregate:PEPTIDE_|3.31772181937;JSD_conservation|1.50902250242;PF00514_Arm:aggregate:complete|1.23568033317
ENSG00000180611,MB21D2	3.12936	0.00388002	PF03281_Mab-21:X:complete|1.99707188131;WholeGene_NatVar|0.656080897629;JSD_conservation|3.38378698337
ENSG00000151892,GFRA1	3.12895	0.0187187	WholeGene_NatVar|0.0823330794393;Homology_binding:189-254:SCR|2.62944097186;JSD_conservation|1.43488056325;Homology_binding:184-249:SCR|2.62944097186;PF02351_GDNF:X:complete|4.16184981504;PF02351_GDNF:aggregate:complete|1.58424089896
ENSG00000130487,KLHDC7B	3.12726	0.0159299	PF07646_Kelch_2:aggregate:complete|2.13655033368;PF07646_Kelch_2:X:complete,PF01344_Kelch_1:X:complete,PF13418_Kelch_4:X:complete|3.32820064869;PF13415_Kelch_3:X:complete|1.26476504647;PF07646_Kelch_2:X:complete,PF13418_Kelch_4:X:complete|0.421993897934;PF07646_Kelch_2:aggregate:ALL_,PF07646_Kelch_2:aggregate:PEPTIDE_|0.489984056165;PF13415_Kelch_3:aggregate:complete|0.149284903927;JSD_conservati…
ENSG00000163359,COL6A3	3.12573	0.812106	PF13519_VWA_2:aggregate:complete|2.3682961079;PF13519_VWA_2:X:complete|0.532050014393;PF00092_VWA:X:CA|1.90695243676;WholeGene_NatVar|0.788757351906;PF00014_Kunitz_BPTI:X:complete|0.342614047395;PF00092_VWA:aggregate:CA|0.955048743448;PF00014_Kunitz_BPTI:X:ION_|0.816492643747;PF13768_VWA_3:X:complete,PF00092_VWA:X:complete|0.44965655734;PF00092_VWA:aggregate:complete|1.5630681402;JSD_conservation…
ENSG00000106006,HOXA6	3.12518	0.00315309	PF00046_Homeobox:X:complete|3.21447662943;PF00046_Homeobox:X:ALL_,PF00046_Homeobox:X:NUCACID_,PF00046_Homeobox:X:DNA_,PF00046_Homeobox:X:DNABACKBONE_|0.869754238388;WholeGene_NatVar|0.528589923422;Homology_binding:142-210:DNA_|1.16663109232;JSD_conservation|2.51918834164
ENSG00000110917,MLEC	3.12394	0.00912213	WholeGene_NatVar|0.473431912118;PF11721_Malectin:X:complete|3.8365274023;JSD_conservation|2.02308600585
ENSG00000170801,HTRA3	3.12378	0.0114491	PF13365_Trypsin_2:X:complete|2.4322010106;PF13180_PDZ_2:X:complete|0.496170353912;WholeGene_NatVar|0.272811584986;PF00089_Trypsin:X:0GJ|1.55223655158;PF00089_Trypsin:X:CA,PF00089_Trypsin:X:ION_|0.130121912767;PF00089_Trypsin:X:complete|3.40110642949;JSD_conservation|3.36339854731;PF13180_PDZ_2:X:ALL_,PF13180_PDZ_2:X:PEPTIDE_|1.76353772782
ENSG00000008130,NADK	3.12167	0.0202391	PF01513_NAD_kinase:X:complete|0.885907174663;JSD_conservation|2.47627413343;PF01513_NAD_kinase:X:SM_,PF01513_NAD_kinase:X:ALL_,PF01513_NAD_kinase:X:DRUGLIKE_,PF01513_NAD_kinase:X:METABOLITE_|2.13617601677
ENSG00000148082,SHC3	3.11998	0.00650311	PF00640_PID:X:complete|1.31483806657;PF00640_PID:X:ALL_,PF00640_PID:X:PEPTIDE_|1.25327331999;WholeGene_NatVar|0.808177751332;Homology_binding:168-307:PEPTIDE_|1.96877037954;JSD_conservation|2.31086511773;PF00017_SH2:X:complete|2.61463204447
ENSG00000176393,RNPEP	3.11855	0.0169313	PF01433_Peptidase_M1:X:complete|2.74168090973;JSD_conservation|2.71371601508;PF09127_Leuk-A4-hydro_C:X:complete|0.0930575529936
ENSG00000138767,CNOT6L	3.11853	0.0410054	PF12799_LRR_4:X:RNABASE_|0.176598792159;PF00560_LRR_1:aggregate:RNABACKBONE_|1.0612488057;PF00560_LRR_1:aggregate:ZN,PF12799_LRR_4:aggregate:ZN|0.356993762728;PF00560_LRR_1:aggregate:RX8|0.687867262168;PF13855_LRR_8:X:RNA_|0.946503416683;PF00560_LRR_1:aggregate:complete,PF12799_LRR_4:aggregate:complete|1.8517019677;PF12799_LRR_4:aggregate:RNA_,PF12799_LRR_4:aggregate:RNABACKBONE_|0.492481556694;P…
ENSG00000169783,LINGO1	3.1185	0.205793	PF13855_LRR_8:X:RNA_|2.30947056152;PF12799_LRR_4:aggregate:ZN|0.12444771218;PF00560_LRR_1:aggregate:RNABASE_|1.61660487268;PF00560_LRR_1:X:ION_|1.80718509994;PF12799_LRR_4:X:ZN|0.256179781665;PF13855_LRR_8:aggregate:complete|1.58437015052;PF13306_LRR_5:aggregate:SM_|0.23289817987;PF13855_LRR_8:X:complete|2.0413664294;PF12799_LRR_4:aggregate:RNA_,PF12799_LRR_4:aggregate:RNABACKBONE_|1.11073574724;…
ENSG00000135905,DOCK10	3.11773	0.0442924	PF06920_DHR-2:X:complete|2.30499762777;PF11878_DUF3398:X:complete|1.7699572457;JSD_conservation|3.04339672144;PF00169_PH:X:SM_,PF00169_PH:X:DRUGLIKE_,PF00169_PH:X:4IP,PF00169_PH:X:ALL_,PF00169_PH:X:METABOLITE_|1.6219676933;WholeGene_NatVar|0.756918458688
ENSG00000082175,PGR	3.11604	0.0510857	Homology_binding:131-160:PEPTIDE_|2.41719184182;PF00104_Hormone_recep:X:complete|2.90557354154;PF00104_Hormone_recep:X:1CA|1.22337364034;PF00104_Hormone_recep:X:PEPTIDE_|0.928938393661;PF00104_Hormone_recep:X:4HY|0.222374115382;PF00104_Hormone_recep:X:EPH|0.34252261662;WholeGene_NatVar|0.113619013433;Homology_binding:725-754:PEPTIDE_|2.41719184182;PF00104_Hormone_recep:X:EST|1.28995709564;PF00105…
ENSG00000184731,FAM110C	3.1141	0.00264096	PF14160_FAM110_C:X:complete|3.40334805318;JSD_conservation|2.3642120936
ENSG00000198838,RYR3	3.11374	0.296967	PF00520_Ion_trans:X:CA|0.177777399157;PF02026_RyR:aggregate:complete|1.96503529389;PF02026_RyR:X:complete|0.38177905494;PF00520_Ion_trans:X:METABOLITE_|0.992810518001;PF00622_SPRY:X:ALL_,PF00622_SPRY:X:PEPTIDE_|0.0065873824273;WholeGene_NatVar|1.05354989618;PF08709_Ins145_P3_rec:X:complete|0.276038678394;JSD_conservation|2.33440517886;PF00622_SPRY:X:complete|1.22284977224;PF00622_SPRY:aggregate:c…
ENSG00000112294,ALDH5A1	3.11358	0.015852	PF00171_Aldedh:X:ION_|0.44948711549;PF00171_Aldedh:X:complete|2.60255917628;JSD_conservation|3.71844303654;PF00171_Aldedh:X:SM_,PF00171_Aldedh:X:DRUGLIKE_,PF00171_Aldedh:X:NAD,PF00171_Aldedh:X:NAP,PF00171_Aldedh:X:ALL_,PF00171_Aldedh:X:NDP,PF00171_Aldedh:X:METABOLITE_|0.0693287341315
ENSG00000196924,FLNA	3.11322	0.38663	PF00307_CH:X:ALL_|0.775571729918;PF16640_Big_3_5:X:complete|0.461887476271;PF00630_Filamin:X:complete|0.57799698285;WholeGene_NatVar|1.88824649151;PF00630_Filamin:X:PEPTIDE_|0.704433284709;JSD_conservation|1.65206475938;PF00307_CH:aggregate:ALL_|0.118710741992;PF00307_CH:X:complete|0.951774713778;PF00630_Filamin:aggregate:complete|1.16710772241;PF00307_CH:aggregate:complete|0.216528726473
ENSG00000122574,WIPF3	3.11291	0.00851297	JSD_conservation|3.22074176814
ENSG00000126070,AGO3	3.11274	0.0282919	Homology_binding:32-117:RNA_|1.1060564115;PF16487_ArgoMid:X:complete|0.835968581313;PF08699_ArgoL1:X:complete|2.39933827695;PF02171_Piwi:X:RNABACKBONE_,PF02171_Piwi:X:NUCACID_|1.25808514511;Homology_binding:522-815:U5P,Homology_binding:522-815:GTG,Homology_binding:522-815:C5P,Homology_binding:522-815:ATP,Homology_binding:522-815:AMP,Homology_binding:522-815:5GP,Homology_binding:522-815:UFT,Homolo…
ENSG00000120738,EGR1	3.11155	0.0174339	PF13894_zf-C2H2_4:X:DNA_,PF13894_zf-C2H2_4:X:NUCACID_,PF00096_zf-C2H2:X:DNA_,PF00096_zf-C2H2:X:NUCACID_,PF13912_zf-C2H2_6:X:DNA_,PF13912_zf-C2H2_6:X:NUCACID_|1.80725320718;PF13465_zf-H2C2_2:aggregate:complete|0.712597977652;PF12874_zf-met:aggregate:complete|0.698485687732;PF12874_zf-met:X:ALL_|0.0689945710065;PF13894_zf-C2H2_4:X:complete,PF00096_zf-C2H2:X:complete,PF13912_zf-C2H2_6:X:complete,PF1…
ENSG00000178467,P4HTM	3.11026	0.0143232	PF13640_2OG-FeII_Oxy_3:X:SM_|2.51599376958;PF13640_2OG-FeII_Oxy_3:X:complete|2.00648485302;WholeGene_NatVar|0.606104679384;JSD_conservation|2.14001480699
ENSG00000179456,ZBTB18	3.10874	0.044883	PF12874_zf-met:aggregate:complete|2.95603442161;PF13465_zf-H2C2_2:aggregate:ALL_|0.0424666154435;PF13465_zf-H2C2_2:aggregate:complete|3.34435765726;PF13465_zf-H2C2_2:X:DNA_,PF13465_zf-H2C2_2:X:NUCACID_|0.0689479462489;PF13894_zf-C2H2_4:X:complete,PF00096_zf-C2H2:X:complete,PF13912_zf-C2H2_6:X:complete,PF12874_zf-met:X:complete|1.81397541255;PF13465_zf-H2C2_2:X:complete|1.23332310844;PF13465_zf-H2…
ENSG00000076826,CAMSAP3	3.10873	0.01408	PF11971_CAMSAP_CH:X:complete|0.330550489073;PF17095_CAMSAP_CC1:X:complete|1.95666231376;PF08683_CAMSAP_CKK:X:complete|3.49705162792;WholeGene_NatVar|0.713464690713;JSD_conservation|2.43457610291
ENSG00000079805,DNM2	3.10735	0.0390439	PF00169_PH:X:ION_|0.74549872287;JSD_conservation|2.76658390917;WholeGene_NatVar|1.278693115;PF01031_Dynamin_M:X:complete|2.58390668737
ENSG00000160688,FLAD1	3.1065	0.0211451	PF00994_MoCF_biosynth:X:ALL_|1.50987994544;PF00994_MoCF_biosynth:X:complete|2.84502381319;WholeGene_NatVar|0.687007328341;JSD_conservation|1.9480202603
ENSG00000060339,CCAR1	3.10321	0.0540545	WholeGene_NatVar|1.90061765484;PF02037_SAP:X:complete|1.03326067054;JSD_conservation|2.63335763935
ENSG00000159399,HK2	3.10073	0.027024	PF03727_Hexokinase_2:aggregate:SM_,PF03727_Hexokinase_2:aggregate:GLC,PF03727_Hexokinase_2:aggregate:DRUGLIKE_,PF03727_Hexokinase_2:aggregate:ALL_,PF03727_Hexokinase_2:aggregate:METABOLITE_|1.74930961731;PF00349_Hexokinase_1:aggregate:BGC|0.232300482764;PF03727_Hexokinase_2:aggregate:BGC|2.05881244921;PF03727_Hexokinase_2:aggregate:complete|1.96683637363;WholeGene_NatVar|0.0795290165181;Homology_…
ENSG00000206557,TRIM71	3.10068	0.00714803	PF01436_NHL:aggregate:complete|2.50876035452;PF01436_NHL:aggregate:RNA_,PF01436_NHL:aggregate:RNABACKBONE_,PF01436_NHL:aggregate:NUCACID_,PF01436_NHL:aggregate:RNABASE_|2.99366963525;WholeGene_NatVar|0.312677943371;JSD_conservation|1.00929197122
ENSG00000011347,SYT7	3.09977	0.0417421	PF00168_C2:X:complete|0.688073007228;PF00168_C2:X:SM_,PF00168_C2:X:METABOLITE_|0.166047147424;WholeGene_NatVar|0.48217591325;PF00168_C2:aggregate:SM_,PF00168_C2:aggregate:METABOLITE_|1.1614074665;JSD_conservation|2.09120509612;PF00168_C2:aggregate:ALL_,PF00168_C2:aggregate:CA,PF00168_C2:aggregate:ION_|4.6066546585;PF00168_C2:aggregate:complete|1.66330286041
ENSG00000198870,STKLD1	3.09848	0.0151322	PF00069_Pkinase:X:4SP|0.00723257550052;PF00069_Pkinase:X:B96,PF07714_Pkinase_Tyr:X:B96|0.132424386034;PF00069_Pkinase:X:complete,PF07714_Pkinase_Tyr:X:complete|2.88105134806;PF00069_Pkinase:X:SO4|0.00795221139461;PF00069_Pkinase:X:PEPTIDE_|2.82622886735;PF07714_Pkinase_Tyr:X:PEPTIDE_|2.18470009117;JSD_conservation|0.739230682078;PF07714_Pkinase_Tyr:X:IRG|0.0511124383395;PF07714_Pkinase_Tyr:X:SO4|…
ENSG00000198211,AC092143.1	3.09817	0.00669384	PF03953_Tubulin_C:X:complete|2.66472975675;Homology_binding:520-762:PEPTIDE_|0.89166748158;JSD_conservation|2.29352627215
ENSG00000051341,POLQ	3.0976	0.0387969	PF00476_DNA_pol_A:X:complete|0.63618826832;PF00270_DEAD:X:RNA_,PF00270_DEAD:X:RNABACKBONE_,PF00270_DEAD:X:NUCACID_|0.297008748566;PF00476_DNA_pol_A:X:DNABASE_|0.890976287082;WholeGene_NatVar|0.232570722023;PF00476_DNA_pol_A:X:DNABACKBONE_,PF00476_DNA_pol_A:X:DNA_,PF00476_DNA_pol_A:X:ALL_,PF00476_DNA_pol_A:X:NUCACID_|0.189550179145;PF00271_Helicase_C:X:complete|0.869713092911;PF00270_DEAD:X:comple…
ENSG00000166949,SMAD3	3.09722	0.0271158	PF03166_MH2:X:complete|2.88307336481;WholeGene_NatVar|0.906661428557;JSD_conservation|2.36583802212
ENSG00000134042,MRO	3.09271	0.017916	JSD_conservation|3.50447181036
ENSG00000196653,ZNF502	3.09261	0.269979	PF13894_zf-C2H2_4:X:DNABASE_,PF00096_zf-C2H2:X:DNABASE_,PF13912_zf-C2H2_6:X:DNABASE_|0.717354686265;PF16622_zf-C2H2_11:aggregate:DNA_|2.1229980645;PF13894_zf-C2H2_4:X:complete,PF00096_zf-C2H2:X:complete,PF13912_zf-C2H2_6:X:complete,PF16622_zf-C2H2_11:X:complete|0.165799401721;PF13894_zf-C2H2_4:X:DNABACKBONE_,PF13912_zf-C2H2_6:X:DNABACKBONE_|0.137633304946;PF13894_zf-C2H2_4:X:complete,PF00096_zf-C…
ENSG00000168264,IRF2BP2	3.09252	0.00692105	PF00097_zf-C3HC4:X:complete|1.34344311854;JSD_conservation|3.95566532501
ENSG00000003756,RBM5	3.0908	0.0214376	PF00076_RRM_1:X:DNABASE_|2.77474264166;PF00076_RRM_1:aggregate:PEPTIDE_|0.269084908826;PF00076_RRM_1:aggregate:RNA_,PF00076_RRM_1:aggregate:RNABACKBONE_,PF00076_RRM_1:aggregate:DNA_,PF00076_RRM_1:aggregate:RNABASE_,PF00076_RRM_1:aggregate:ALL_,PF00076_RRM_1:aggregate:NUCACID_|1.7469648597;PF00076_RRM_1:X:complete|0.678205063382;PF00076_RRM_1:aggregate:DNABACKBONE_|1.83286442014;WholeGene_NatVar|1…
ENSG00000185163,DDX51	3.09032	0.00498486	PF00271_Helicase_C:X:complete|2.60202043287;JSD_conservation|2.40117203573
ENSG00000203747,FCGR3A	3.08818	0.0249686	PF00047_ig:aggregate:DNABACKBONE_|1.04272606508;PF00047_ig:X:DNA_,PF00047_ig:X:DNABASE_|0.113803392547;PF13895_Ig_2:X:PEPTIDE_|2.27919010929;WholeGene_NatVar|0.352525343179;PF13895_Ig_2:aggregate:complete,PF00047_ig:aggregate:complete|2.30369298642;PF13895_Ig_2:aggregate:PEPTIDE_|3.63418238462;PF13895_Ig_2:X:complete,PF00047_ig:X:complete|1.25236470028;PF00047_ig:aggregate:DNA_,PF00047_ig:aggrega…
ENSG00000099991,CABIN1	3.08485	0.147485	PF07719_TPR_2:aggregate:complete|2.05576842653;PF07719_TPR_2:aggregate:complete,PF00515_TPR_1:aggregate:complete|1.22723627924;PF13431_TPR_17:aggregate:complete|1.25392137643;PF00515_TPR_1:X:RNABACKBONE_|0.271789352436;PF13181_TPR_8:aggregate:complete|1.71640127411;PF13431_TPR_17:X:RNABACKBONE_,PF13431_TPR_17:X:NUCACID_|0.184002291308;PF00515_TPR_1:aggregate:RNA_|0.376570525826;PF00515_TPR_1:aggr…
ENSG00000180979,LRRC57	3.08399	0.0556042	PF00560_LRR_1:aggregate:RNABACKBONE_|1.93699500766;PF13855_LRR_8:X:RNA_|2.22790965515;PF00560_LRR_1:X:complete|1.56178815343;PF12799_LRR_4:aggregate:complete|1.33079919432;PF00560_LRR_1:X:RX8|1.22861399404;PF00560_LRR_1:aggregate:RNABASE_|2.47072789762;WholeGene_NatVar|0.427785879046;PF13855_LRR_8:aggregate:complete|0.3501711897;PF00560_LRR_1:X:ION_|0.00196140559609;PF13855_LRR_8:X:complete|2.106…
ENSG00000053918,KCNQ1	3.08251	0.0153987	PF03520_KCNQ_channel:X:complete|2.38792848171;PF00520_Ion_trans:X:complete|1.22489439877;PF07885_Ion_trans_2:X:complete|2.03640059773;WholeGene_NatVar|0.384370823914;JSD_conservation|3.18656428578
ENSG00000153012,LGI2	3.08195	0.02547	PF00560_LRR_1:aggregate:RNABACKBONE_|0.0584532676745;PF00560_LRR_1:aggregate:RX8|1.0232659268;PF00560_LRR_1:X:complete|1.11177016935;PF12799_LRR_4:aggregate:complete|1.12771499316;PF13855_LRR_8:X:complete|1.34954031717;PF03736_EPTP:X:complete|0.611266397907;PF12799_LRR_4:aggregate:RNA_,PF12799_LRR_4:aggregate:RNABACKBONE_|0.986763283149;WholeGene_NatVar|0.123980328487;PF03736_EPTP:aggregate:compl…
ENSG00000151834,GABRA2	3.07929	0.0400345	PF02931_Neur_chan_LBD:X:PEPTIDE_|2.59922664959;PF02931_Neur_chan_LBD:X:complete|0.451244633342;WholeGene_NatVar|0.620731755378;PF02931_Neur_chan_LBD:X:SM_,PF02931_Neur_chan_LBD:X:ALL_|3.0486618563;PF02932_Neur_chan_memb:X:complete|0.177507493837;JSD_conservation|2.7566811693;PF02931_Neur_chan_LBD:X:SY9|3.61507606078
ENSG00000146909,NOM1	3.07761	0.00488687	JSD_conservation|3.17866545508;PF02854_MIF4G:X:complete|1.96492731829
ENSG00000186212,SOWAHB	3.07747	0.00889111	PF00023_Ank:aggregate:complete|2.34523662633;PF13637_Ank_4:X:complete|1.87221841919;PF13857_Ank_5:X:complete|0.172297539132;JSD_conservation|2.97114738953;PF13606_Ank_3:aggregate:complete|2.683165325;PF13606_Ank_3:X:complete,PF00023_Ank:X:complete|0.195935825063;PF00023_Ank:X:complete|3.02830779837
ENSG00000118113,MMP8	3.07607	0.0139625	PF01471_PG_binding_1:X:complete|0.27078174344;PF00045_Hemopexin:X:complete|3.41132467325;JSD_conservation|1.79712034268
ENSG00000160392,C19orf47	3.07598	0.0148475	WholeGene_NatVar|0.273254870816;JSD_conservation|4.07683667674
ENSG00000158458,NRG2	3.07251	0.0315416	PF02158_Neuregulin:X:complete|0.11661167283;WholeGene_NatVar|0.185974340562;JSD_conservation|4.15921795859
ENSG00000117013,KCNQ4	3.07173	0.0170708	PF03520_KCNQ_channel:X:complete|3.30829788259;PF00520_Ion_trans:X:CA|0.20006744769;PF00520_Ion_trans:X:METABOLITE_|1.54845994795;WholeGene_NatVar|0.1161071504;JSD_conservation|1.47099557539
ENSG00000146147,MLIP	3.06974	0.0341463	PF15274_MLIP:X:complete|1.25147888699;JSD_conservation|3.36297054615
ENSG00000182134,TDRKH	3.06728	0.0884371	PF00013_KH_1:aggregate:DNA_,PF00013_KH_1:aggregate:DNABASE_|0.300787914818;PF00013_KH_1:X:RNABACKBONE_|1.67313905615;PF07650_KH_2:X:RNABACKBONE_|0.529316703134;PF07650_KH_2:aggregate:complete|2.24632182132;PF00013_KH_1:X:complete|1.7348761552;PF00013_KH_1:X:RNA_,PF00013_KH_1:X:RNABASE_,PF00013_KH_1:X:ALL_,PF00013_KH_1:X:NUCACID_|2.30588761596;WholeGene_NatVar|0.471775153606;PF00013_KH_1:aggregate…
ENSG00000086544,ITPKC	3.06654	0.00576997	PF03770_IPK:X:complete|2.09946705579;WholeGene_NatVar|0.327455076609;JSD_conservation|3.99850556198
ENSG00000177679,SRRM3	3.06647	0.00501585	JSD_conservation|3.06647229945
ENSG00000175198,PCCA	3.06616	0.0363636	PF07478_Dala_Dala_lig_C:X:complete,PF02786_CPSase_L_D2:X:complete|2.38161916626;WholeGene_NatVar|0.56402418943;PF00289_Biotin_carb_N:X:complete|0.342097751129;JSD_conservation|3.28962966765
ENSG00000172845,SP3	3.06592	0.0391779	PF13894_zf-C2H2_4:X:DNA_,PF13894_zf-C2H2_4:X:NUCACID_,PF00096_zf-C2H2:X:DNA_,PF00096_zf-C2H2:X:NUCACID_,PF13912_zf-C2H2_6:X:DNA_,PF13912_zf-C2H2_6:X:NUCACID_|0.41358856759;PF13465_zf-H2C2_2:aggregate:complete|2.98981899853;PF13465_zf-H2C2_2:X:DNA_,PF13465_zf-H2C2_2:X:NUCACID_|0.580358286644;PF13465_zf-H2C2_2:X:complete|3.47205537392;PF13894_zf-C2H2_4:aggregate:complete,PF00096_zf-C2H2:aggregate:c…
ENSG00000196616,ADH1B	3.06556	0.0130823	Homology_binding:252-256:ZN|2.70838833282;Homology_binding:212-216:ZN|2.70838833282;JSD_conservation|0.357963413937;PF00107_ADH_zinc_N:X:complete|1.62697320047
ENSG00000138356,AOX1	3.06543	0.0166059	Homology_binding:574-1124:RTZ,Homology_binding:574-1124:LZU|0.506962480998;PF00111_Fer2:X:complete|0.476324401888;PF02738_Ald_Xan_dh_C2:X:SM_,PF02738_Ald_Xan_dh_C2:X:ALL_,PF02738_Ald_Xan_dh_C2:X:MCN|1.73798074604;PF03450_CO_deh_flav_C:X:complete|2.94386938572;WholeGene_NatVar|0.393968490935;JSD_conservation|2.21521323154;PF02738_Ald_Xan_dh_C2:X:complete|3.17189243414;Homology_binding:16-48:FES|0.…
ENSG00000164128,NPY1R	3.06338	0.014394	PF10320_7TM_GPCR_Srsx:X:CLR|0.181551099752;Homology_binding:25-301:9AO|1.2693248746;PF10320_7TM_GPCR_Srsx:X:PEPTIDE_|4.74597119513;WholeGene_NatVar|1.17898205073;JSD_conservation|1.44843432068
ENSG00000183684,ALYREF	3.06199	0.00328088	PF00076_RRM_1:X:DNABACKBONE_|0.355398595555;PF00076_RRM_1:X:RNA_,PF00076_RRM_1:X:RNABACKBONE_,PF00076_RRM_1:X:DNA_,PF00076_RRM_1:X:RNABASE_,PF00076_RRM_1:X:ALL_,PF00076_RRM_1:X:NUCACID_|0.971569798582;WholeGene_NatVar|0.345868705103;PF00076_RRM_1:X:complete|2.44921344671;JSD_conservation|3.23027229076
ENSG00000141252,VPS53	3.06176	0.0306733	WholeGene_NatVar|0.014490344934;JSD_conservation|3.33258236259;PF04100_Vps53_N:X:complete|4.31548989868
ENSG00000128739,SNRPN	3.06124	0.0331819	PF01423_LSM:X:RNA_,PF01423_LSM:X:SM_,PF01423_LSM:X:DRUGLIKE_,PF01423_LSM:X:RNABASE_,PF01423_LSM:X:ALL_,PF01423_LSM:X:NUCACID_,PF01423_LSM:X:METABOLITE_|2.48593813462;Homology_binding:4-74:RNA_|2.90375126981;PF01423_LSM:X:RNABACKBONE_|2.60575782869;WholeGene_NatVar|1.30667537898;Homology_binding:8-78:RNA_|2.90366347623;JSD_conservation|0.569947657399
ENSG00000267281,AC023509.3	3.06056	0.00435305	Homology_binding:334-349:DNA_|0.179009804827;PF00170_bZIP_1:X:ALL_,PF00170_bZIP_1:X:NUCACID_,PF00170_bZIP_1:X:DNA_|2.45619334219;PF00170_bZIP_1:X:complete,PF07716_bZIP_2:X:complete|2.53298457139;JSD_conservation|1.10322276474;PF07716_bZIP_2:X:DNA_|2.81953624086
ENSG00000121297,TSHZ3	3.06001	0.0383499	PF12874_zf-met:aggregate:DNABASE_|0.289041319279;PF13894_zf-C2H2_4:X:DNABASE_,PF00096_zf-C2H2:X:DNABASE_,PF13912_zf-C2H2_6:X:DNABASE_|0.239908675834;PF13894_zf-C2H2_4:X:ZN,PF13894_zf-C2H2_4:X:ION_,PF13894_zf-C2H2_4:X:ALL_|0.743890484114;PF13894_zf-C2H2_4:aggregate:DNABACKBONE_|0.933594387637;PF13894_zf-C2H2_4:aggregate:ZN,PF13894_zf-C2H2_4:aggregate:ION_,PF13894_zf-C2H2_4:aggregate:ALL_|1.0041349…
ENSG00000181788,SIAH2	3.05954	0.00477505	PF03145_Sina:X:complete|3.99146459871;WholeGene_NatVar|0.17187521705;JSD_conservation|2.15309379751
ENSG00000154330,PGM5	3.05942	0.0106211	PF02880_PGM_PMM_III:X:complete|1.28709375676;PF02879_PGM_PMM_II:X:complete|1.38721145847;WholeGene_NatVar|0.869485393035;Homology_binding:23-519:VG1|1.31615814626;JSD_conservation|3.22670153976;PF02880_PGM_PMM_III:X:ALL_|2.79546553256
ENSG00000114805,PLCH1	3.05927	0.0766692	PF00388_PI-PLC-X:X:complete|0.308244185908;PF00036_EF-hand_1:aggregate:CZH|0.409752936717;PF00168_C2:X:complete|2.56735675842;PF00168_C2:X:SM_,PF00168_C2:X:METABOLITE_|4.22741269382;PF00387_PI-PLC-Y:X:complete|0.0513106339658;PF00168_C2:X:ALL_,PF00168_C2:X:CA,PF00168_C2:X:ION_|1.85319579515;WholeGene_NatVar|1.33561161977;PF00036_EF-hand_1:X:CZH|2.08271851704;JSD_conservation|2.17217757389;PF13405…
ENSG00000143171,RXRG	3.05895	0.0101159	PF11825_Nuc_recep-AF1:X:complete|1.3628708889;Homology_binding:142-328:REA,Homology_binding:142-328:7A4,Homology_binding:142-328:WY5,Homology_binding:142-328:9CR,Homology_binding:142-328:BM6,Homology_binding:142-328:LG2,Homology_binding:142-328:F15,Homology_binding:142-328:RHN,Homology_binding:142-328:MLO,Homology_binding:142-328:K09,Homology_binding:142-328:K08,Homology_binding:142-328:BGV,Homol…
ENSG00000198455,ZXDB	3.05889	0.03111	PF13894_zf-C2H2_4:X:DNA_,PF13894_zf-C2H2_4:X:NUCACID_,PF00096_zf-C2H2:X:DNA_,PF00096_zf-C2H2:X:NUCACID_,PF13912_zf-C2H2_6:X:DNA_,PF13912_zf-C2H2_6:X:NUCACID_,PF12874_zf-met:X:DNA_,PF12874_zf-met:X:NUCACID_|1.5914925828;PF13465_zf-H2C2_2:X:DNA_,PF13465_zf-H2C2_2:X:NUCACID_|0.218692754052;PF12874_zf-met:X:ALL_|0.19832987508;PF13894_zf-C2H2_4:aggregate:DNABACKBONE_|0.814524930623;PF13465_zf-H2C2_2:X…
ENSG00000160062,ZBTB8A	3.05881	0.0127699	PF13894_zf-C2H2_4:X:complete|0.660109236853;PF13465_zf-H2C2_2:X:complete|2.70991769833;PF13894_zf-C2H2_4:aggregate:complete,PF00096_zf-C2H2:aggregate:complete|3.17747116533;PF13465_zf-H2C2_2:X:ALL_|0.255403632081;PF13909_zf-H2C2_5:X:DNABASE_,PF13894_zf-C2H2_4:X:DNABASE_,PF00096_zf-C2H2:X:DNABASE_|0.63881026412;PF13894_zf-C2H2_4:X:complete,PF00096_zf-C2H2:X:complete,PF13909_zf-H2C2_5:X:complete|3.…
ENSG00000160145,KALRN	3.05848	0.160593	PF14604_SH3_9:X:complete,PF00018_SH3_1:X:complete,PF07653_SH3_2:X:complete|0.927921551258;PF00650_CRAL_TRIO:X:complete,PF13716_CRAL_TRIO_2:X:complete|0.0871494936432;PF00650_CRAL_TRIO:X:SM_,PF00650_CRAL_TRIO:X:ALL_,PF00650_CRAL_TRIO:X:DRUGLIKE_,PF00650_CRAL_TRIO:X:METABOLITE_|0.0910041810537;PF16609_SH3-RhoG_link:X:complete|2.25054087478;WholeGene_NatVar|1.74826460817;PF00435_Spectrin:X:complete|…
ENSG00000147434,CHRNA6	3.05802	0.00956583	PF02931_Neur_chan_LBD:X:PEPTIDE_|4.07588743898;WholeGene_NatVar|0.286134918958;PF02931_Neur_chan_LBD:X:complete|0.934623480031
ENSG00000128573,FOXP2	3.05766	0.0636046	PF00250_Forkhead:X:DNABACKBONE_|2.84557458892;Homology_binding:341-387:DNA_|1.27484043276;Homology_binding:534-540:MG|0.756211812884;PF00250_Forkhead:X:ALL_,PF00250_Forkhead:X:NUCACID_,PF00250_Forkhead:X:DNA_|1.6952814548;Homology_binding:482-562:DNA_|1.58243039257;Homology_binding:503-583:DNA_|1.58243039257;WholeGene_NatVar|1.19681384052;PF16159_FOXP-CC:X:complete|0.228831190411;Homology_binding…
ENSG00000146555,SDK1	3.05519	0.499615	PF07679_I-set:aggregate:ZN|2.6935608889;PF00047_ig:X:DNA_,PF00047_ig:X:DNABASE_|0.134221338949;PF00041_fn3:X:PEPTIDE_|0.108714417173;PF13895_Ig_2:X:PEPTIDE_|0.376719339899;PF00041_fn3:X:complete|0.766844393439;PF07679_I-set:X:ZN|0.248713467312;PF00041_fn3:X:ALL_|0.224679834787;PF07686_V-set:aggregate:DNA_,PF07686_V-set:aggregate:NUCACID_,PF07686_V-set:aggregate:DNABASE_|0.442436983267;PF13895_Ig_…
ENSG00000178403,NEUROG2	3.05478	0.00231099	JSD_conservation|3.05478213257
ENSG00000103489,XYLT1	3.05338	0.007056	Homology_binding:332-598:UDX|0.577210567772;PF12529_Xylo_C:X:complete|1.94092313724;PF02485_Branch:X:complete|1.09033632939;WholeGene_NatVar|0.288437707239;JSD_conservation|3.23169900063;Homology_binding:391-573:PEPTIDE_|0.980078159755
ENSG00000177283,FZD8	3.05319	0.0054369	PF01534_Frizzled:X:SM_,PF01534_Frizzled:X:ALL_|0.610265108779;PF01534_Frizzled:X:complete|2.22365668735;WholeGene_NatVar|0.809467275257;PF01392_Fz:X:complete|0.533303380926;JSD_conservation|3.16241459171
ENSG00000146834,MEPCE	3.05266	0.0089469	PF13489_Methyltransf_23:X:complete|2.09191011033;Homology_binding:414-590:SAM,Homology_binding:414-590:SAH|0.43289951147;PF06859_Bin3:X:complete|0.524446858761;WholeGene_NatVar|0.60484583866;PF08241_Methyltransf_11:X:complete,PF08242_Methyltransf_12:X:complete|0.701166743165;JSD_conservation|4.26523355501
ENSG00000184613,NELL2	3.0515	0.248542	PF00093_VWC:aggregate:complete|0.350363913415;PF00008_EGF:X:complete|2.19949891223;PF12714_TILa:X:complete|0.594743567074;PF12946_EGF_MSP1_1:aggregate:ALL_,PF12946_EGF_MSP1_1:aggregate:CA,PF12946_EGF_MSP1_1:aggregate:ION_|0.401660800253;PF12661_hEGF:X:ION_|0.29764872336;PF12661_hEGF:X:CA|1.39779340124;WholeGene_NatVar|1.00501260889;PF00093_VWC:X:complete|0.933790040538;PF02210_Laminin_G_2:X:compl…
ENSG00000126945,HNRNPH2	3.05149	0.00867295	PF00076_RRM_1:aggregate:PEPTIDE_|1.47607568406;PF00076_RRM_1:aggregate:RNABASE_,PF00076_RRM_1:aggregate:DNABASE_|3.46017602179;PF00076_RRM_1:X:complete|1.1155325444;PF00076_RRM_1:aggregate:RNA_,PF00076_RRM_1:aggregate:RNABACKBONE_,PF00076_RRM_1:aggregate:ALL_,PF00076_RRM_1:aggregate:NUCACID_|2.82718336155;WholeGene_NatVar|1.23742703001;PF00076_RRM_1:aggregate:DNABACKBONE_,PF00076_RRM_1:aggregate:…
ENSG00000010626,LRRC23	3.05119	0.0838592	PF12799_LRR_4:aggregate:ZN|3.85639680178;PF00560_LRR_1:aggregate:RNABASE_|0.725586629941;PF00560_LRR_1:X:ION_|2.37548122722;PF13855_LRR_8:aggregate:complete|0.369123042282;PF00560_LRR_1:X:RX8|0.317211134923;PF12799_LRR_4:aggregate:RNA_,PF12799_LRR_4:aggregate:RNABACKBONE_|2.79734189846;PF00560_LRR_1:aggregate:CA|2.08363520821;PF00560_LRR_1:aggregate:RNA_,PF00560_LRR_1:aggregate:RNABACKBONE_|1.402…
ENSG00000105376,ICAM5	3.05097	0.0236082	PF00047_ig:aggregate:complete|0.846664121423;PF13895_Ig_2:X:complete,PF00047_ig:X:complete,PF07679_I-set:X:complete|1.4216026333;PF07679_I-set:aggregate:complete|1.77356520367;PF13927_Ig_3:aggregate:complete|1.85617057954;PF00047_ig:X:DNA_,PF00047_ig:X:DNABASE_|0.0157481899104;PF07679_I-set:aggregate:ZN|1.60843847135;PF13895_Ig_2:aggregate:complete|1.49753090376;PF13895_Ig_2:X:complete|0.72353990…
ENSG00000152784,PRDM8	3.04934	0.0226419	PF00096_zf-C2H2:aggregate:complete|1.54247793454;PF13894_zf-C2H2_4:X:DNA_,PF13894_zf-C2H2_4:X:NUCACID_|1.97974985317;WholeGene_NatVar|0.413941271439;PF13894_zf-C2H2_4:aggregate:DNABASE_|0.799557395496;PF13894_zf-C2H2_4:X:DNABACKBONE_|0.191328846913;PF13894_zf-C2H2_4:aggregate:complete|1.42665637658;PF13894_zf-C2H2_4:aggregate:DNA_,PF13894_zf-C2H2_4:aggregate:NUCACID_|0.528905232386;JSD_conservati…
ENSG00000127580,WDR24	3.04788	0.016922	PF00400_WD40:aggregate:complete|1.96960026263;PF00400_WD40:X:complete|0.209766477245;WholeGene_NatVar|0.412569963793;JSD_conservation|3.12509154806
ENSG00000155252,PI4K2A	3.04778	0.0033052	WholeGene_NatVar|0.350341323062;PF00454_PI3_PI4_kinase:X:complete|2.8621813216;JSD_conservation|3.15172926964
ENSG00000074276,CDHR2	3.04755	0.0474625	PF00028_Cadherin:aggregate:SM_,PF00028_Cadherin:aggregate:DRUGLIKE_,PF00028_Cadherin:aggregate:METABOLITE_|0.285194919183;PF00028_Cadherin:X:SM_,PF00028_Cadherin:X:DRUGLIKE_,PF00028_Cadherin:X:METABOLITE_|1.01449326357;JSD_conservation|0.739424003441;PF00028_Cadherin:aggregate:CA,PF00028_Cadherin:aggregate:ION_,PF00028_Cadherin:aggregate:ALL_|1.02848458449;PF00028_Cadherin:X:complete|0.1515543344…
ENSG00000107643,MAPK8	3.04708	0.0928047	PF07714_Pkinase_Tyr:X:1N1,PF00069_Pkinase:X:1N1|0.466323264511;PF07714_Pkinase_Tyr:X:complete|3.71387518856;PF07714_Pkinase_Tyr:X:SB2,PF00069_Pkinase:X:SB2|0.5787749426;PF00069_Pkinase:X:0LI,PF07714_Pkinase_Tyr:X:0LI|0.315349178743;WholeGene_NatVar|0.860320175841;PF00069_Pkinase:X:SO4|4.37373171161;PF00069_Pkinase:X:38O,PF07714_Pkinase_Tyr:X:38O|1.50410029471;PF07714_Pkinase_Tyr:X:PEPTIDE_,PF0006…
ENSG00000183091,NEB	3.04694	0.173613	PF00880_Nebulin:X:complete|0.366897111278;JSD_conservation|3.75444447149;PF00880_Nebulin:aggregate:complete|1.53277969764;WholeGene_NatVar|1.14200352726
ENSG00000105671,DDX49	3.04626	0.0139952	PF00271_Helicase_C:X:complete|3.86867436095;JSD_conservation|1.77876030441;WholeGene_NatVar|0.124669514858
ENSG00000110025,SNX15	3.04584	0.013876	PF04212_MIT:X:PEPTIDE_|0.211113419905;JSD_conservation|2.80859669762;PF00787_PX:X:ALL_|1.82568049576;PF00787_PX:X:complete|2.60657365043
ENSG00000156521,TYSND1	3.04505	0.0087719	PF00089_Trypsin:X:complete|3.81960606432;PF13365_Trypsin_2:aggregate:complete|0.736022956407;JSD_conservation|2.51961453729;PF13365_Trypsin_2:X:complete|3.62998145639
ENSG00000169813,HNRNPF	3.04448	0.0438035	PF00076_RRM_1:X:DNABASE_|2.28665879862;PF00076_RRM_1:aggregate:PEPTIDE_|1.86055486373;PF00076_RRM_1:aggregate:RNABASE_,PF00076_RRM_1:aggregate:DNABASE_|2.33298720203;PF00076_RRM_1:X:complete|1.31887532459;PF00076_RRM_1:X:DNABACKBONE_|1.8750873207;PF00076_RRM_1:aggregate:RNA_,PF00076_RRM_1:aggregate:RNABACKBONE_,PF00076_RRM_1:aggregate:ALL_,PF00076_RRM_1:aggregate:NUCACID_|2.45644898344;WholeGene_…
ENSG00000088833,NSFL1C	3.04439	0.0171719	PF08059_SEP:X:complete|0.319392970818;JSD_conservation|1.86853577014;PF00789_UBX:X:complete|2.95182702383
ENSG00000197043,ANXA6	3.04433	0.042274	PF00191_Annexin:aggregate:ALL_,PF00191_Annexin:aggregate:CA,PF00191_Annexin:aggregate:ION_|1.8738557186;PF00191_Annexin:aggregate:complete|2.35568906512;WholeGene_NatVar|0.603632863632;PF00191_Annexin:X:complete|2.70995651514;JSD_conservation|2.9537321523
ENSG00000198515,CNGA1	3.04219	0.030041	PF16526_CLZ:X:complete|2.18409704206;JSD_conservation|2.3642774631
ENSG00000149256,TENM4	3.03894	0.0770221	PF07974_EGF_2:X:complete|0.0552859937136;PF07974_EGF_2:aggregate:SM_,PF07974_EGF_2:aggregate:DRUGLIKE_|0.217313166119;PF01436_NHL:X:complete|0.318867530309;PF12661_hEGF:X:ION_|2.86931288702;PF12661_hEGF:X:CA|0.230221651614;WholeGene_NatVar|1.44712658799;PF01436_NHL:aggregate:complete|2.4804156414;PF15636_Tox-GHH:X:complete|2.74489516378;PF05593_RHS_repeat:X:complete|0.478195365387;PF01436_NHL:agg…
ENSG00000254535,PABPC4L	3.03649	0.0104692	PF00076_RRM_1:X:DNABASE_|1.01472002619;PF00076_RRM_1:aggregate:PEPTIDE_|1.60006397726;PF11608_Limkain-b1:X:complete|2.71002250351;PF00076_RRM_1:X:complete|2.84053583338;PF11608_Limkain-b1:aggregate:complete|0.777508150182;PF00076_RRM_1:X:DNABACKBONE_|0.45747662105;PF00076_RRM_1:aggregate:RNA_,PF00076_RRM_1:aggregate:RNABACKBONE_,PF00076_RRM_1:aggregate:ALL_,PF00076_RRM_1:aggregate:NUCACID_|0.4671…
ENSG00000198715,GLMP	3.03568	0.0203269	PF15065_NCU-G1:X:complete|2.14774916261;JSD_conservation|3.27453191978
ENSG00000113119,TMCO6	3.03567	0.0173378	PF00514_Arm:aggregate:complete|2.50698907357;PF00514_Arm:X:complete|3.5747429613;PF01749_IBB:X:complete|1.91873624697;JSD_conservation|1.61377946026
ENSG00000115592,PRKAG3	3.03494	0.0165918	PF00571_CBS:aggregate:DRUGLIKE_,PF00571_CBS:aggregate:ADP,PF00571_CBS:aggregate:ATP|3.10589433597;PF00571_CBS:aggregate:complete|1.18616545587;Homology_binding:224-471:AMP,Homology_binding:224-471:ADP,Homology_binding:224-471:ATP,Homology_binding:224-471:C2Z,Homology_binding:224-471:J7V|1.61946624366
ENSG00000082701,GSK3B	3.03436	0.0472209	PF07714_Pkinase_Tyr:X:1N1,PF00069_Pkinase:X:1N1|0.912738790373;PF00069_Pkinase:X:9T6|0.299271219105;PF07714_Pkinase_Tyr:X:complete|2.50648661366;PF07714_Pkinase_Tyr:X:9T6|0.547484052575;PF07714_Pkinase_Tyr:X:IRG|1.11973928088;Homology_binding:65-267:MG,Homology_binding:65-267:SO4,Homology_binding:65-267:PO4,Homology_binding:65-267:CO|0.635977899993;Homology_binding:90-295:PEPTIDE_|2.37950600311;P…
ENSG00000105323,HNRNPUL1	3.03379	0.0588417	PF00622_SPRY:X:ALL_,PF00622_SPRY:X:PEPTIDE_|0.764253893039;WholeGene_NatVar|1.19701409461;PF13671_AAA_33:X:AP5|0.291995254209;JSD_conservation|2.92611759754;PF13671_AAA_33:X:complete|2.2451908853;PF13671_AAA_33:X:SM_,PF13671_AAA_33:X:DRUGLIKE_,PF13671_AAA_33:X:ADP,PF13671_AAA_33:X:ALL_,PF13671_AAA_33:X:METABOLITE_|0.64821541126
ENSG00000137200,CMTR1	3.03346	0.0112209	PF01585_G-patch:X:complete|1.74236509075;Homology_binding:233-382:SAM|1.73104672568;PF01728_FtsJ:X:SM_,PF01728_FtsJ:X:SAM,PF01728_FtsJ:X:DRUGLIKE_,PF01728_FtsJ:X:ALL_,PF01728_FtsJ:X:METABOLITE_|2.03629691565;WholeGene_NatVar|1.29352457688;JSD_conservation|1.91781497363
ENSG00000174165,ZDHHC24	3.03188	0.00680304	PF01529_DHHC:X:complete|2.55260529019;JSD_conservation|3.44727414648
ENSG00000180182,MED14	3.03006	0.010216	PF08638_Med14:X:complete|0.133110793486;WholeGene_NatVar|1.81567672596;JSD_conservation|3.31426832993
ENSG00000142611,PRDM16	3.03001	0.565045	PF16622_zf-C2H2_11:X:complete|2.69694432471;PF16622_zf-C2H2_11:aggregate:DNA_|0.665291552186;PF13894_zf-C2H2_4:aggregate:DNABACKBONE_|0.509631331791;PF12171_zf-C2H2_jaz:X:complete,PF13894_zf-C2H2_4:X:complete,PF00096_zf-C2H2:X:complete,PF13909_zf-H2C2_5:X:complete,PF13912_zf-C2H2_6:X:complete,PF12874_zf-met:X:complete,PF16622_zf-C2H2_11:X:complete|1.42666782618;PF12171_zf-C2H2_jaz:aggregate:compl…
ENSG00000159086,PAXBP1	3.02824	0.0140381	PF07842_GCFC:X:complete|0.440818902499;WholeGene_NatVar|1.00779617877;JSD_conservation|4.15144972522
ENSG00000124429,POF1B	3.02622	0.00581908	JSD_conservation|3.02622491692
ENSG00000163428,LRRC58	3.02536	0.0235651	PF12799_LRR_4:aggregate:ZN|0.921690719256;PF00560_LRR_1:aggregate:RNABASE_|0.587675617386;PF00560_LRR_1:X:ION_|1.97354518808;PF13855_LRR_8:aggregate:complete|0.0107024030655;PF12799_LRR_4:aggregate:RNA_,PF12799_LRR_4:aggregate:RNABACKBONE_|2.15247951328;WholeGene_NatVar|0.221667308932;PF00560_LRR_1:aggregate:CA|2.30420647056;PF00560_LRR_1:aggregate:ION_|0.651819962395;PF00560_LRR_1:aggregate:RNA_…
ENSG00000102287,GABRE	3.02485	0.00807023	PF02932_Neur_chan_memb:X:complete|0.822875318069;PF02931_Neur_chan_LBD:X:ION_|2.84780652313;JSD_conservation|1.04036435044;PF02931_Neur_chan_LBD:X:complete|0.891623356385
ENSG00000116539,ASH1L	3.02364	0.042767	PF00439_Bromodomain:X:complete|2.61982971379;Homology_binding:2149-2278:SAM|0.636973564406;WholeGene_NatVar|0.324245479229;PF01426_BAH:X:complete|0.421349650089;JSD_conservation|3.91645745572;Homology_binding:2154-2283:SAM|0.636973564406;PF00856_SET:X:ALL_|0.19503008101;PF00856_SET:X:complete|0.0476284659774
ENSG00000150594,ADRA2A	3.02297	0.00555015	WholeGene_NatVar|0.268805478333;PF10320_7TM_GPCR_Srsx:X:PEPTIDE_|1.68350490394;JSD_conservation|2.82583571632;PF00001_7tm_1:X:RET|0.263687691856;PF10320_7TM_GPCR_Srsx:X:complete|1.01177150776;PF00001_7tm_1:X:complete|1.01494083986;PF00001_7tm_1:X:ZMA|3.12155666832
ENSG00000165819,METTL3	3.02293	0.012702	JSD_conservation|1.31863293407;WholeGene_NatVar|0.688370837128;PF05063_MT-A70:X:complete|3.99742425065
ENSG00000178538,CA8	3.02078	0.00500202	PF00194_Carb_anhydrase:X:EZL|3.85414208775;PF00194_Carb_anhydrase:X:EVF|2.84899663618;PF00194_Carb_anhydrase:X:SM_,PF00194_Carb_anhydrase:X:DRUGLIKE_,PF00194_Carb_anhydrase:X:AZM,PF00194_Carb_anhydrase:X:ALL_|6.40128092833;PF00194_Carb_anhydrase:X:complete|0.610983817353;WholeGene_NatVar|0.491525772062;JSD_conservation|0.24270055382;PF00194_Carb_anhydrase:X:D8W|8.3720159239
ENSG00000164920,OSR2	3.02007	0.0843651	PF13894_zf-C2H2_4:aggregate:complete,PF00096_zf-C2H2:aggregate:complete,PF13912_zf-C2H2_6:aggregate:complete|0.27420198705;PF13894_zf-C2H2_4:X:DNABACKBONE_,PF13912_zf-C2H2_6:X:DNABACKBONE_|1.60108206591;PF13894_zf-C2H2_4:X:complete,PF00096_zf-C2H2:X:complete,PF13912_zf-C2H2_6:X:complete|0.63051964515;PF13894_zf-C2H2_4:X:DNABACKBONE_|1.44727608133;PF13894_zf-C2H2_4:X:DNABACKBONE_,PF13912_zf-C2H2_6…
ENSG00000133243,BTBD2	3.01999	0.0141718	PF00651_BTB:X:complete|1.59538199793;PF08005_PHR:X:complete|1.57398846077;PF07707_BACK:X:complete|0.0901705628143;JSD_conservation|3.29688265713;WholeGene_NatVar|0.654298950146
ENSG00000100505,TRIM9	3.0199	0.0183809	PF00041_fn3:X:PEPTIDE_|2.78800087906;PF00041_fn3:X:complete|0.480995502686;JSD_conservation|0.84520962904;PF00643_zf-B_box:aggregate:complete|1.05300113866;PF00643_zf-B_box:X:complete|1.92718552584;PF00622_SPRY:X:complete|3.02693910321;PF00041_fn3:X:ALL_|1.49291231938
ENSG00000165682,CLEC1B	3.01984	0.00955009	JSD_conservation|1.87139016125;PF00059_Lectin_C:X:complete|2.4049902894
ENSG00000166483,WEE1	3.01953	0.0282292	PF07714_Pkinase_Tyr:X:BAX,PF00069_Pkinase:X:BAX|0.673737504622;PF07714_Pkinase_Tyr:X:4SP,PF00069_Pkinase:X:4SP|0.230410915419;PF00069_Pkinase:X:complete,PF07714_Pkinase_Tyr:X:complete|2.36068683276;WholeGene_NatVar|0.319977621088;PF07714_Pkinase_Tyr:X:STI,PF00069_Pkinase:X:STI|0.264613610572;PF00069_Pkinase:X:SO4|1.1833116796;JSD_conservation|3.14998079781;PF07714_Pkinase_Tyr:X:0LI,PF00069_Pkinas…
ENSG00000141956,PRDM15	3.01657	0.632284	PF12171_zf-C2H2_jaz:aggregate:DNABASE_|3.13541647842;PF13894_zf-C2H2_4:aggregate:DNA_,PF13894_zf-C2H2_4:aggregate:NUCACID_,PF00096_zf-C2H2:aggregate:DNA_,PF00096_zf-C2H2:aggregate:NUCACID_,PF13912_zf-C2H2_6:aggregate:DNA_,PF13912_zf-C2H2_6:aggregate:NUCACID_|0.0196097671521;PF13912_zf-C2H2_6:aggregate:complete|0.306563502585;PF13894_zf-C2H2_4:aggregate:complete,PF13912_zf-C2H2_6:aggregate:complet…
ENSG00000162571,TTLL10	3.01611	0.0116198	PF03133_TTL:X:complete|1.61463468001;JSD_conservation|1.64390675221;PF03133_TTL:X:SM_,PF03133_TTL:X:ALL_,PF03133_TTL:X:DRUGLIKE_,PF03133_TTL:X:ACP|3.20874910397
ENSG00000179051,RCC2	3.01576	0.0158963	PF00415_RCC1:X:complete|0.124051853855;PF00415_RCC1:aggregate:complete|2.37601867936;PF13540_RCC1_2:X:complete|0.245715457285;WholeGene_NatVar|0.426353093228;JSD_conservation|3.38752037113
ENSG00000245848,CEBPA	3.01461	0.00280309	PF07716_bZIP_2:X:DNA_|1.10289686116;WholeGene_NatVar|0.118313233871;JSD_conservation|4.20478875706
ENSG00000033122,LRRC7	3.01353	0.178183	PF13855_LRR_8:X:RNA_|0.462150375225;PF12799_LRR_4:aggregate:ZN|2.0099620145;PF00560_LRR_1:aggregate:RNA_,PF00560_LRR_1:aggregate:RNABACKBONE_|0.178094245152;PF00560_LRR_1:X:ION_|1.52772293461;PF13855_LRR_8:aggregate:complete|0.0852383332105;PF13855_LRR_8:X:complete|0.481945031521;WholeGene_NatVar|1.89824647947;PF00560_LRR_1:X:RNABASE_|1.61373641205;PF00560_LRR_1:aggregate:CA|2.05301329225;PF00560…
ENSG00000171017,LRRC8E	3.01346	0.0414398	PF00560_LRR_1:aggregate:RNABACKBONE_|0.0621342578011;PF13855_LRR_8:X:RNA_|2.84359952532;PF13855_LRR_8:aggregate:RNABACKBONE_|2.29787019458;PF12799_LRR_4:aggregate:RNA_,PF12799_LRR_4:aggregate:RNABACKBONE_|0.229644006872;PF13855_LRR_8:X:complete|0.428273145564;PF12534_Pannexin_like:X:complete|1.59587467324;PF12799_LRR_4:X:complete|0.833002626942;PF13855_LRR_8:aggregate:RNA_|1.7003015425;PF12799_LR…
ENSG00000070961,ATP2B1	3.01293	0.035511	PF00690_Cation_ATPase_N:X:complete|0.209251808709;WholeGene_NatVar|1.88320505789;PF12424_ATP_Ca_trans_C:X:complete|4.57602050782;PF00122_E1-E2_ATPase:X:complete|0.898725413344;JSD_conservation|1.4668711976;PF00702_Hydrolase:X:SM_,PF00702_Hydrolase:X:DRUGLIKE_,PF00702_Hydrolase:X:METABOLITE_|0.243680058132
ENSG00000140873,ADAMTS18	3.0123	0.0210407	PF01562_Pep_M12B_propep:X:complete|2.46202788964;PF13688_Reprolysin_5:X:complete|0.472275292294;PF05986_ADAM_spacer1:X:complete|2.50492926368;JSD_conservation|2.83933848888;PF00090_TSP_1:X:complete|0.413567894787;PF13582_Reprolysin_3:X:complete|0.775890698424;PF13574_Reprolysin_2:X:complete,PF01421_Reprolysin:X:complete|0.974966054087
ENSG00000165244,ZNF367	3.01116	0.00684714	PF13465_zf-H2C2_2:aggregate:complete|1.81983031159;PF13465_zf-H2C2_2:X:DNA_,PF13465_zf-H2C2_2:X:NUCACID_|1.27191491811;PF13465_zf-H2C2_2:X:complete|2.91715701218;PF12874_zf-met:X:complete,PF13894_zf-C2H2_4:X:complete,PF00096_zf-C2H2:X:complete,PF13912_zf-C2H2_6:X:complete|0.372632337952;PF13894_zf-C2H2_4:aggregate:complete,PF00096_zf-C2H2:aggregate:complete|0.409325751931;WholeGene_NatVar|0.48221…
ENSG00000159899,NPR2	3.00918	0.0372572	PF00069_Pkinase:X:DB8|0.16099932107;PF00069_Pkinase:X:DRUGLIKE_,PF00069_Pkinase:X:ACP,PF00069_Pkinase:X:ATP,PF00069_Pkinase:X:ALL_,PF00069_Pkinase:X:AMP,PF00069_Pkinase:X:ADP,PF00069_Pkinase:X:METABOLITE_,PF00069_Pkinase:X:ANP|1.51378159805;PF00069_Pkinase:X:B49|2.26954103233;PF07714_Pkinase_Tyr:X:SB2|1.22628244319;PF00069_Pkinase:X:1N1,PF07714_Pkinase_Tyr:X:1N1|1.64762385175;WholeGene_NatVar|1.8…
ENSG00000117139,KDM5B	3.00899	0.084929	PF02928_zf-C5HC2:X:complete|0.424248235264;PF13831_PHD_2:aggregate:PEPTIDE_|1.31144971115;PF02373_JmjC:X:PEPTIDE_|0.752499216978;PF13831_PHD_2:X:complete|2.37801828414;PF00628_PHD:X:complete|1.92886752191;Homology_binding:201-442:MMK,Homology_binding:201-442:FUM,Homology_binding:201-442:90V,Homology_binding:201-442:YS6,Homology_binding:201-442:WQS,Homology_binding:201-442:UUN,Homology_binding:201…
ENSG00000120696,KBTBD7	3.00857	0.00792193	PF00651_BTB:X:complete|3.07404176138;PF13964_Kelch_6:X:complete|0.959912856472;WholeGene_NatVar|1.11657976549;PF07646_Kelch_2:X:complete|0.702293910871;JSD_conservation|2.38752497123;PF07707_BACK:X:complete|0.374240789368;PF13964_Kelch_6:aggregate:complete|0.278239928326
ENSG00000072110,ACTN1	3.00855	0.0941069	PF00307_CH:X:ALL_|3.43183395114;PF13833_EF-hand_8:X:complete|1.15380815286;PF08726_EFhand_Ca_insen:X:complete|0.793943144213;PF08726_EFhand_Ca_insen:X:ALL_|0.254608835712;PF00036_EF-hand_1:X:complete,PF13405_EF-hand_6:X:complete|0.662013618994;WholeGene_NatVar|0.895231228555;PF00435_Spectrin:X:complete|0.498169392659;PF11971_CAMSAP_CH:X:complete|0.32522938179;PF00036_EF-hand_1:aggregate:complete,…
ENSG00000173334,TRIB1	3.00595	0.030381	PF00069_Pkinase:X:9T6|0.562594998095;PF00069_Pkinase:X:DB8|0.868056464338;PF00069_Pkinase:X:DRUGLIKE_,PF00069_Pkinase:X:ACP,PF00069_Pkinase:X:ATP,PF00069_Pkinase:X:ALL_,PF00069_Pkinase:X:AMP,PF00069_Pkinase:X:ADP,PF00069_Pkinase:X:METABOLITE_,PF00069_Pkinase:X:ANP|0.478987057258;PF07714_Pkinase_Tyr:X:4SP|0.453382602802;PF00069_Pkinase:X:VX6|0.501780210822;PF07714_Pkinase_Tyr:X:SB2|1.02639845607;P…
ENSG00000136371,MTHFS	3.00491	0.00671601	Homology_binding:23-190:MG,Homology_binding:23-190:PO4|3.26873020139;JSD_conservation|1.38153682941
ENSG00000153147,SMARCA5	3.00428	0.00871611	PF00271_Helicase_C:X:complete|0.495656985985;WholeGene_NatVar|1.86172026203;PF09111_SLIDE:X:complete|1.33841178374;JSD_conservation|2.16338182216
ENSG00000196235,SUPT5H	3.0039	0.0639231	WholeGene_NatVar|2.21617330391;PF00467_KOW:aggregate:RNABASE_|0.124122974162;PF03439_Spt5-NGN:X:complete|2.77767448505;PF11942_Spt5_N:X:complete|0.83949760654;PF00467_KOW:aggregate:complete|0.703715331786;PF00467_KOW:X:complete|0.594002230862;JSD_conservation|1.87475830948
ENSG00000171004,HS6ST2	3.00348	0.0167506	PF03567_Sulfotransfer_2:X:complete|2.64375343235;WholeGene_NatVar|0.640512777683;JSD_conservation|3.0409796656
ENSG00000156017,CARNMT1	3.00282	0.0079	Homology_binding:163-397:SFG,Homology_binding:163-397:SAM,Homology_binding:163-397:SAH,Homology_binding:163-397:8V3,Homology_binding:163-397:8V0|1.23742601349;PF07942_N2227:X:complete|2.11786076317;WholeGene_NatVar|0.688658084269;JSD_conservation|2.913462499
ENSG00000072062,PRKACA	3.00274	0.0440238	PF07714_Pkinase_Tyr:X:1N1,PF00069_Pkinase:X:1N1|1.17691841379;Homology_binding:51-330:PEPTIDE_|1.99978853856;PF07714_Pkinase_Tyr:X:4SP,PF00069_Pkinase:X:4SP|0.256267322148;Homology_binding:30-349:ADP,Homology_binding:30-349:ATP,Homology_binding:30-349:ANP,Homology_binding:30-349:DAR,Homology_binding:30-349:BU3,Homology_binding:30-349:G98,Homology_binding:30-349:G96,Homology_binding:30-349:M77,Hom…
ENSG00000119787,ATL2	3.00113	0.0288434	Homology_binding:83-301:GDP,Homology_binding:83-301:GNP|2.67446434081;JSD_conservation|2.02678650515;PF02263_GBP:X:complete|1.58013043897;Homology_binding:101-319:GDP,Homology_binding:101-319:GNP|2.67446434081
ENSG00000125347,IRF1	3.00073	0.0180809	Homology_binding:4-106:DNA_|3.04916890938;PF00605_IRF:X:DNA_|4.76163096809;PF00605_IRF:X:complete|0.614120585028;WholeGene_NatVar|0.660784774909;JSD_conservation|2.42324222608
ENSG00000198208,RPS6KL1	2.99939	0.0580933	PF04212_MIT:X:complete|3.09051238546;PF07714_Pkinase_Tyr:X:BAX|0.454717630556;JSD_conservation|0.786049086236;PF00069_Pkinase:X:PEPTIDE_,PF07714_Pkinase_Tyr:X:PEPTIDE_|0.502029362504;PF04212_MIT:X:PEPTIDE_|0.595641489663;PF00069_Pkinase:X:BAX|0.142002947802
ENSG00000130402,ACTN4	2.99916	0.0461459	PF00307_CH:X:ALL_|3.31270484217;PF13833_EF-hand_8:X:complete|1.35038343573;PF00435_Spectrin:aggregate:complete|0.500034759852;PF00036_EF-hand_1:aggregate:complete,PF13405_EF-hand_6:aggregate:complete|1.90009747926;PF00036_EF-hand_1:X:complete,PF13405_EF-hand_6:X:complete|2.0894988102;WholeGene_NatVar|0.982724757643;PF00435_Spectrin:X:complete|0.930682517026;PF11971_CAMSAP_CH:X:complete|0.27186038…
ENSG00000173253,DMRT2	2.99912	0.0159695	JSD_conservation|2.99911739266
ENSG00000152465,NMT2	2.99883	0.0108821	PF01233_NMT:X:complete|0.839117948342;Homology_binding:181-497:PEPTIDE_|1.67022999513;Homology_binding:168-484:PEPTIDE_|1.67022999513;WholeGene_NatVar|0.633073164937;PF01233_NMT:X:SM_,PF01233_NMT:X:ALL_,PF01233_NMT:X:DRUGLIKE_,PF01233_NMT:X:METABOLITE_|0.663775264274;Homology_binding:115-497:MYA,Homology_binding:115-497:COA,Homology_binding:115-497:646,Homology_binding:115-497:KFK,Homology_bindin…
ENSG00000138829,FBN2	2.99754	0.592041	PF00008_EGF:aggregate:BGC|0.663883494137;PF07974_EGF_2:aggregate:SM_,PF07974_EGF_2:aggregate:DRUGLIKE_,PF07974_EGF_2:aggregate:METABOLITE_|0.479512020253;PF12946_EGF_MSP1_1:aggregate:ALL_,PF12946_EGF_MSP1_1:aggregate:CA,PF12946_EGF_MSP1_1:aggregate:ION_,PF06247_Plasmod_Pvs28:aggregate:ALL_,PF06247_Plasmod_Pvs28:aggregate:CA,PF06247_Plasmod_Pvs28:aggregate:ION_|2.05010363927;PF00683_TB:X:complete|…
ENSG00000119508,NR4A3	2.99703	0.0251482	PF00104_Hormone_recep:X:1CA|1.40277709584;PF00104_Hormone_recep:X:4HY|0.165645932891;PF00104_Hormone_recep:X:EPH|0.810193871364;PF00104_Hormone_recep:X:OHT|0.0738370991387;PF00104_Hormone_recep:X:486|0.182536934904;JSD_conservation|2.8150765382;PF00104_Hormone_recep:X:PEPTIDE_|0.00434601870675;PF00104_Hormone_recep:X:VDX|0.650088190202;PF00105_zf-C4:X:complete|2.1041723977
ENSG00000262660,AC139530.2	2.99696	0.00485802	PF00153_Mito_carr:X:complete|1.09895244127;PF00153_Mito_carr:aggregate:complete|3.00878062759;JSD_conservation|1.86761795926
ENSG00000167693,NXN	2.99669	0.0132501	PF13905_Thioredoxin_8:X:complete|2.36626444214;PF00578_AhpC-TSA:X:complete|2.52415962816;WholeGene_NatVar|0.433153681104;PF13098_Thioredoxin_2:X:complete|2.02030153191;JSD_conservation|3.10729868556;PF00578_AhpC-TSA:X:ALL_,PF00578_AhpC-TSA:X:ION_|2.23317989728;PF13905_Thioredoxin_8:aggregate:complete|0.558059706475
ENSG00000006125,AP2B1	2.99588	0.248547	PF12717_Cnd1:aggregate:complete|2.6268435425;Homology_binding:833-914:PEPTIDE_|0.0158805647351;PF00514_Arm:X:complete|1.78105480003;PF13646_HEAT_2:aggregate:complete|0.709582623833;PF02985_HEAT:aggregate:ALL_,PF02985_HEAT:aggregate:PEPTIDE_|0.647767319661;PF01602_Adaptin_N:X:complete|3.04054095793;PF13646_HEAT_2:aggregate:CA|0.428922215786;PF12717_Cnd1:X:complete|1.56118490686;PF02985_HEAT:X:SM_|…
ENSG00000006377,DLX6	2.99424	0.00512886	PF00046_Homeobox:X:complete|2.45204037939;WholeGene_NatVar|0.180458702584;JSD_conservation|3.29678447305
ENSG00000154734,ADAMTS1	2.99364	0.0175831	Homology_binding:367-525:QHF,Homology_binding:367-525:QGF,Homology_binding:367-525:097|0.277552601124;PF05986_ADAM_spacer1:X:complete|2.30811173886;JSD_conservation|2.70654994114;PF00090_TSP_1:X:complete|0.82651493756;PF13582_Reprolysin_3:X:complete|2.84099232357;PF13688_Reprolysin_5:X:complete,PF01421_Reprolysin:X:complete|2.65978569397
ENSG00000147162,OGT	2.99301	0.459483	PF00515_TPR_1:X:RNABACKBONE_|0.150362004756;PF13844_Glyco_transf_41:X:complete|2.12120094181;PF13414_TPR_11:aggregate:RNA_|0.533610519385;PF13174_TPR_6:aggregate:PEPTIDE_|0.20572727521;PF13181_TPR_8:X:complete,PF13174_TPR_6:X:complete,PF07719_TPR_2:X:complete,PF00515_TPR_1:X:complete|1.06056207138;PF13844_Glyco_transf_41:X:UDP,PF13844_Glyco_transf_41:X:DRUGLIKE_|0.479637803982;PF14559_TPR_19:X:co…
ENSG00000229314,ORM1	2.99235	0.00396204	PF00061_Lipocalin:X:DBS|1.69370154662;Homology_binding:58-144:JIM,Homology_binding:58-144:DP0|1.10878074748;PF00061_Lipocalin:X:complete|2.71281826357;WholeGene_NatVar|0.0591606657052;PF00061_Lipocalin:X:PEPTIDE_|1.40488839032;JSD_conservation|1.55160233828;PF00061_Lipocalin:X:DBH|1.37893766699
ENSG00000172819,RARG	2.99211	0.037097	PF00104_Hormone_recep:X:complete|3.29553453944;Homology_binding:189-403:REA,Homology_binding:189-403:961,Homology_binding:189-403:JYI,Homology_binding:189-403:JYH,Homology_binding:189-403:E9T,Homology_binding:189-403:BMS,Homology_binding:189-403:9CR,Homology_binding:189-403:564,Homology_binding:189-403:394,Homology_binding:189-403:254,Homology_binding:189-403:1NY,Homology_binding:189-403:184,Homo…
ENSG00000127903,ZNF835	2.99083	0.056139	PF13894_zf-C2H2_4:X:DNA_,PF13894_zf-C2H2_4:X:NUCACID_,PF00096_zf-C2H2:X:DNA_,PF00096_zf-C2H2:X:NUCACID_,PF13912_zf-C2H2_6:X:DNA_,PF13912_zf-C2H2_6:X:NUCACID_|0.251638683257;PF13894_zf-C2H2_4:X:DNABASE_,PF00096_zf-C2H2:X:DNABASE_,PF13912_zf-C2H2_6:X:DNABASE_|0.426654803528;PF13465_zf-H2C2_2:X:DNA_,PF13465_zf-H2C2_2:X:NUCACID_|0.02311960292;PF13465_zf-H2C2_2:X:complete|0.222308383568;PF13894_zf-C2H…
ENSG00000165966,PDZRN4	2.99021	0.019418	PF00595_PDZ:X:ALL_,PF00595_PDZ:X:PEPTIDE_|1.56397519532;PF13180_PDZ_2:X:complete|0.843761668655;PF00595_PDZ:X:complete|0.458222461488;PF13180_PDZ_2:aggregate:ALL_,PF13180_PDZ_2:aggregate:PEPTIDE_|1.21768770803;PF13180_PDZ_2:X:ALL_,PF13180_PDZ_2:X:PEPTIDE_|0.101417945195;PF00595_PDZ:aggregate:ALL_,PF00595_PDZ:aggregate:PEPTIDE_|0.924900418591;JSD_conservation|3.47294986982
ENSG00000166704,ZNF606	2.98931	0.108873	PF13894_zf-C2H2_4:X:DNABASE_,PF00096_zf-C2H2:X:DNABASE_,PF13912_zf-C2H2_6:X:DNABASE_|2.48077787889;PF07975_C1_4:aggregate:complete|3.4720828303;PF13912_zf-C2H2_6:aggregate:complete|3.76878142673;PF13894_zf-C2H2_4:aggregate:DNABASE_|1.8589003878;PF13894_zf-C2H2_4:X:complete,PF00096_zf-C2H2:X:complete,PF13912_zf-C2H2_6:X:complete|4.36426282314;PF13894_zf-C2H2_4:X:DNABACKBONE_|0.261253216309;PF13894…
ENSG00000163848,ZNF148	2.98903	0.089854	PF13894_zf-C2H2_4:X:DNABASE_,PF00096_zf-C2H2:X:DNABASE_,PF13912_zf-C2H2_6:X:DNABASE_|0.660502760676;PF13894_zf-C2H2_4:aggregate:DNABACKBONE_|0.134118972405;PF13894_zf-C2H2_4:X:complete,PF00096_zf-C2H2:X:complete,PF13912_zf-C2H2_6:X:complete|1.44562128485;PF13894_zf-C2H2_4:X:DNABACKBONE_|0.343777221202;PF13465_zf-H2C2_2:aggregate:ALL_|0.507059106752;PF13465_zf-H2C2_2:aggregate:complete|0.162957387…
ENSG00000223572,CKMT1A	2.98899	0.0148523	PF00217_ATP-gua_Ptrans:X:SM_,PF00217_ATP-gua_Ptrans:X:DRUGLIKE_,PF00217_ATP-gua_Ptrans:X:ALL_,PF00217_ATP-gua_Ptrans:X:METABOLITE_|1.47376509259;JSD_conservation|1.00821762461;WholeGene_NatVar|0.191647450597;PF00217_ATP-gua_Ptrans:X:complete|4.31833667368
ENSG00000179869,ABCA13	2.9878	0.118647	PF12698_ABC2_membrane_3:aggregate:complete|2.51165712007;PF12698_ABC2_membrane_3:X:complete|1.62427731839;PF13304_AAA_21:aggregate:complete|2.98662438435;PF00005_ABC_tran:X:complete|1.29024644457;WholeGene_NatVar|0.385355978928;PF00005_ABC_tran:aggregate:complete|2.12787029036;JSD_conservation|2.56288278612;PF13304_AAA_21:X:complete|0.498242043719
ENSG00000065413,ANKRD44	2.98557	0.647978	PF13637_Ank_4:X:PEPTIDE_|1.39462713686;PF13857_Ank_5:aggregate:complete|0.611285375779;PF13637_Ank_4:aggregate:DRUGLIKE_|3.14624014454;PF13606_Ank_3:aggregate:complete|1.71520816368;PF12796_Ank_2:X:complete|1.27002051461;PF13637_Ank_4:aggregate:complete|1.66056343872;PF13637_Ank_4:X:DRUGLIKE_|1.34374729175;PF00023_Ank:aggregate:ALL_,PF00023_Ank:aggregate:PEPTIDE_,PF13606_Ank_3:aggregate:PEPTIDE_|…
ENSG00000185100,ADSSL1	2.98455	0.0149493	PF00709_Adenylsucc_synt:X:complete|2.44778752082;JSD_conservation|3.08390142884
ENSG00000085276,MECOM	2.98416	0.900354	PF12171_zf-C2H2_jaz:X:DNA_,PF12171_zf-C2H2_jaz:X:NUCACID_|3.73021107741;PF12171_zf-C2H2_jaz:aggregate:DNABASE_|2.38149067733;PF12171_zf-C2H2_jaz:X:DNA_,PF12171_zf-C2H2_jaz:X:NUCACID_,PF00096_zf-C2H2:X:DNA_,PF00096_zf-C2H2:X:NUCACID_|3.06252248239;PF13894_zf-C2H2_4:aggregate:DNA_,PF13894_zf-C2H2_4:aggregate:NUCACID_,PF00096_zf-C2H2:aggregate:DNA_,PF00096_zf-C2H2:aggregate:NUCACID_,PF13912_zf-C2H2_…
ENSG00000178338,ZNF354B	2.98321	0.0711091	PF07975_C1_4:aggregate:complete|2.73158342791;PF13894_zf-C2H2_4:X:complete,PF00096_zf-C2H2:X:complete,PF13912_zf-C2H2_6:X:complete,PF16622_zf-C2H2_11:X:complete|0.274718918255;PF13912_zf-C2H2_6:aggregate:complete|3.35400444905;PF13894_zf-C2H2_4:X:complete,PF00096_zf-C2H2:X:complete,PF12874_zf-met:X:complete,PF13912_zf-C2H2_6:X:complete|1.46356601459;PF13894_zf-C2H2_4:X:complete,PF00096_zf-C2H2:X:…
ENSG00000123329,ARHGAP9	2.98293	0.0392749	PF00620_RhoGAP:X:complete|2.60191761192;PF00397_WW:X:complete|1.90453863038;JSD_conservation|2.02696730254;PF00018_SH3_1:X:complete,PF14604_SH3_9:X:complete|2.8365450004
ENSG00000087263,OGFOD1	2.98246	0.0185819	PF13661_2OG-FeII_Oxy_4:X:SM_,PF13661_2OG-FeII_Oxy_4:X:ALL_|1.60428383796;PF13640_2OG-FeII_Oxy_3:X:complete|0.704877473751;PF13661_2OG-FeII_Oxy_4:aggregate:complete|0.959779296699;JSD_conservation|2.18907733587;PF13661_2OG-FeII_Oxy_4:X:complete,PF13640_2OG-FeII_Oxy_3:X:complete|2.45021121958;PF13661_2OG-FeII_Oxy_4:aggregate:SM_,PF13661_2OG-FeII_Oxy_4:aggregate:ALL_|2.22544190517
ENSG00000250644,AC068580.4	2.98233	0.00910306	PF00026_Asp:X:complete|2.30419937581;JSD_conservation|2.73377540805
ENSG00000204604,ZNF468	2.98123	0.160746	PF13465_zf-H2C2_2:X:DNABASE_|0.838305008531;PF12171_zf-C2H2_jaz:aggregate:DNABASE_|2.03372060838;PF13894_zf-C2H2_4:X:ZN,PF13894_zf-C2H2_4:X:ION_,PF13894_zf-C2H2_4:X:ALL_|2.02385106096;PF12171_zf-C2H2_jaz:X:ALL_,PF13909_zf-H2C2_5:X:ALL_,PF12874_zf-met:X:ALL_|0.242743225405;PF13912_zf-C2H2_6:aggregate:complete|0.953318535702;PF12171_zf-C2H2_jaz:X:complete,PF13894_zf-C2H2_4:X:complete,PF00096_zf-C2H…
ENSG00000149380,P4HA3	2.98106	0.011539	JSD_conservation|3.36726998333
ENSG00000160211,G6PD	2.981	0.024627	PF02781_G6PD_C:X:complete|2.43166475644;WholeGene_NatVar|0.285334852056;PF02781_G6PD_C:X:SM_,PF02781_G6PD_C:X:ALL_,PF02781_G6PD_C:X:DRUGLIKE_,PF02781_G6PD_C:X:METABOLITE_|1.7039266686;JSD_conservation|2.49599928275
ENSG00000113384,GOLPH3	2.97945	0.00874901	PF05719_GPP34:X:complete|2.6612952384;WholeGene_NatVar|0.508364483642;JSD_conservation|3.13193452789
ENSG00000099910,KLHL22	2.97887	0.0286641	PF00651_BTB:X:complete|0.0765210458603;PF13418_Kelch_4:aggregate:PEPTIDE_|1.45930251856;PF01344_Kelch_1:aggregate:PEPTIDE_|1.4227585388;WholeGene_NatVar|1.15715893295;PF13415_Kelch_3:X:complete|0.99561742643;PF07646_Kelch_2:aggregate:ALL_,PF07646_Kelch_2:aggregate:PEPTIDE_|1.40105391895;PF13415_Kelch_3:aggregate:complete|2.81347400958;PF07646_Kelch_2:aggregate:complete,PF01344_Kelch_1:aggregate:c…
ENSG00000160111,CPAMD8	2.97833	0.0267115	PF10569_Thiol-ester_cl:X:complete|0.996251461975;PF01835_A2M_N:X:complete|1.42148092503;WholeGene_NatVar|0.0552229622188;PF07678_A2M_comp:X:complete|0.355271749471;JSD_conservation|2.33774217387;PF07677_A2M_recep:X:complete|0.577687518406;PF07703_A2M_N_2:X:complete|5.24893353358
ENSG00000221926,TRIM16	2.9758	0.0264504	PF00622_SPRY:X:ALL_,PF00622_SPRY:X:PEPTIDE_|1.88371953297;JSD_conservation|1.41490297306;PF00622_SPRY:X:complete|3.31854017682
ENSG00000112902,SEMA5A	2.97549	0.014899	PF00090_TSP_1:aggregate:complete|1.96028533315;PF00090_TSP_1:X:complete|0.151159007289;WholeGene_NatVar|1.6850382744;JSD_conservation|1.56689592023
ENSG00000118482,PHF3	2.97453	0.0458243	PF07500_TFIIS_M:X:complete|3.14877892695;JSD_conservation|2.31330658186;PF07744_SPOC:X:complete|0.902277933595;WholeGene_NatVar|1.04261389524
ENSG00000140092,FBLN5	2.97424	0.0619788	PF07645_EGF_CA:aggregate:CA,PF07645_EGF_CA:aggregate:ION_,PF07645_EGF_CA:aggregate:ALL_|1.45503504045;PF12662_cEGF:aggregate:ALL_,PF12662_cEGF:aggregate:CA,PF12662_cEGF:aggregate:ION_|2.15340960956;PF07645_EGF_CA:X:complete|0.655377787542;PF07645_EGF_CA:X:SM_,PF07645_EGF_CA:X:DRUGLIKE_,PF07645_EGF_CA:X:METABOLITE_|0.929272698682;PF00008_EGF:X:complete,PF07645_EGF_CA:X:complete,PF12947_EGF_3:X:com…
ENSG00000157423,HYDIN	2.97382	0.103852	PF14874_PapD-like:X:complete,PF15780_ASH:X:complete,PF07610_DUF1573:X:complete|0.13351314694;PF14874_PapD-like:X:complete|1.15181301279;PF15780_ASH:X:complete|4.55890115656;PF14874_PapD-like:X:complete,PF15780_ASH:X:complete,PF12371_TMEM131_like:X:complete|0.510903028679;JSD_conservation|3.01807007146;PF17213_Hydin_ADK:X:complete|2.21830187272;PF15780_ASH:X:complete,PF12371_TMEM131_like:X:complet…
ENSG00000141664,ZCCHC2	2.97365	0.020159	PF00098_zf-CCHC:X:RNA_,PF00098_zf-CCHC:X:RNABACKBONE_,PF00098_zf-CCHC:X:RNABASE_,PF00098_zf-CCHC:X:NUCACID_|0.275105225879;PF13917_zf-CCHC_3:X:complete|0.342853994066;PF00098_zf-CCHC:X:complete|0.00088467109703;WholeGene_NatVar|0.648280793493;JSD_conservation|4.23348866753
ENSG00000171346,KRT15	2.97365	0.0122771	JSD_conservation|3.07413182707;PF00038_Filament:X:complete|2.30251806916
ENSG00000113722,CDX1	2.97353	0.00569487	PF00046_Homeobox:X:complete|2.88896863397;PF00046_Homeobox:X:ALL_,PF00046_Homeobox:X:NUCACID_,PF00046_Homeobox:X:DNA_,PF00046_Homeobox:X:DNABACKBONE_|0.639130654765;JSD_conservation|2.5026208097;Homology_binding:40-99:DNA_|1.35126594942;Homology_binding:151-210:DNA_|1.35126594942
ENSG00000243232,PCDHAC2	2.97293	0.0234919	PF00028_Cadherin:aggregate:complete|2.54149830926;WholeGene_NatVar|0.896872905575;PF00028_Cadherin:X:SM_,PF00028_Cadherin:X:DRUGLIKE_,PF00028_Cadherin:X:METABOLITE_|0.566010443626;PF16492_Cadherin_C_2:X:complete|0.108489784006;JSD_conservation|0.634891422474;PF00028_Cadherin:aggregate:CA,PF00028_Cadherin:aggregate:ION_,PF00028_Cadherin:aggregate:ALL_|2.22021702816;PF00028_Cadherin:X:complete|0.30…
ENSG00000103266,STUB1	2.9729	0.0251951	PF04564_U-box:X:complete|2.32325966008;PF00515_TPR_1:aggregate:RNABACKBONE_|1.30625937107;PF00515_TPR_1:aggregate:RNA_|0.550115001231;WholeGene_NatVar|0.361024953624;PF00515_TPR_1:X:RNA_|1.15137698489;JSD_conservation|2.52212568725;PF07719_TPR_2:aggregate:RNABACKBONE_|1.8659382052;PF13431_TPR_17:aggregate:RNABACKBONE_,PF13431_TPR_17:aggregate:NUCACID_|1.0472925128;PF07719_TPR_2:aggregate:RNA_,PF0…
ENSG00000162430,SELENON	2.97224	0.00989676	JSD_conservation|2.97224048615
ENSG00000116985,BMP8B	2.97118	0.00303411	JSD_conservation|3.01215419778;PF00019_TGF_beta:X:complete|2.30462259235
ENSG00000104848,KCNA7	2.9697	0.00359201	PF00520_Ion_trans:X:complete|1.9995595264;PF00520_Ion_trans:X:METABOLITE_|2.20022353801
ENSG00000240764,PCDHGC5	2.96968	0.0241292	PF08266_Cadherin_2:X:complete,PF00028_Cadherin:X:complete|1.14607046418;PF00028_Cadherin:aggregate:complete|3.06626426844;WholeGene_NatVar|0.0288164950635;JSD_conservation|2.09307679475;PF00028_Cadherin:aggregate:CA,PF00028_Cadherin:aggregate:ION_,PF00028_Cadherin:aggregate:ALL_|2.94106170885;PF00028_Cadherin:X:complete|0.440654703746
ENSG00000067955,CBFB	2.96923	0.0115514	PF02312_CBF_beta:X:complete|1.69090097316;WholeGene_NatVar|0.812325106794;JSD_conservation|3.76828017612
ENSG00000145864,GABRB2	2.96738	0.024462	PF02932_Neur_chan_memb:X:complete|2.315598719;PF02931_Neur_chan_LBD:X:PEPTIDE_|1.89213855501;WholeGene_NatVar|0.931915295062;JSD_conservation|0.90580780665
ENSG00000143622,RIT1	2.96731	0.015156	PF00071_Ras:X:SM_,PF00071_Ras:X:GSP,PF00071_Ras:X:DRUGLIKE_,PF00071_Ras:X:GDP,PF00071_Ras:X:GNP,PF00071_Ras:X:GTP,PF00071_Ras:X:ALL_,PF00071_Ras:X:METABOLITE_,PF00025_Arf:X:SM_,PF00025_Arf:X:GNP,PF00025_Arf:X:GTP,PF00025_Arf:X:ALL_,PF00025_Arf:X:METABOLITE_,PF08477_Roc:X:SM_,PF08477_Roc:X:GSP,PF08477_Roc:X:DRUGLIKE_,PF08477_Roc:X:GDP,PF08477_Roc:X:GNP,PF08477_Roc:X:GTP,PF08477_Roc:X:ALL_,PF08477_…
ENSG00000185963,BICD2	2.96694	0.0107341	PF09730_BicD:X:complete|2.72643737761;WholeGene_NatVar|1.27165108394;JSD_conservation|1.96548177078
ENSG00000174130,TLR6	2.96632	0.0707359	PF00560_LRR_1:X:RNA_|2.09350299942;PF00560_LRR_1:aggregate:RNABASE_|2.07923116532;PF00560_LRR_1:X:ION_|0.524915254302;PF01582_TIR:X:complete|2.10507336691;PF13855_LRR_8:aggregate:complete|0.661076245173;PF00560_LRR_1:X:RX8|1.10315252921;PF12799_LRR_4:aggregate:RNA_,PF12799_LRR_4:aggregate:RNABACKBONE_|1.09071776573;PF00560_LRR_1:aggregate:complete,PF12799_LRR_4:aggregate:complete|1.62563076777;PF…
ENSG00000100241,SBF1	2.96607	0.0313561	PF00169_PH:X:ION_|1.48140573355;PF03455_dDENN:X:complete|2.69175832539;PF00169_PH:X:SM_,PF00169_PH:X:DRUGLIKE_,PF00169_PH:X:4IP,PF00169_PH:X:ALL_,PF00169_PH:X:METABOLITE_|1.51708770428;WholeGene_NatVar|0.733891220332;PF03456_uDENN:X:complete|2.35941100945;JSD_conservation|0.649074710446;PF02893_GRAM:X:complete|3.77660671491;PF00169_PH:X:complete|1.66689112821
ENSG00000174749,FAM241A	2.96562	0.00219703	PF15378_DUF4605:X:complete|2.81382258656;JSD_conservation|2.76345517846
ENSG00000074603,DPP8	2.96509	0.0523112	PF00326_Peptidase_S9:X:complete|0.604643516579;Homology_binding:75-876:PEPTIDE_|0.237281929366;WholeGene_NatVar|0.886676504774;Homology_binding:159-879:9XH,Homology_binding:159-879:F15|2.02796151571;Homology_binding:59-860:PEPTIDE_|0.237281929366;PF00930_DPPIV_N:X:METABOLITE_|1.24846576321;PF00326_Peptidase_S9:X:ZPR|2.52051597518;JSD_conservation|2.99050012625;PF00930_DPPIV_N:X:complete|1.0140258…
ENSG00000173480,ZNF417	2.9644	0.120958	PF12874_zf-met:aggregate:DNABASE_|0.557387830363;PF13894_zf-C2H2_4:X:complete,PF00096_zf-C2H2:X:complete,PF12874_zf-met:X:complete|2.61102421133;PF13912_zf-C2H2_6:aggregate:complete|0.674519675267;PF13894_zf-C2H2_4:X:complete,PF00096_zf-C2H2:X:complete,PF13912_zf-C2H2_6:X:complete|0.947475696335;PF13894_zf-C2H2_4:X:DNABACKBONE_,PF13912_zf-C2H2_6:X:DNABACKBONE_,PF12874_zf-met:X:DNABACKBONE_|0.1688…
ENSG00000117385,P3H1	2.96355	0.01703	PF13640_2OG-FeII_Oxy_3:X:SM_|2.1598183495;PF03171_2OG-FeII_Oxy:X:SM_,PF03171_2OG-FeII_Oxy:X:DRUGLIKE_,PF03171_2OG-FeII_Oxy:X:ALL_,PF03171_2OG-FeII_Oxy:X:AKG|0.785294448695;JSD_conservation|2.01054896712;PF03171_2OG-FeII_Oxy:X:complete,PF13640_2OG-FeII_Oxy_3:X:complete|3.35479284807
ENSG00000101605,MYOM1	2.96341	0.159114	PF00047_ig:X:DNA_,PF00047_ig:X:DNABASE_|0.122938651122;PF00041_fn3:X:PEPTIDE_|1.60848132632;PF13895_Ig_2:X:PEPTIDE_|0.502866210628;PF00047_ig:aggregate:complete|1.25759590639;PF00041_fn3:X:complete|1.7784504257;PF13927_Ig_3:X:complete,PF07679_I-set:X:complete,PF07686_V-set:X:complete,PF00047_ig:X:complete|2.06657841132;PF07679_I-set:X:ZN|0.302341634156;PF00041_fn3:X:ALL_|2.14296528063;PF07686_V-s…
ENSG00000196371,FUT4	2.96315	0.00406098	PF00852_Glyco_transf_10:X:complete|2.74862154757;PF17039_Glyco_tran_10_N:X:complete|0.525598415569;JSD_conservation|2.69531269337
ENSG00000181143,MUC16	2.96221	0.145964	PF01390_SEA:aggregate:complete|0.256484732921;PF01390_SEA:X:complete|0.926608484474;WholeGene_NatVar|2.23570844547
ENSG00000113263,ITK	2.96111	0.0179632	PF14604_SH3_9:X:complete,PF00018_SH3_1:X:complete,PF07653_SH3_2:X:complete|1.19460481555;PF00169_PH:X:ION_|0.481071411737;PF00169_PH:X:SM_,PF00169_PH:X:DRUGLIKE_,PF00169_PH:X:4IP,PF00169_PH:X:ALL_,PF00169_PH:X:METABOLITE_|2.21038270876;PF07714_Pkinase_Tyr:X:B96,PF00069_Pkinase:X:B96|0.139794175283;WholeGene_NatVar|1.58404458789;PF00169_PH:X:complete|1.55262950286;PF00017_SH2:X:SM_,PF00017_SH2:X:A…
ENSG00000140105,WARS	2.96055	0.0749192	PF00579_tRNA-synt_1b:X:TYM|0.4139804525;Homology_binding:270-430:RNA_|0.143636534818;PF00579_tRNA-synt_1b:X:ION_|1.28959438617;WholeGene_NatVar|0.440468366652;Homology_binding:229-389:RNA_|0.143636534818;JSD_conservation|2.5488699479;PF00579_tRNA-synt_1b:X:RNA_|2.71054827662;PF00458_WHEP-TRS:X:complete|1.97680412375
ENSG00000130475,FCHO1	2.95949	0.0642874	PF10291_muHD:X:complete|1.82185230606;PF00611_FCH:X:complete|1.26602470674;WholeGene_NatVar|0.992778958506;JSD_conservation|2.95384771825
ENSG00000267508,ZNF285	2.95898	0.28505	PF13894_zf-C2H2_4:X:complete|0.785499631907;PF13894_zf-C2H2_4:X:DNABASE_,PF00096_zf-C2H2:X:DNABASE_,PF13912_zf-C2H2_6:X:DNABASE_|2.61811770847;PF13894_zf-C2H2_4:X:ZN,PF13894_zf-C2H2_4:X:ION_,PF13894_zf-C2H2_4:X:ALL_|0.565408636569;PF13894_zf-C2H2_4:X:DNABACKBONE_,PF13912_zf-C2H2_6:X:DNABACKBONE_|1.52789545798;PF13894_zf-C2H2_4:X:complete,PF00096_zf-C2H2:X:complete,PF13912_zf-C2H2_6:X:complete|0.2…
ENSG00000004487,KDM1A	2.9584	0.0214298	PF04433_SWIRM:X:complete|1.92154488262;Homology_binding:331-833:PEPTIDE_|0.80034107005;Homology_binding:311-809:PEPTIDE_|0.785542353963;PF13450_NAD_binding_8:X:complete|1.27118789224;PF01593_Amino_oxidase:X:complete|0.935315637153;WholeGene_NatVar|0.909122975293;JSD_conservation|3.06661366128
ENSG00000254995,STX16-NPEPL1	2.95764	0.00300217	PF00804_Syntaxin:X:complete|3.27624796555;JSD_conservation|1.96560435016
ENSG00000161940,BCL6B	2.95667	0.0296013	PF13909_zf-H2C2_5:X:DNABACKBONE_,PF13909_zf-H2C2_5:X:DNA_,PF13909_zf-H2C2_5:X:NUCACID_|0.609288280845;PF00651_BTB:X:complete|0.704142868097;PF13465_zf-H2C2_2:aggregate:complete|3.66457996396;PF13465_zf-H2C2_2:X:DNA_,PF13465_zf-H2C2_2:X:NUCACID_|0.26615684315;PF13894_zf-C2H2_4:aggregate:complete,PF00096_zf-C2H2:aggregate:complete,PF13909_zf-H2C2_5:aggregate:complete,PF13912_zf-C2H2_6:aggregate:com…
ENSG00000170004,CHD3	2.95522	0.108198	PF00628_PHD:aggregate:complete|1.18889728887;PF00385_Chromo:X:complete|0.315733630879;PF04851_ResIII:X:complete|1.63260685296;PF00385_Chromo:X:ALL_,PF00385_Chromo:X:PEPTIDE_|0.248368650504;PF13831_PHD_2:X:complete|1.28917689217;PF00628_PHD:X:complete|1.37761680446;PF00385_Chromo:aggregate:ALL_,PF00385_Chromo:aggregate:PEPTIDE_|1.72094739228;WholeGene_NatVar|1.04993443267;PF00628_PHD:aggregate:ALL…
ENSG00000271601,LIX1L	2.95369	0.00295711	PF14954_LIX1:X:complete|2.70828029026;WholeGene_NatVar|0.279519415627;JSD_conservation|3.41985930321
ENSG00000168792,ABHD15	2.95329	0.00278401	JSD_conservation|2.95329133191
ENSG00000175115,PACS1	2.95295	0.0301104	WholeGene_NatVar|1.0979479991;JSD_conservation|3.07815641043
ENSG00000197136,PCNX3	2.95287	0.00927806	PF05041_Pecanex_C:X:complete|2.87973000824;JSD_conservation|1.86760937246
ENSG00000145214,DGKQ	2.95266	0.0203938	PF00788_RA:X:complete|0.776904842478;PF00781_DAGK_cat:X:complete|1.32196503553;WholeGene_NatVar|0.0226724002958;JSD_conservation|3.1259108014;PF00609_DAGK_acc:X:complete|2.9518203276
ENSG00000181322,NME9	2.95202	0.0211885	PF00334_NDK:X:ION_|1.16772964795;PF00334_NDK:X:complete|2.47615956983;WholeGene_NatVar|0.268767712898;PF00334_NDK:X:SM_,PF00334_NDK:X:DRUGLIKE_,PF00334_NDK:X:ADP,PF00334_NDK:X:ALL_,PF00334_NDK:X:METABOLITE_|3.43260440388;PF00085_Thioredoxin:X:complete|1.23586528551;PF00085_Thioredoxin:X:ALL_|1.08925501787
ENSG00000013810,TACC3	2.95183	0.01565	JSD_conservation|2.95183463295
ENSG00000142408,CACNG8	2.95149	0.00480485	PF00822_PMP22_Claudin:X:complete,PF13903_Claudin_2:X:complete|2.93859350167;WholeGene_NatVar|0.282975352277;JSD_conservation|2.9861243937
ENSG00000163694,RBM47	2.95	0.0730739	PF00076_RRM_1:X:DNABASE_|1.431871027;PF00076_RRM_1:aggregate:PEPTIDE_|0.0649702463078;PF00076_RRM_1:aggregate:RNA_,PF00076_RRM_1:aggregate:RNABACKBONE_,PF00076_RRM_1:aggregate:DNA_,PF00076_RRM_1:aggregate:RNABASE_,PF00076_RRM_1:aggregate:ALL_,PF00076_RRM_1:aggregate:NUCACID_|1.05530242265;PF00076_RRM_1:aggregate:RNABASE_,PF00076_RRM_1:aggregate:DNABASE_|0.632795004755;PF00076_RRM_1:X:complete|2.6…
ENSG00000122378,PRXL2A	2.9499	0.0157487	PF13911_AhpC-TSA_2:X:complete|1.86265944996;WholeGene_NatVar|0.431678024793;JSD_conservation|3.2765771173
ENSG00000153902,LGI4	2.9494	0.0476027	PF13855_LRR_8:aggregate:complete|3.0964004803;PF12799_LRR_4:aggregate:complete|2.41333064126;PF12799_LRR_4:X:complete|1.3067534752;PF03736_EPTP:X:complete|1.76722285493;PF00560_LRR_1:aggregate:RNABASE_|0.230923316595;WholeGene_NatVar|0.140871954728;PF00560_LRR_1:X:ION_|0.723332393228;PF13855_LRR_8:X:complete|1.8821818084;JSD_conservation|2.67489660141;PF00560_LRR_1:aggregate:complete|0.5798750894…
ENSG00000198205,ZXDA	2.94661	0.051765	PF13912_zf-C2H2_6:aggregate:DNABASE_|0.0283316371423;PF13894_zf-C2H2_4:X:DNA_,PF13894_zf-C2H2_4:X:NUCACID_,PF00096_zf-C2H2:X:DNA_,PF00096_zf-C2H2:X:NUCACID_,PF13912_zf-C2H2_6:X:DNA_,PF13912_zf-C2H2_6:X:NUCACID_|1.14592929236;PF13465_zf-H2C2_2:aggregate:complete|2.36102175465;PF13894_zf-C2H2_4:X:DNABASE_,PF00096_zf-C2H2:X:DNABASE_,PF13912_zf-C2H2_6:X:DNABASE_|0.156007119295;PF13465_zf-H2C2_2:aggre…
ENSG00000172640,OR10AD1	2.94647	0.00271082	JSD_conservation|2.94647187523
ENSG00000157349,DDX19B	2.94642	0.0390165	PF00270_DEAD:X:RNA_,PF00270_DEAD:X:RNABACKBONE_,PF00270_DEAD:X:NUCACID_|0.596322418316;Homology_binding:64-437:ANP,Homology_binding:64-437:ADP|2.12292433985;WholeGene_NatVar|0.310888862777;PF00270_DEAD:X:complete|2.65465059626;JSD_conservation|1.95649145043;Homology_binding:59-432:ANP,Homology_binding:59-432:ADP|2.12292433985
ENSG00000065000,AP3D1	2.94609	0.0363646	PF02985_HEAT:aggregate:ALL_,PF02985_HEAT:aggregate:PEPTIDE_|3.3200075617;PF12717_Cnd1:X:complete|1.05428425723;WholeGene_NatVar|0.328668797179;PF02985_HEAT:aggregate:complete|0.111307984289;JSD_conservation|1.48421448754;PF02985_HEAT:aggregate:SM_|2.94219771156;PF06375_AP3D1:X:complete|0.163192189984;PF02985_HEAT:X:complete|1.55047625458
ENSG00000153404,PLEKHG4B	2.94592	0.0104599	JSD_conservation|2.82705446983;PF00621_RhoGEF:X:complete|2.21138595549
ENSG00000198730,CTR9	2.94576	0.298579	PF07719_TPR_2:aggregate:complete|1.10145745063;PF13424_TPR_12:aggregate:complete|0.546273108611;PF00515_TPR_1:X:RNABACKBONE_|4.41473608699;PF13174_TPR_6:aggregate:PEPTIDE_|1.47710278335;PF14559_TPR_19:X:complete|0.10806682652;WholeGene_NatVar|1.23798734313;PF12895_ANAPC3:aggregate:complete|0.616382502999;PF13181_TPR_8:aggregate:complete|0.510834862032;PF13414_TPR_11:X:RNA_|0.297806462995;PF13174_…
ENSG00000172534,HCFC1	2.94367	0.109545	PF13854_Kelch_5:aggregate:complete|0.149278910307;PF07646_Kelch_2:aggregate:ION_|2.13779079887;PF13418_Kelch_4:X:complete,PF07646_Kelch_2:X:complete,PF01344_Kelch_1:X:complete,PF13964_Kelch_6:X:complete|0.592242050373;PF13415_Kelch_3:X:complete|0.172071865463;PF13418_Kelch_4:X:complete|0.101605232819;WholeGene_NatVar|0.318026862422;PF13415_Kelch_3:aggregate:complete|0.28969716272;PF13854_Kelch_5:…
ENSG00000059378,PARP12	2.94324	0.0157979	PF00642_zf-CCCH:aggregate:complete|0.0123518107968;Homology_binding:563-659:GAB|5.18926980476;WholeGene_NatVar|0.0970402628052;PF00644_PARP:X:ALL_,PF00644_PARP:X:SM_,PF00644_PARP:X:DRUGLIKE_|2.08136819221;PF14608_zf-CCCH_2:X:RNA_,PF14608_zf-CCCH_2:X:RNABACKBONE_,PF14608_zf-CCCH_2:X:RNABASE_,PF14608_zf-CCCH_2:X:NUCACID_|2.33197151369;PF00642_zf-CCCH:X:RNA_,PF00642_zf-CCCH:X:RNABASE_,PF00642_zf-CCC…
ENSG00000152217,SETBP1	2.94267	0.0170901	WholeGene_NatVar|0.343588952798;PF02178_AT_hook:aggregate:complete|0.97793462497;JSD_conservation|4.12518928289;PF02178_AT_hook:X:complete|0.092225606262
ENSG00000154305,MIA3	2.94064	0.0202198	PF07653_SH3_2:X:ALL_,PF07653_SH3_2:X:PEPTIDE_|2.58444078353;PF07653_SH3_2:X:complete|2.52115729198;JSD_conservation|1.50062230243
ENSG00000088766,CRLS1	2.94007	0.00660491	JSD_conservation|3.00182546399;PF01066_CDP-OH_P_transf:X:complete|3.53807682656
ENSG00000197933,ZNF823	2.93917	0.143739	PF13465_zf-H2C2_2:X:DNABASE_|1.44157054699;PF16622_zf-C2H2_11:aggregate:DNA_|3.46477759367;PF13894_zf-C2H2_4:aggregate:DNABACKBONE_|0.675109790398;PF13465_zf-H2C2_2:X:ZN,PF13465_zf-H2C2_2:X:ION_|0.931936002952;PF13894_zf-C2H2_4:X:complete,PF00096_zf-C2H2:X:complete,PF13912_zf-C2H2_6:X:complete,PF16622_zf-C2H2_11:X:complete|0.674191796927;PF00096_zf-C2H2:X:DNA_,PF00096_zf-C2H2:X:NUCACID_,PF13912_z…
ENSG00000249992,TMEM158	2.93823	0.002316	JSD_conservation|2.93823067074
ENSG00000018236,CNTN1	2.93779	0.245289	PF00047_ig:X:DNA_,PF00047_ig:X:DNABASE_|1.62375544795;PF00041_fn3:X:PEPTIDE_|1.54455458812;PF13895_Ig_2:X:PEPTIDE_|0.000458192439011;PF00041_fn3:X:complete|0.376816126711;PF07679_I-set:X:ZN|0.519051755734;PF00041_fn3:X:ALL_|0.747163058845;PF07686_V-set:aggregate:DNA_,PF07686_V-set:aggregate:NUCACID_,PF07686_V-set:aggregate:DNABASE_|1.12673908495;PF13895_Ig_2:X:complete,PF07679_I-set:X:complete,PF…
ENSG00000124356,STAMBP	2.93647	0.028192	Homology_binding:15-106:PEPTIDE_|3.21158383797;PF08969_USP8_dimer:X:complete|0.0436720140541;WholeGene_NatVar|0.587466617858;PF01398_JAB:X:complete|1.37362769156;JSD_conservation|1.52675843767
ENSG00000186377,CYP4X1	2.93641	0.00738096	PF00067_p450:X:complete|2.30104499479;PF00067_p450:X:1YN|0.812454432326;PF00067_p450:X:TPF|1.07679732457;WholeGene_NatVar|0.826185543583;PF00067_p450:X:STR|0.37930019673;PF00067_p450:X:X2N|1.21241532103;JSD_conservation|1.85041406768
ENSG00000154736,ADAMTS5	2.93602	0.0142231	PF13688_Reprolysin_5:X:SM_,PF13688_Reprolysin_5:X:DRUGLIKE_,PF13688_Reprolysin_5:X:ALL_,PF13582_Reprolysin_3:X:SM_,PF13582_Reprolysin_3:X:DRUGLIKE_,PF13582_Reprolysin_3:X:ALL_,PF01421_Reprolysin:X:SM_,PF01421_Reprolysin:X:DRUGLIKE_|3.58558720003;Homology_binding:368-419:ZN,Homology_binding:368-419:CA|0.477957248859;PF01421_Reprolysin:X:ALL_|4.04862822375;PF13688_Reprolysin_5:X:PEPTIDE_|4.30660036…
ENSG00000255872,AL138752.2	2.93545	0.00230002	JSD_conservation|2.93544571846
ENSG00000119314,PTBP3	2.93512	0.0615768	PF00076_RRM_1:X:DNABASE_|4.6050335197;PF00076_RRM_1:aggregate:DNABASE_|3.11073891806;PF13893_RRM_5:aggregate:complete|0.472111254708;PF00076_RRM_1:X:complete|0.955889742348;Homology_binding:454-550:RNA_|0.136153329518;PF00076_RRM_1:X:DNABACKBONE_|4.13651239329;PF00076_RRM_1:aggregate:DNABACKBONE_|2.83877213599;WholeGene_NatVar|0.540585484143;PF13893_RRM_5:X:complete|0.851499345912;Homology_bindin…
ENSG00000171574,ZNF584	2.93489	0.0466552	PF13894_zf-C2H2_4:X:DNA_,PF13894_zf-C2H2_4:X:NUCACID_,PF00096_zf-C2H2:X:DNA_,PF00096_zf-C2H2:X:NUCACID_,PF13912_zf-C2H2_6:X:DNA_,PF13912_zf-C2H2_6:X:NUCACID_|1.46842340068;PF13465_zf-H2C2_2:X:DNA_,PF13465_zf-H2C2_2:X:NUCACID_|1.00747984189;PF13894_zf-C2H2_4:aggregate:DNABACKBONE_|0.119844813622;PF13894_zf-C2H2_4:aggregate:DNA_,PF13894_zf-C2H2_4:aggregate:NUCACID_,PF00096_zf-C2H2:aggregate:DNA_,PF…
ENSG00000137672,TRPC6	2.93482	0.0454173	PF12796_Ank_2:X:complete|1.92937023094;PF13637_Ank_4:aggregate:complete|1.77436597156;PF00520_Ion_trans:X:CA|3.84692281898;PF13637_Ank_4:X:PEPTIDE_|2.38577622976;PF13637_Ank_4:aggregate:PEPTIDE_|1.65601103122;WholeGene_NatVar|0.657044197345;PF08344_TRP_2:X:complete|0.399295021617;PF13637_Ank_4:X:complete|2.93266080843;PF13637_Ank_4:aggregate:DRUGLIKE_|0.423012172291;JSD_conservation|1.53949147806…
ENSG00000204963,PCDHA7	2.93479	0.0279958	PF08266_Cadherin_2:X:complete,PF00028_Cadherin:X:complete|2.29659750839;PF00028_Cadherin:X:complete|1.59261989937;PF00028_Cadherin:aggregate:complete|3.60184295839;WholeGene_NatVar|0.303243838188;PF00028_Cadherin:X:SM_,PF00028_Cadherin:X:DRUGLIKE_,PF00028_Cadherin:X:METABOLITE_|0.567412092849
ENSG00000137076,TLN1	2.93467	0.0290401	PF01608_I_LWEQ:X:complete|0.443539803992;WholeGene_NatVar|0.63561224966;Homology_binding:1494-1546:PEPTIDE_|3.25019338559;PF08913_VBS:X:complete|0.672721575665;Homology_binding:317-399:PEPTIDE_|0.880836549741;PF01608_I_LWEQ:aggregate:complete|0.816713019783
ENSG00000089847,ANKRD24	2.93317	0.0914278	PF12796_Ank_2:X:complete|2.43413075567;PF13637_Ank_4:aggregate:complete|1.2725288247;PF13606_Ank_3:aggregate:complete,PF00023_Ank:aggregate:complete|2.30385510761;PF13857_Ank_5:aggregate:complete|1.28851884444;PF13637_Ank_4:X:complete|0.402694569843;PF13857_Ank_5:X:complete|0.420117807409;JSD_conservation|3.06757537384;PF12796_Ank_2:aggregate:complete|1.7677078153;PF13606_Ank_3:X:complete,PF00023…
ENSG00000182272,B4GALNT4	2.93272	0.00795984	PF02709_Glyco_transf_7C:X:complete|1.3702735452;PF07691_PA14:X:complete|0.0330963163567;JSD_conservation|3.51550785818
ENSG00000160199,PKNOX1	2.93224	0.0103312	PF00046_Homeobox:X:DNABASE_|0.152331596575;Homology_binding:157-198:DNA_,PF05920_Homeobox_KN:X:ALL_,PF05920_Homeobox_KN:X:NUCACID_,PF05920_Homeobox_KN:X:DNA_|2.27788278013;WholeGene_NatVar|0.545245700237;PF00046_Homeobox:X:ALL_,PF00046_Homeobox:X:NUCACID_,PF00046_Homeobox:X:DNA_,PF00046_Homeobox:X:DNABACKBONE_|1.42369313356;PF05920_Homeobox_KN:X:ALL_,PF05920_Homeobox_KN:X:NUCACID_,PF05920_Homeobo…
ENSG00000115053,NCL	2.93185	0.019515	PF00076_RRM_1:aggregate:PEPTIDE_|2.02744393723;PF00076_RRM_1:X:complete|1.56557843395;WholeGene_NatVar|0.580389480105;PF00076_RRM_1:aggregate:complete|1.40851043736;JSD_conservation|0.492922079849;PF00076_RRM_1:X:PEPTIDE_|1.40484615809
ENSG00000196458,ZNF605	2.93116	0.604383	PF13894_zf-C2H2_4:X:DNABASE_,PF00096_zf-C2H2:X:DNABASE_,PF13912_zf-C2H2_6:X:DNABASE_|1.93880728049;PF07975_C1_4:aggregate:complete|1.6335801105;PF13912_zf-C2H2_6:aggregate:complete|2.44081588706;PF13894_zf-C2H2_4:X:complete,PF00096_zf-C2H2:X:complete,PF13912_zf-C2H2_6:X:complete|0.167068548173;PF13894_zf-C2H2_4:X:DNABACKBONE_|1.68016110629;PF00412_LIM:X:complete,PF07975_C1_4:X:complete|0.46366971…
ENSG00000108309,RUNDC3A	2.93012	0.00894594	PF02759_RUN:X:complete|3.45597022041;WholeGene_NatVar|0.313514783691;JSD_conservation|1.91272396951
ENSG00000151229,SLC2A13	2.92987	0.0100691	PF07690_MFS_1:X:ION_|0.144443507937;PF00083_Sugar_tr:X:complete|1.25520445437;WholeGene_NatVar|0.548765570389;PF07690_MFS_1:X:PEPTIDE_|0.751307610068;JSD_conservation|3.91149271067;PF07690_MFS_1:X:complete|1.16989392412
ENSG00000076924,XAB2	2.92707	0.020905	PF13428_TPR_14:aggregate:RNABASE_|2.17520163226;PF13181_TPR_8:X:complete|1.65179570697;PF13428_TPR_14:X:RNA_,PF13428_TPR_14:X:RNABACKBONE_,PF13428_TPR_14:X:NUCACID_|1.32934357008;PF13428_TPR_14:aggregate:complete|1.28213528353;PF13428_TPR_14:X:complete|0.719877716082;WholeGene_NatVar|0.873446824028;PF07719_TPR_2:X:complete|0.156046003176;PF07719_TPR_2:X:RNA_,PF07719_TPR_2:X:NUCACID_|3.03211078712…
ENSG00000284554,AL022318.4	2.92705	0.011766	PF08210_APOBEC_N:aggregate:RNABACKBONE_|2.61685989632;PF05240_APOBEC_C:aggregate:ALL_,PF05240_APOBEC_C:aggregate:NUCACID_|1.99333970587;PF05240_APOBEC_C:X:complete|1.34509676545;PF05240_APOBEC_C:X:ALL_,PF05240_APOBEC_C:X:NUCACID_|2.75362612014;PF08210_APOBEC_N:X:complete|2.45704036849;PF08210_APOBEC_N:aggregate:complete|0.59958822767;PF08210_APOBEC_N:aggregate:NUCACID_|0.592503086792;PF08210_APOB…
ENSG00000180233,ZNRF2	2.92704	0.00234485	JSD_conservation|2.92704236913
ENSG00000182985,CADM1	2.92628	0.145207	PF07686_V-set:aggregate:DNA_,PF07686_V-set:aggregate:NUCACID_,PF07686_V-set:aggregate:DNABASE_|2.25134950985;PF13895_Ig_2:X:complete,PF08205_C2-set_2:X:complete,PF13927_Ig_3:X:complete,PF07679_I-set:X:complete,PF00047_ig:X:complete|2.2364883578;PF07686_V-set:aggregate:RNA_,PF07686_V-set:aggregate:RNABACKBONE_|0.852837921941;PF07686_V-set:aggregate:KDA|1.02188370453;PF07686_V-set:X:DNA_,PF07686_V-…
ENSG00000134250,NOTCH2	2.92621	0.370108	PF13637_Ank_4:X:PEPTIDE_|1.08214662746;PF00008_EGF:aggregate:BGC|0.63657956342;PF00008_EGF:X:complete|1.43400661293;PF07974_EGF_2:aggregate:SM_,PF07974_EGF_2:aggregate:DRUGLIKE_,PF07974_EGF_2:aggregate:METABOLITE_|1.23091101731;PF13637_Ank_4:aggregate:DRUGLIKE_|1.1706814581;PF00008_EGF:aggregate:SM_,PF00008_EGF:aggregate:DRUGLIKE_,PF00008_EGF:aggregate:METABOLITE_|1.39667623275;PF12661_hEGF:aggre…
ENSG00000172765,TMCC1	2.925	0.01546	PF10267_Tmemb_cc2:X:complete|2.94899232116;JSD_conservation|2.09978044134
ENSG00000118849,RARRES1	2.92401	0.00485587	JSD_conservation|2.77826189128;PF06907_Latexin:X:complete|2.25709689815
ENSG00000157445,CACNA2D3	2.92325	0.0490451	PF13519_VWA_2:X:complete|1.38594518981;PF08399_VWA_N:X:complete|1.24638804803;WholeGene_NatVar|1.91948985311;PF13768_VWA_3:X:complete,PF00092_VWA:X:complete|1.24832081536;JSD_conservation|1.84919216107;PF08473_VGCC_alpha2:X:complete|0.153798571037
ENSG00000138668,HNRNPD	2.92299	0.0430481	PF00076_RRM_1:X:DNABASE_|0.929084884127;PF00076_RRM_1:aggregate:DNABASE_|0.0588288776412;PF00076_RRM_1:X:complete|2.702939747;PF00076_RRM_1:aggregate:DNABACKBONE_|0.918456955743;WholeGene_NatVar|0.734375391021;PF16367_RRM_7:X:complete|1.29664994571;PF00076_RRM_1:aggregate:complete|2.0124090324;PF00076_RRM_1:aggregate:DNABACKBONE_,PF00076_RRM_1:aggregate:DNA_|0.879068028057;JSD_conservation|5.8898…
ENSG00000165752,STK32C	2.92287	0.0420079	PF00069_Pkinase:X:9T6|2.14687451205;PF00069_Pkinase:X:DB8|0.591608428976;PF00069_Pkinase:X:complete|0.84851826281;PF00069_Pkinase:X:STU,PF07714_Pkinase_Tyr:X:STU|2.17566537463;PF00069_Pkinase:X:VX6|1.20509427629;PF00069_Pkinase:X:LDN,PF07714_Pkinase_Tyr:X:LDN|3.17649193535;PF07714_Pkinase_Tyr:X:SB2|0.437789892231;PF00069_Pkinase:X:DRUGLIKE_,PF00069_Pkinase:X:ACP,PF00069_Pkinase:X:ATP,PF00069_Pkin…
ENSG00000170390,DCLK2	2.9219	0.0621448	PF07714_Pkinase_Tyr:X:AF3|0.653253100327;PF00069_Pkinase:X:9T6|0.719916965092;PF00069_Pkinase:X:SB2|0.0148713382194;PF03607_DCX:X:complete|0.815833574542;PF07714_Pkinase_Tyr:X:PEPTIDE_,PF00069_Pkinase:X:PEPTIDE_|0.844611657698;PF00069_Pkinase:X:complete,PF07714_Pkinase_Tyr:X:complete|1.57943890885;PF00069_Pkinase:X:BAX,PF07714_Pkinase_Tyr:X:BAX|1.21856488748;PF07714_Pkinase_Tyr:X:9T6|0.7669481735…
ENSG00000197694,SPTAN1	2.9213	0.282585	PF14604_SH3_9:X:complete,PF00018_SH3_1:X:complete,PF07653_SH3_2:X:complete|0.476127169577;PF13405_EF-hand_6:X:CZH|0.492543352547;PF00435_Spectrin:aggregate:complete|0.616503280298;PF13405_EF-hand_6:X:complete|1.22417546104;PF08726_EFhand_Ca_insen:X:complete|0.170481166884;PF13202_EF-hand_5:X:METABOLITE_,PF00036_EF-hand_1:X:METABOLITE_,PF13405_EF-hand_6:X:METABOLITE_|1.0659549741;PF13202_EF-hand_5…
ENSG00000123364,HOXC13	2.92046	0.00365019	PF00046_Homeobox:X:DNABASE_|1.59016569665;WholeGene_NatVar|0.417799744905;PF00046_Homeobox:X:ALL_,PF00046_Homeobox:X:NUCACID_,PF00046_Homeobox:X:DNA_,PF00046_Homeobox:X:DNABACKBONE_|1.80819952505;Homology_binding:260-320:DNA_|0.990265707972;JSD_conservation|2.33865443931;PF00046_Homeobox:X:complete|2.16875324834
ENSG00000167771,RCOR2	2.92024	0.0044589	JSD_conservation|2.92023541078
ENSG00000180694,TMEM64	2.91753	0.0109928	PF09335_SNARE_assoc:X:complete|2.45115771644;WholeGene_NatVar|0.210721836252;JSD_conservation|3.82971062779
ENSG00000139865,TTC6	2.91661	0.584191	PF07719_TPR_2:aggregate:complete|2.74847988507;PF13424_TPR_12:aggregate:complete|2.82389556863;PF00515_TPR_1:X:RNABACKBONE_|1.24899217925;PF14559_TPR_19:X:RNA_,PF14559_TPR_19:X:NUCACID_|0.569106063899;PF13181_TPR_8:X:complete,PF13174_TPR_6:X:complete,PF07719_TPR_2:X:complete,PF00515_TPR_1:X:complete|2.28813164451;PF14559_TPR_19:X:complete|2.28936530192;PF07719_TPR_2:X:RNABACKBONE_|1.1544389825;PF…
ENSG00000101331,CCM2L	2.91651	0.00536108	PF16545_CCM2_C:X:complete|0.467320406789;WholeGene_NatVar|0.375973353034;JSD_conservation|3.74859618814
ENSG00000166831,RBPMS2	2.91602	0.00483012	PF00076_RRM_1:X:DNABASE_|0.936386040161;PF00076_RRM_1:X:complete|2.78780309264;WholeGene_NatVar|0.2167047606;JSD_conservation|1.64827423571;PF00076_RRM_1:X:PEPTIDE_|2.7606515703;PF00076_RRM_1:X:RNA_,PF00076_RRM_1:X:RNABACKBONE_,PF00076_RRM_1:X:DNA_,PF00076_RRM_1:X:RNABASE_,PF00076_RRM_1:X:ALL_,PF00076_RRM_1:X:NUCACID_|0.159771653989
ENSG00000165572,KBTBD6	2.9158	0.00731778	PF00651_BTB:X:complete|1.25748515377;WholeGene_NatVar|0.999409839203;PF13415_Kelch_3:X:complete|0.181878008147;PF13415_Kelch_3:aggregate:complete|0.46262921005;JSD_conservation|3.29127059872;PF07646_Kelch_2:X:ALL_,PF07646_Kelch_2:X:PEPTIDE_,PF01344_Kelch_1:X:PEPTIDE_,PF13964_Kelch_6:X:PEPTIDE_|0.510647686329;PF07646_Kelch_2:X:complete,PF01344_Kelch_1:X:complete,PF13964_Kelch_6:X:complete|1.115984…
ENSG00000130294,KIF1A	2.91517	0.0909326	PF00169_PH:X:ION_|1.02790179009;PF00169_PH:X:SM_,PF00169_PH:X:DRUGLIKE_,PF00169_PH:X:4IP,PF00169_PH:X:ALL_,PF00169_PH:X:METABOLITE_|3.78833507095;PF16796_Microtub_bd:X:complete|4.14808406394;PF00225_Kinesin:X:complete|3.51505603695;WholeGene_NatVar|1.61352670035;PF16183_Kinesin_assoc:X:complete|1.40701548982;PF12423_KIF1B:X:complete|0.321885006455;JSD_conservation|2.49938222912;PF12473_DUF3694:X:…
ENSG00000117594,HSD11B1	2.91509	0.037796	PF13561_adh_short_C2:X:SM_,PF13561_adh_short_C2:X:DRUGLIKE_,PF13561_adh_short_C2:X:NAD,PF13561_adh_short_C2:X:NAI,PF13561_adh_short_C2:X:NAP,PF13561_adh_short_C2:X:ALL_,PF13561_adh_short_C2:X:NDP,PF13561_adh_short_C2:X:METABOLITE_|1.79312071849;PF13561_adh_short_C2:X:MG|1.87792018928;PF08659_KR:X:ION_|2.13776133871;PF00106_adh_short:X:complete|0.707786875805;PF08659_KR:X:complete|0.975485956018;P…
ENSG00000107611,CUBN	2.91501	0.146708	PF00008_EGF:X:complete,PF07645_EGF_CA:X:complete,PF12947_EGF_3:X:complete,PF14670_FXa_inhibition:X:complete|0.140301425325;PF07645_EGF_CA:aggregate:CA,PF07645_EGF_CA:aggregate:ION_,PF07645_EGF_CA:aggregate:ALL_|0.887748856763;PF12661_hEGF:X:SM_,PF12661_hEGF:X:DRUGLIKE_,PF12661_hEGF:X:METABOLITE_|2.52939353174;PF12947_EGF_3:aggregate:SM_,PF12947_EGF_3:aggregate:DRUGLIKE_,PF12947_EGF_3:aggregate:ME…
ENSG00000109107,ALDOC	2.91476	0.0178566	Homology_binding:31-363:13P,Homology_binding:31-363:2FP,Homology_binding:31-363:RD3,Homology_binding:31-363:RD1,Homology_binding:31-363:N3P,Homology_binding:31-363:N26,Homology_binding:31-363:MDN,Homology_binding:31-363:M2P,Homology_binding:31-363:5MM|2.83308100455;JSD_conservation|2.0612860827;WholeGene_NatVar|0.358462189263;Homology_binding:31-335:13P,Homology_binding:31-335:RD3,Homology_bindin…
ENSG00000215788,TNFRSF25	2.91394	0.0292733	WholeGene_NatVar|0.0184369650202;JSD_conservation|2.5097443907;PF00531_Death:X:complete|3.49256030079
ENSG00000198466,ZNF587	2.91377	0.193516	PF13894_zf-C2H2_4:X:DNABASE_,PF00096_zf-C2H2:X:DNABASE_,PF13912_zf-C2H2_6:X:DNABASE_|1.1560802953;PF13912_zf-C2H2_6:aggregate:complete|1.8924469613;PF13894_zf-C2H2_4:X:complete,PF00096_zf-C2H2:X:complete,PF13912_zf-C2H2_6:X:complete|0.421791045913;PF13894_zf-C2H2_4:X:DNA_,PF13894_zf-C2H2_4:X:NUCACID_,PF00096_zf-C2H2:X:DNA_,PF00096_zf-C2H2:X:NUCACID_,PF13912_zf-C2H2_6:X:DNA_,PF13912_zf-C2H2_6:X:NU…
ENSG00000174485,DENND4A	2.91337	0.0387135	PF03455_dDENN:X:complete|1.69740566013;PF01535_PPR:X:complete|0.776413987456;PF13041_PPR_2:X:complete|0.720304287804;WholeGene_NatVar|0.836798649318;PF01535_PPR:X:RNA_|3.13891257408;JSD_conservation|1.72117468901;PF13812_PPR_3:X:complete|0.613821832696
ENSG00000108582,CPD	2.91281	0.0318787	PF13620_CarboxypepD_reg:X:complete,PF13715_CarbopepD_reg_2:X:complete|1.24482551928;PF00246_Peptidase_M14:X:complete|0.703133092756;WholeGene_NatVar|0.562431615826;JSD_conservation|1.85868973552;PF00246_Peptidase_M14:X:SM_,PF00246_Peptidase_M14:X:DRUGLIKE_,PF00246_Peptidase_M14:X:GEM,PF00246_Peptidase_M14:X:ALL_,PF00246_Peptidase_M14:X:METABOLITE_|2.72754871561;PF00246_Peptidase_M14:aggregate:SM_…
ENSG00000275111,ZNF2	2.91257	0.252222	PF13894_zf-C2H2_4:X:DNABASE_,PF00096_zf-C2H2:X:DNABASE_,PF13912_zf-C2H2_6:X:DNABASE_|2.00357859832;PF16622_zf-C2H2_11:aggregate:DNA_|2.10152961174;PF13894_zf-C2H2_4:aggregate:ZN,PF13894_zf-C2H2_4:aggregate:ION_,PF13894_zf-C2H2_4:aggregate:ALL_,PF13912_zf-C2H2_6:aggregate:ZN,PF13912_zf-C2H2_6:aggregate:ION_,PF13912_zf-C2H2_6:aggregate:ALL_|0.541589352197;PF13894_zf-C2H2_4:X:DNABACKBONE_,PF13912_zf…
ENSG00000171817,ZNF540	2.91204	0.29873	PF16622_zf-C2H2_11:aggregate:DNA_|1.96659946225;PF13894_zf-C2H2_4:aggregate:complete,PF00096_zf-C2H2:aggregate:complete|0.65596163282;PF13894_zf-C2H2_4:X:DNABACKBONE_,PF13912_zf-C2H2_6:X:DNABACKBONE_|0.520848277727;PF13894_zf-C2H2_4:X:complete,PF00096_zf-C2H2:X:complete,PF13912_zf-C2H2_6:X:complete|0.148310345775;PF13894_zf-C2H2_4:X:DNABACKBONE_|0.561955961429;PF13894_zf-C2H2_4:X:DNA_,PF13894_zf-…
ENSG00000198393,ZNF26	2.91179	0.161761	PF13894_zf-C2H2_4:X:DNABASE_,PF00096_zf-C2H2:X:DNABASE_,PF13912_zf-C2H2_6:X:DNABASE_|0.467360729242;PF13894_zf-C2H2_4:aggregate:DNABACKBONE_|0.173126116471;PF13912_zf-C2H2_6:aggregate:complete|1.08218257504;PF13894_zf-C2H2_4:X:complete,PF00096_zf-C2H2:X:complete,PF12874_zf-met:X:complete,PF13912_zf-C2H2_6:X:complete|0.283833317294;PF13894_zf-C2H2_4:X:complete,PF00096_zf-C2H2:X:complete,PF13912_zf…
ENSG00000175874,CREG2	2.91175	0.00272703	PF13883_Pyrid_oxidase_2:X:complete|2.35767367066;JSD_conservation|2.95523724179
ENSG00000106560,GIMAP2	2.91137	0.00667906	PF01926_MMR_HSR1:X:RNA_,PF01926_MMR_HSR1:X:RNABACKBONE_|1.79382153589;PF01926_MMR_HSR1:X:GSP,PF01926_MMR_HSR1:X:DRUGLIKE_,PF01926_MMR_HSR1:X:GDP,PF01926_MMR_HSR1:X:SM_,PF01926_MMR_HSR1:X:GTP,PF01926_MMR_HSR1:X:GNP,PF01926_MMR_HSR1:X:ALL_,PF01926_MMR_HSR1:X:METABOLITE_|2.00865001199;PF01926_MMR_HSR1:X:complete|0.904805949134;JSD_conservation|2.13820110913;PF04548_AIG1:X:SM_,PF04548_AIG1:X:GNP,PF04…
ENSG00000204941,PSG5	2.91062	0.0398209	PF07686_V-set:aggregate:DNA_,PF07686_V-set:aggregate:NUCACID_,PF07686_V-set:aggregate:DNABASE_|2.7291963538;PF13895_Ig_2:X:complete,PF00047_ig:X:complete,PF07679_I-set:X:complete|0.358547864127;PF13895_Ig_2:X:PEPTIDE_|1.26119938475;PF13895_Ig_2:aggregate:PEPTIDE_|1.00436145528;PF07686_V-set:aggregate:complete|2.14078204438;PF07686_V-set:aggregate:SIA|0.9761186361;PF07686_V-set:X:complete|1.505375…
ENSG00000088205,DDX18	2.90884	0.00933385	PF00270_DEAD:X:RNA_,PF00270_DEAD:X:RNABACKBONE_,PF00270_DEAD:X:NUCACID_|2.89403369775;PF00271_Helicase_C:X:PEPTIDE_|0.157022612208;PF00271_Helicase_C:X:complete|1.09401255347;JSD_conservation|2.1713957316;PF00270_DEAD:X:DNABASE_|0.997743131806;PF13959_DUF4217:X:complete|1.36291162767;PF00270_DEAD:X:ALL_|0.366620172209
ENSG00000184260,HIST2H2AC	2.90859	0.00422287	PF00125_Histone:X:complete|0.455410050022;PF00125_Histone:X:ALL_,PF00125_Histone:X:NUCACID_,PF00125_Histone:X:DNA_,PF00125_Histone:X:DNABACKBONE_|2.82294739693;WholeGene_NatVar|0.47411273149;Homology_binding:23-112:PEPTIDE_|1.07887908152;Homology_binding:1-128:DNA_|1.30386997783;JSD_conservation|2.90112602728;PF00808_CBFD_NFYB_HMF:X:DNABACKBONE_,PF00808_CBFD_NFYB_HMF:X:DNA_,PF00808_CBFD_NFYB_HMF:…
ENSG00000165030,NFIL3	2.90779	0.00394487	PF07716_bZIP_2:X:complete|1.87635195981;JSD_conservation|1.25517110638;WholeGene_NatVar|0.568894193235;PF07716_bZIP_2:X:DNA_|2.7462904643
ENSG00000282278,AC058822.1	2.90697	0.0392351	PF00069_Pkinase:X:IRG|1.8511293195;PF00069_Pkinase:X:STU,PF07714_Pkinase_Tyr:X:STU|1.55940174707;PF07714_Pkinase_Tyr:X:IRG|1.16541486362;PF00069_Pkinase:X:PEPTIDE_,PF07714_Pkinase_Tyr:X:PEPTIDE_|1.15419078774;PF00069_Pkinase:X:P4O,PF07714_Pkinase_Tyr:X:P4O|1.0776787935;PF07714_Pkinase_Tyr:X:SB2|1.46459217087;PF00069_Pkinase:X:DRUGLIKE_,PF00069_Pkinase:X:ACP,PF00069_Pkinase:X:ATP,PF00069_Pkinase:X…
ENSG00000177873,ZNF619	2.9067	0.28654	PF13894_zf-C2H2_4:X:DNA_,PF13894_zf-C2H2_4:X:NUCACID_,PF00096_zf-C2H2:X:DNA_,PF00096_zf-C2H2:X:NUCACID_,PF13912_zf-C2H2_6:X:DNA_,PF13912_zf-C2H2_6:X:NUCACID_|0.75520493532;PF13465_zf-H2C2_2:X:DNABASE_|0.167228399276;PF13465_zf-H2C2_2:aggregate:complete|2.22546597697;PF13894_zf-C2H2_4:X:DNABASE_,PF00096_zf-C2H2:X:DNABASE_,PF13912_zf-C2H2_6:X:DNABASE_|1.51325660984;PF07975_C1_4:aggregate:complete|1…
ENSG00000211678,IGLJ3	2.90418	0.00177288	JSD_conservation|2.9041801722
ENSG00000149922,TBX6	2.90331	0.0166578	PF00907_T-box:X:complete|1.95044996775;Homology_binding:111-270:DNA_|2.84187168582;WholeGene_NatVar|0.253818340489;PF00907_T-box:X:ALL_,PF00907_T-box:X:NUCACID_,PF00907_T-box:X:DNA_,PF00907_T-box:X:DNABACKBONE_|2.43080220166;JSD_conservation|2.15995043004
ENSG00000018189,RUFY3	2.90325	0.021338	PF02759_RUN:X:complete|1.65972380208;WholeGene_NatVar|0.972722753114;JSD_conservation|4.55543187455
ENSG00000164818,DNAAF5	2.90126	0.0261302	PF13513_HEAT_EZ:X:ALL_,PF13513_HEAT_EZ:X:PEPTIDE_|1.97383801403;PF02985_HEAT:aggregate:ALL_,PF02985_HEAT:aggregate:PEPTIDE_|0.558176757984;PF13513_HEAT_EZ:aggregate:ALL_,PF13513_HEAT_EZ:aggregate:PEPTIDE_|1.72072951652;PF13646_HEAT_2:X:PEPTIDE_|1.9211412614;PF13646_HEAT_2:X:complete|0.194583791477;JSD_conservation|2.96381933032;PF13646_HEAT_2:aggregate:PEPTIDE_|1.79431479405;PF02985_HEAT:aggregat…
ENSG00000142632,ARHGEF19	2.90061	0.0104499	PF00169_PH:X:complete|2.29493080825;JSD_conservation|2.90996635839;PF00018_SH3_1:X:complete,PF07653_SH3_2:X:complete,PF14604_SH3_9:X:complete|0.614034333476;PF00621_RhoGEF:X:complete|0.185129100772
ENSG00000250312,ZNF718	2.90056	0.0993369	PF13465_zf-H2C2_2:X:DNABASE_|0.0031856925405;PF13912_zf-C2H2_6:aggregate:complete|3.01952047719;PF13894_zf-C2H2_4:X:complete,PF00096_zf-C2H2:X:complete,PF13912_zf-C2H2_6:X:complete|0.756995189023;PF13894_zf-C2H2_4:X:DNA_,PF13894_zf-C2H2_4:X:NUCACID_,PF00096_zf-C2H2:X:DNA_,PF00096_zf-C2H2:X:NUCACID_,PF13912_zf-C2H2_6:X:DNA_,PF13912_zf-C2H2_6:X:NUCACID_|0.851779746204;PF13465_zf-H2C2_2:aggregate:co…
ENSG00000111726,CMAS	2.90052	0.0094862	PF02348_CTP_transf_3:X:complete|2.0458780883;WholeGene_NatVar|0.849621687226;JSD_conservation|3.23802117825
ENSG00000124243,BCAS4	2.89988	0.00897622	JSD_conservation|3.16163114616
ENSG00000166147,FBN1	2.89968	0.321182	PF00008_EGF:X:complete,PF12947_EGF_3:X:complete,PF14670_FXa_inhibition:X:complete,PF12946_EGF_MSP1_1:X:complete,PF06247_Plasmod_Pvs28:X:complete|0.825013451259;PF00008_EGF:X:complete,PF14670_FXa_inhibition:X:complete,PF12946_EGF_MSP1_1:X:complete,PF06247_Plasmod_Pvs28:X:complete|0.0795902885311;PF00683_TB:X:complete|0.427991525258;PF12661_hEGF:aggregate:ION_|0.827617553842;PF00008_EGF:aggregate:S…
ENSG00000177932,ZNF354C	2.89894	0.0331461	PF12874_zf-met:aggregate:complete|1.62781289271;PF16622_zf-C2H2_11:aggregate:DNA_|1.65778416468;PF13894_zf-C2H2_4:X:complete,PF00096_zf-C2H2:X:complete,PF13909_zf-H2C2_5:X:complete,PF13912_zf-C2H2_6:X:complete,PF12874_zf-met:X:complete,PF16622_zf-C2H2_11:X:complete|1.22008181383;PF13465_zf-H2C2_2:X:complete|0.00409407767835;PF13465_zf-H2C2_2:X:DNABACKBONE_|0.943665478349;PF13465_zf-H2C2_2:X:ALL_|…
ENSG00000104897,SF3A2	2.89859	0.00595117	Homology_binding:0-77:RNA_|2.39100043349;PF16835_SF3A2:X:complete|1.45303181885;WholeGene_NatVar|0.32810057615;JSD_conservation|2.20416333171
ENSG00000163874,ZC3H12A	2.89853	0.00716424	PF11977_RNase_Zc3h12a:X:complete|3.14563000343;WholeGene_NatVar|0.463513121153;JSD_conservation|2.61903990434
ENSG00000204564,C6orf136	2.89844	0.0209117	PF10184_DUF2358:X:complete|2.92299593386;WholeGene_NatVar|0.041056989688;JSD_conservation|3.30228368971
ENSG00000091157,WDR7	2.89819	0.0306666	PF00400_WD40:aggregate:complete|1.54529769149;PF00400_WD40:X:complete|2.69806380368;WholeGene_NatVar|1.8730935473;JSD_conservation|1.57788110834
ENSG00000124126,PREX1	2.89505	0.0207269	PF00169_PH:X:ION_|1.52925907561;PF00169_PH:X:SM_,PF00169_PH:X:DRUGLIKE_,PF00169_PH:X:4IP,PF00169_PH:X:ALL_,PF00169_PH:X:METABOLITE_|1.16287067861;PF00595_PDZ:X:ALL_,PF00595_PDZ:X:PEPTIDE_|1.04036456858;PF00595_PDZ:aggregate:complete|1.89515892709;WholeGene_NatVar|0.0537384145712;PF00595_PDZ:X:complete|1.28775136055;JSD_conservation|2.47569640895;PF00595_PDZ:aggregate:ALL_,PF00595_PDZ:aggregate:PE…
ENSG00000068323,TFE3	2.89455	0.0122182	Homology_binding:347-384:DNA_|1.09863619707;PF00010_HLH:X:complete|0.109091681553;WholeGene_NatVar|0.854162255486;PF15951_MITF_TFEB_C_3_N:X:complete|0.434547896936;JSD_conservation|2.68048841771;PF00010_HLH:X:ALL_,PF00010_HLH:X:NUCACID_,PF00010_HLH:X:DNA_,PF00010_HLH:X:DNABACKBONE_|2.81264686861
ENSG00000158246,TENT5B	2.894	0.00356007	PF07984_NTP_transf_7:X:complete|2.84820373544;JSD_conservation|2.30432151696
ENSG00000182890,GLUD2	2.89368	0.00592613	PF02812_ELFV_dehydrog_N:X:complete|2.59763108351;Homology_binding:141-548:NAI,Homology_binding:141-548:ADP,Homology_binding:141-548:XEG,Homology_binding:141-548:NAD|3.46941951396;WholeGene_NatVar|0.612446310385;Homology_binding:251-506:GTP,Homology_binding:251-506:XEG,Homology_binding:251-506:NAI,Homology_binding:251-506:ADP,Homology_binding:251-506:NAD|0.103923955149;PF00208_ELFV_dehydrog:X:SM_,…
ENSG00000163625,WDFY3	2.89352	0.0374773	PF00400_WD40:X:complete|0.560716542045;PF01363_FYVE:X:complete|1.45093643387;WholeGene_NatVar|3.06225192791;JSD_conservation|1.1673291656;PF02138_Beach:X:complete|0.0790677219912;PF14844_PH_BEACH:X:complete|1.06104559393
ENSG00000137841,PLCB2	2.89305	0.0302451	PF00388_PI-PLC-X:X:complete|2.53529846825;PF00387_PI-PLC-Y:X:complete|0.498956746843;WholeGene_NatVar|0.306991954785;JSD_conservation|3.3383996672;PF09279_EF-hand_like:X:complete|0.682775764765
ENSG00000225190,PLEKHM1	2.89026	0.0186422	JSD_conservation|3.25909402565;WholeGene_NatVar|0.828355510322
ENSG00000112280,COL9A1	2.88994	0.022754	JSD_conservation|2.33847796478;PF01391_Collagen:X:complete|0.0423636744892;PF01391_Collagen:aggregate:complete|1.61011546845
ENSG00000142453,CARM1	2.88916	0.0209148	PF11531_CARM1:X:complete|0.349123642162;PF13649_Methyltransf_25:X:complete,PF08241_Methyltransf_11:X:complete|2.32117039133;WholeGene_NatVar|0.752180557482;JSD_conservation|2.66223933591
ENSG00000159905,ZNF221	2.88894	0.270152	PF12171_zf-C2H2_jaz:aggregate:ALL_|1.2715390082;PF12171_zf-C2H2_jaz:aggregate:complete|1.26209280274;PF13912_zf-C2H2_6:aggregate:complete|0.623022859656;PF13894_zf-C2H2_4:aggregate:DNABASE_|0.387121758518;PF13894_zf-C2H2_4:X:complete,PF00096_zf-C2H2:X:complete,PF13912_zf-C2H2_6:X:complete|1.02000294199;PF13894_zf-C2H2_4:X:DNABACKBONE_,PF13912_zf-C2H2_6:X:DNABACKBONE_,PF12874_zf-met:X:DNABACKBONE_…
ENSG00000186448,ZNF197	2.88877	0.327637	PF12171_zf-C2H2_jaz:aggregate:DNABASE_|1.36847465087;PF13894_zf-C2H2_4:X:DNABASE_,PF00096_zf-C2H2:X:DNABASE_,PF13912_zf-C2H2_6:X:DNABASE_|0.415627847701;PF16622_zf-C2H2_11:aggregate:DNA_|1.06078284745;PF12171_zf-C2H2_jaz:aggregate:complete|0.836953774231;PF13894_zf-C2H2_4:X:DNABACKBONE_,PF13912_zf-C2H2_6:X:DNABACKBONE_|0.115368259497;PF12171_zf-C2H2_jaz:X:complete,PF00096_zf-C2H2:X:complete,PF139…
ENSG00000094963,FMO2	2.88809	0.00743699	PF00743_FMO-like:X:NAP|0.976171849724;JSD_conservation|2.25282138784;PF00743_FMO-like:X:SM_,PF00743_FMO-like:X:DRUGLIKE_,PF00743_FMO-like:X:METABOLITE_,PF00743_FMO-like:X:ALL_,PF00743_FMO-like:X:FAD|2.23280831227
ENSG00000141027,NCOR1	2.88765	0.0803573	WholeGene_NatVar|2.40842237234;PF15784_GPS2_interact:X:complete|0.300293504353;JSD_conservation|1.71669102194;PF13921_Myb_DNA-bind_6:X:complete|1.66009304323;PF00249_Myb_DNA-binding:X:complete|0.589697347893
ENSG00000100281,HMGXB4	2.88635	0.00911283	PF00505_HMG_box:X:ALL_,PF00505_HMG_box:X:NUCACID_,PF00505_HMG_box:X:DNA_,PF00505_HMG_box:X:DNABACKBONE_,PF09011_HMG_box_2:X:ALL_,PF09011_HMG_box_2:X:NUCACID_,PF09011_HMG_box_2:X:DNA_,PF09011_HMG_box_2:X:DNABACKBONE_|2.10939019814;JSD_conservation|2.07775557607;PF13775_DUF4171:X:complete|1.85473372276
ENSG00000171956,FOXB1	2.88574	0.00342584	Homology_binding:16-107:DNA_|1.88065267464;PF00250_Forkhead:X:complete|1.96718034402;JSD_conservation|2.31123351785;WholeGene_NatVar|0.115828938456;PF00250_Forkhead:X:ALL_,PF00250_Forkhead:X:NUCACID_,PF00250_Forkhead:X:DNA_|2.18088033462
ENSG00000174482,LINGO2	2.88559	0.19493	PF00560_LRR_1:X:ION_|0.164275117511;PF00560_LRR_1:aggregate:CA|0.590448890116;PF12799_LRR_4:X:ZN|0.368598371756;PF00560_LRR_1:X:RX8|0.280935753697;PF12799_LRR_4:aggregate:RNA_,PF12799_LRR_4:aggregate:RNABACKBONE_|1.6738074372;WholeGene_NatVar|0.981241340947;PF00560_LRR_1:X:RNA_,PF00560_LRR_1:X:RNABACKBONE_|0.0688281976379;PF00560_LRR_1:aggregate:ION_|1.28942048727;PF13855_LRR_8:X:RNABACKBONE_|0.6…
ENSG00000102024,PLS3	2.88504	0.0495827	PF00307_CH:X:ALL_|0.931564688935;PF00036_EF-hand_1:aggregate:CZH|1.46279346459;PF13202_EF-hand_5:X:complete,PF00036_EF-hand_1:X:complete,PF13405_EF-hand_6:X:complete|0.307301177385;PF11971_CAMSAP_CH:aggregate:complete|1.70757430483;WholeGene_NatVar|1.15373071431;PF00036_EF-hand_1:aggregate:METABOLITE_,PF13405_EF-hand_6:aggregate:METABOLITE_|0.421963423015;PF11971_CAMSAP_CH:X:complete|2.6719921907…
ENSG00000112655,PTK7	2.88462	0.294133	PF00069_Pkinase:X:AGS|1.12845930497;PF00047_ig:X:DNA_,PF00047_ig:X:DNABASE_|1.64892054135;PF13895_Ig_2:X:PEPTIDE_|0.42969252177;PF00069_Pkinase:X:DRUGLIKE_,PF00069_Pkinase:X:ACP,PF00069_Pkinase:X:ATP,PF00069_Pkinase:X:ALL_,PF00069_Pkinase:X:AMP,PF00069_Pkinase:X:ADP,PF00069_Pkinase:X:METABOLITE_,PF00069_Pkinase:X:ANP|0.807014296259;PF07679_I-set:X:complete|2.19922365857;PF13895_Ig_2:X:complete,PF…
ENSG00000142192,APP	2.88425	0.056474	Homology_binding:429-432:SGN|1.05192856363;Homology_binding:388-391:SGN|1.05192856363;Homology_binding:461-464:SGN|1.05192856363;PF10515_APP_amyloid:X:complete|2.49231020235;WholeGene_NatVar|1.12951608743;Homology_binding:466-469:SGN|1.05192856363;PF12924_APP_Cu_bd:X:complete|0.524790956241;PF00014_Kunitz_BPTI:X:complete|0.72938428738;PF00014_Kunitz_BPTI:X:ION_|0.848833580146;PF00014_Kunitz_BPTI:…
ENSG00000267561,AC093155.3	2.88388	0.00283194	JSD_conservation|2.88388261808
ENSG00000160336,ZNF761	2.88286	0.278553	PF13894_zf-C2H2_4:X:complete|1.7337133357;PF16622_zf-C2H2_11:aggregate:DNA_|0.0384244067444;PF13894_zf-C2H2_4:X:ZN,PF13894_zf-C2H2_4:X:ION_,PF13894_zf-C2H2_4:X:ALL_|2.13286962832;PF13894_zf-C2H2_4:X:DNABACKBONE_,PF13912_zf-C2H2_6:X:DNABACKBONE_|0.394491540249;PF13894_zf-C2H2_4:X:complete,PF00096_zf-C2H2:X:complete,PF13912_zf-C2H2_6:X:complete|0.460141164054;PF13894_zf-C2H2_4:X:complete,PF00096_zf…
ENSG00000084774,CAD	2.88275	0.087435	PF02787_CPSase_L_D3:X:complete|1.34198727914;PF02655_ATP-grasp_3:X:ATP|0.212697460164;PF02786_CPSase_L_D2:X:SM_,PF02786_CPSase_L_D2:X:DRUGLIKE_,PF02786_CPSase_L_D2:X:ADP,PF02786_CPSase_L_D2:X:ALL_,PF02786_CPSase_L_D2:X:METABOLITE_|2.36051270443;PF02655_ATP-grasp_3:aggregate:SM_,PF02655_ATP-grasp_3:aggregate:DRUGLIKE_,PF02655_ATP-grasp_3:aggregate:ADP,PF02655_ATP-grasp_3:aggregate:ANP,PF02655_ATP-…
ENSG00000155287,SLC25A28	2.88225	0.00759578	PF00153_Mito_carr:X:complete|2.20164565626;PF00153_Mito_carr:aggregate:complete|2.57381462225;WholeGene_NatVar|0.694430775815;JSD_conservation|2.47157926935
ENSG00000132932,ATP8A2	2.88209	0.017118	PF16212_PhoLip_ATPase_C:X:complete|0.728800038679;PF13246_Cation_ATPase:X:complete|1.33071674235;WholeGene_NatVar|1.3317729164;JSD_conservation|2.44877989153
ENSG00000128805,ARHGAP22	2.88198	0.0320082	PF00169_PH:X:ION_|1.42357005966;PF00620_RhoGAP:X:complete|0.470529619749;PF00169_PH:X:SM_,PF00169_PH:X:DRUGLIKE_,PF00169_PH:X:4IP,PF00169_PH:X:ALL_,PF00169_PH:X:METABOLITE_|2.09735676202;WholeGene_NatVar|0.565657974008;JSD_conservation|4.24429038752;PF00169_PH:X:complete|2.2806692144
ENSG00000241360,PDXP	2.88141	0.00579214	PF00702_Hydrolase:X:complete|1.31343523373;WholeGene_NatVar|0.0635851561013;PF13242_Hydrolase_like:X:complete|3.27618201581;JSD_conservation|2.76520393183
ENSG00000187720,THSD4	2.88026	0.0234141	PF05986_ADAM_spacer1:X:complete|2.32375688365;PF00090_TSP_1:X:complete|0.712871609374;JSD_conservation|2.92178741048;PF00090_TSP_1:aggregate:complete|0.813446759383;WholeGene_NatVar|0.542706161009
ENSG00000169684,CHRNA5	2.87978	0.009619	PF02932_Neur_chan_memb:X:complete|0.793309516672;PF02931_Neur_chan_LBD:X:PEPTIDE_|1.18845219155;JSD_conservation|2.79211239442;PF02931_Neur_chan_LBD:X:complete|1.16323047081
ENSG00000166819,PLIN1	2.87776	0.00925899	JSD_conservation|1.76787251072;PF03036_Perilipin:X:complete|3.22346032345
ENSG00000046889,PREX2	2.87769	0.0240481	Homology_binding:253-336:4IP,Homology_binding:253-336:FLC|3.41058219221;PF00610_DEP:X:complete|0.412697175029;PF00621_RhoGEF:X:complete|0.0808730871767;PF00595_PDZ:X:ALL_,PF00595_PDZ:X:PEPTIDE_|0.275891193031;WholeGene_NatVar|1.24521359481;PF00595_PDZ:X:complete|0.345289574606;Homology_binding:253-296:SO4|3.05100716239;PF00169_PH:X:SM_,PF00169_PH:X:DRUGLIKE_,PF00169_PH:X:4IP,PF00169_PH:X:ALL_,PF0…
ENSG00000164347,GFM2	2.87738	0.0279348	PF01926_MMR_HSR1:X:RNA_,PF01926_MMR_HSR1:X:RNABACKBONE_|0.183718947345;PF14492_EFG_II:X:complete|3.33581368125;PF01926_MMR_HSR1:X:complete|1.35548564547;PF03144_GTP_EFTU_D2:X:complete|1.16282402289;PF00009_GTP_EFTU:X:complete|1.52730248807;JSD_conservation|2.2308589596;PF03764_EFG_IV:X:complete|0.216569170678
ENSG00000211961,IGHV1-45	2.87647	0.00174785	JSD_conservation|2.87647497617
ENSG00000156273,BACH1	2.87567	0.0321233	PF00170_bZIP_1:X:DNABACKBONE_|1.41867296836;PF00651_BTB:X:complete|1.96970921409;PF00170_bZIP_1:X:complete,PF07716_bZIP_2:X:complete|0.772590214791;PF07716_bZIP_2:X:DNA_|3.71133428436;PF03131_bZIP_Maf:X:complete|1.97281192412;WholeGene_NatVar|0.64149858272;PF00170_bZIP_1:X:ALL_,PF00170_bZIP_1:X:NUCACID_,PF00170_bZIP_1:X:DNA_|3.77200034175;JSD_conservation|1.99444791353
ENSG00000163013,FBXO41	2.87419	0.014133	JSD_conservation|2.29887325916;PF00646_F-box:X:complete|1.78501850566
ENSG00000169992,NLGN2	2.87418	0.0112319	WholeGene_NatVar|0.686202081567;PF00135_COesterase:X:complete|2.50432198789;JSD_conservation|2.7328687294
ENSG00000205922,ONECUT3	2.87396	0.00334811	WholeGene_NatVar|0.0374605597729;PF00046_Homeobox:X:ALL_,PF00046_Homeobox:X:NUCACID_,PF00046_Homeobox:X:DNA_,PF00046_Homeobox:X:DNABACKBONE_|1.92396395367;JSD_conservation|3.06850347307
ENSG00000079102,RUNX1T1	2.87391	0.113537	Homology_binding:183-242:PEPTIDE_|0.643481479253;Homology_binding:495-520:PEPTIDE_|0.241256254227;Homology_binding:135-194:PEPTIDE_|0.643481479253;Homology_binding:533-558:PEPTIDE_|0.241256254227;PF07531_TAFH:X:complete|3.16980691104;Homology_binding:97-156:PEPTIDE_|0.643481479253;Homology_binding:502-527:PEPTIDE_|0.241256254227;Homology_binding:581-606:PEPTIDE_|0.241256254227;WholeGene_NatVar|2.…
ENSG00000155189,AGPAT5	2.8736	0.00838161	JSD_conservation|3.13686018136;PF16076_Acyltransf_C:X:complete|2.62548498255;WholeGene_NatVar|0.197429053841
ENSG00000173013,CCDC96	2.87309	0.00343704	JSD_conservation|2.12393380378;PF13870_DUF4201:X:complete|3.08486916044
ENSG00000158517,NCF1	2.87273	0.0116682	PF14604_SH3_9:X:complete,PF00018_SH3_1:X:complete,PF07653_SH3_2:X:complete|3.31103744497;Homology_binding:163-278:PEPTIDE_|0.3480895496;PF14604_SH3_9:aggregate:complete,PF00018_SH3_1:aggregate:complete,PF07653_SH3_2:aggregate:complete|1.17917032175;JSD_conservation|3.29504452128;PF00787_PX:X:complete|0.458940216449
ENSG00000145555,MYO10	2.87251	0.0942342	PF00612_IQ:aggregate:complete|0.174502411993;PF00169_PH:X:SM_,PF00169_PH:X:DRUGLIKE_,PF00169_PH:X:4IP,PF00169_PH:X:ALL_,PF00169_PH:X:METABOLITE_|4.03290716168;PF00612_IQ:X:complete|0.139716808681;PF15413_PH_11:X:complete|1.1320030901;PF00169_PH:aggregate:SM_,PF00169_PH:aggregate:DRUGLIKE_,PF00169_PH:aggregate:4IP,PF00169_PH:aggregate:ALL_,PF00169_PH:aggregate:METABOLITE_|3.57446248516;PF15409_PH_…
ENSG00000161682,FAM171A2	2.87114	0.00777078	JSD_conservation|2.87113535723
ENSG00000147202,DIAPH2	2.87089	0.03689	PF06371_Drf_GBD:X:complete|0.324993526539;PF06345_Drf_DAD:X:complete|0.878763699651;WholeGene_NatVar|3.0607024964;JSD_conservation|1.81989780971
ENSG00000150510,FAM124A	2.87012	0.0102379	PF15067_FAM124:X:complete|3.30125104391;WholeGene_NatVar|0.107932258862;JSD_conservation|2.60536446764
ENSG00000162415,ZSWIM5	2.86837	0.00483012	WholeGene_NatVar|0.469825750148;JSD_conservation|3.58665936957
ENSG00000156928,MALSU1	2.86825	0.00263381	PF02410_RsfS:X:complete|3.36119763282;WholeGene_NatVar|0.217440406574;JSD_conservation|2.45798888818
ENSG00000168067,MAP4K2	2.86822	0.033565	PF00780_CNH:X:complete|1.80302505039;PF00069_Pkinase:X:B49,PF07714_Pkinase_Tyr:X:B49|0.289803375698;PF07714_Pkinase_Tyr:X:BAX|0.495084350566;WholeGene_NatVar|0.457045541175;PF00069_Pkinase:X:BAX,PF07714_Pkinase_Tyr:X:BAX|0.35863446404;PF07714_Pkinase_Tyr:X:PEPTIDE_|0.828693413192;JSD_conservation|2.98151894621;PF00069_Pkinase:X:PEPTIDE_,PF07714_Pkinase_Tyr:X:PEPTIDE_|0.165461318287;PF07714_Pkinas…
ENSG00000119514,GALNT12	2.86706	0.0067699	PF00652_Ricin_B_lectin:X:complete|0.440816942322;PF00535_Glycos_transf_2:X:complete|2.21858168619;PF00652_Ricin_B_lectin:X:NAG|1.22954568594;WholeGene_NatVar|0.128302367822;JSD_conservation|2.88034839223
ENSG00000101190,TCFL5	2.86683	0.00676298	JSD_conservation|4.09350843153;PF00010_HLH:X:complete|1.07828790795
ENSG00000186660,ZFP91	2.86681	0.023603	PF13912_zf-C2H2_6:aggregate:DNABASE_|0.535279251177;PF13894_zf-C2H2_4:X:DNA_,PF13894_zf-C2H2_4:X:NUCACID_,PF00096_zf-C2H2:X:DNA_,PF00096_zf-C2H2:X:NUCACID_,PF13912_zf-C2H2_6:X:DNA_,PF13912_zf-C2H2_6:X:NUCACID_|0.190211202203;PF13465_zf-H2C2_2:aggregate:complete|1.91189254687;PF13894_zf-C2H2_4:X:DNABASE_,PF00096_zf-C2H2:X:DNABASE_,PF13912_zf-C2H2_6:X:DNABASE_|0.765028915408;PF13465_zf-H2C2_2:X:DNA…
ENSG00000172830,SSH3	2.86656	0.0195289	PF00782_DSPc:X:complete|2.94776855338;PF00782_DSPc:X:SM_,PF00782_DSPc:X:ALL_|1.54043418132;JSD_conservation|1.76557248429;WholeGene_NatVar|0.214356609044
ENSG00000009954,BAZ1B	2.86626	0.0799999	PF00439_Bromodomain:X:complete|0.221300046792;PF15612_WHIM1:X:complete|1.24964178312;WholeGene_NatVar|1.53297341265;JSD_conservation|2.44423638465
ENSG00000160469,BRSK1	2.86523	0.036757	PF07714_Pkinase_Tyr:X:AF3|0.614026057916;PF00069_Pkinase:X:D15,PF07714_Pkinase_Tyr:X:D15|0.530286631623;PF07714_Pkinase_Tyr:X:1RO|0.256082294019;PF00069_Pkinase:X:0LI,PF07714_Pkinase_Tyr:X:0LI|0.013320038675;PF00069_Pkinase:X:complete,PF07714_Pkinase_Tyr:X:complete|0.974272393834;WholeGene_NatVar|0.523412827294;PF00069_Pkinase:X:SO4|3.25273907665;PF00069_Pkinase:X:IZA,PF07714_Pkinase_Tyr:X:IZA|0.…
ENSG00000171848,RRM2	2.86467	0.0150392	JSD_conservation|2.08259917898;PF00268_Ribonuc_red_sm:X:complete|3.17344328357
ENSG00000168439,STIP1	2.86375	0.283601	PF00515_TPR_1:X:RNABACKBONE_|0.739829011751;PF00515_TPR_1:aggregate:RNABACKBONE_|1.07600348263;PF13414_TPR_11:aggregate:RNA_|2.1825103719;PF07719_TPR_2:aggregate:RNA_,PF07719_TPR_2:aggregate:NUCACID_|0.551440038907;PF13176_TPR_7:aggregate:ALL_|1.96644495689;PF13176_TPR_7:X:ALL_|1.26490876614;PF14559_TPR_19:aggregate:PEPTIDE_|2.24935338259;PF13424_TPR_12:aggregate:RNABACKBONE_|2.20063210089;PF1342…
ENSG00000064490,RFXANK	2.8629	0.0721328	PF00023_Ank:aggregate:complete,PF12796_Ank_2:X:complete|3.23582934506;PF13637_Ank_4:X:PEPTIDE_|0.537547971788;PF13606_Ank_3:aggregate:complete,PF00023_Ank:aggregate:complete|0.810954778278;PF13857_Ank_5:aggregate:complete|3.04936753964;Homology_binding:91-232:PEPTIDE_|0.751633117143;PF13637_Ank_4:aggregate:DRUGLIKE_|0.208426013869;PF13606_Ank_3:aggregate:complete|1.17975721358;PF12796_Ank_2:X:com…
ENSG00000106070,GRB10	2.8627	0.0667615	PF00169_PH:X:ION_|1.84466701514;PF00169_PH:X:SM_,PF00169_PH:X:DRUGLIKE_,PF00169_PH:X:4IP,PF00169_PH:X:ALL_,PF00169_PH:X:METABOLITE_|1.47836208055;WholeGene_NatVar|0.494878605869;PF00017_SH2:X:SM_,PF00017_SH2:X:ALL_,PF00017_SH2:X:PEPTIDE_|2.60777326672;JSD_conservation|1.33683285278;PF08947_BPS:X:complete|1.16730402351;PF00017_SH2:X:complete|3.90376105688
ENSG00000196526,AFAP1	2.86214	0.0305808	PF00169_PH:X:ION_|0.0942109849863;PF00169_PH:X:SM_,PF00169_PH:X:DRUGLIKE_,PF00169_PH:X:4IP,PF00169_PH:X:ALL_,PF00169_PH:X:METABOLITE_|2.88308064529;PF00169_PH:aggregate:SM_,PF00169_PH:aggregate:DRUGLIKE_,PF00169_PH:aggregate:4IP,PF00169_PH:aggregate:ALL_,PF00169_PH:aggregate:METABOLITE_|5.1446378031;WholeGene_NatVar|0.0627859203654;JSD_conservation|1.77443867584;PF00169_PH:aggregate:complete|1.04…
ENSG00000114948,ADAM23	2.86189	0.0242121	PF07974_EGF_2:X:complete|1.25719081179;PF08516_ADAM_CR:X:complete|1.1031663129;PF00200_Disintegrin:X:ALL_,PF00200_Disintegrin:X:CA,PF00200_Disintegrin:X:ION_|0.167411973445;WholeGene_NatVar|1.47033045855;PF00200_Disintegrin:aggregate:complete|3.02878656456;JSD_conservation|2.25367772812;PF00200_Disintegrin:X:complete|0.757812852096;PF13688_Reprolysin_5:X:complete,PF01421_Reprolysin:X:complete|0.5…
ENSG00000130518,IQCN	2.86148	0.0326309	PF00612_IQ:aggregate:complete|2.76735499219;JSD_conservation|1.95251642347;PF00612_IQ:X:complete|0.715884515105
ENSG00000036473,OTC	2.86133	0.00486493	PF02729_OTCace_N:X:complete|3.39229312054;JSD_conservation|0.725610429066
ENSG00000021826,CPS1	2.86085	0.104147	PF02787_CPSase_L_D3:X:complete|1.60368757491;PF02786_CPSase_L_D2:X:SM_,PF02786_CPSase_L_D2:X:DRUGLIKE_,PF02786_CPSase_L_D2:X:ADP,PF02786_CPSase_L_D2:X:ALL_,PF02786_CPSase_L_D2:X:METABOLITE_|1.44439626509;PF02222_ATP-grasp:aggregate:SM_,PF02222_ATP-grasp:aggregate:DRUGLIKE_,PF02222_ATP-grasp:aggregate:ADP,PF02222_ATP-grasp:aggregate:ALL_,PF02222_ATP-grasp:aggregate:METABOLITE_,PF07478_Dala_Dala_li…
ENSG00000206190,ATP10A	2.86054	0.0174441	WholeGene_NatVar|0.292053748352;JSD_conservation|2.35403521531;PF16209_PhoLip_ATPase_N:X:complete|1.88927022564;PF13246_Cation_ATPase:X:complete|3.04458101354
ENSG00000083844,ZNF264	2.86053	0.114165	PF16622_zf-C2H2_11:aggregate:DNA_|2.75559302146;PF13465_zf-H2C2_2:X:DNA_,PF13465_zf-H2C2_2:X:NUCACID_|1.04669327733;PF13465_zf-H2C2_2:X:complete|0.0343514016819;PF13894_zf-C2H2_4:X:complete,PF00096_zf-C2H2:X:complete,PF13912_zf-C2H2_6:X:complete,PF16622_zf-C2H2_11:X:complete|0.11632930356;PF13465_zf-H2C2_2:aggregate:DNA_,PF13465_zf-H2C2_2:aggregate:NUCACID_|0.0290619726288;PF13894_zf-C2H2_4:aggre…
ENSG00000160867,FGFR4	2.85994	0.221716	PF07714_Pkinase_Tyr:X:1N1,PF00069_Pkinase:X:1N1|2.38669713254;PF07714_Pkinase_Tyr:X:4SP,PF00069_Pkinase:X:4SP|1.73530602728;Homology_binding:470-649:ACP,Homology_binding:470-649:0LI,Homology_binding:470-649:66T,Homology_binding:470-649:GQL,Homology_binding:470-649:6LF,Homology_binding:470-649:3RH,Homology_binding:470-649:YY9,Homology_binding:470-649:XOJ,Homology_binding:470-649:SU1,Homology_bindi…
ENSG00000133794,ARNTL	2.8595	0.0539873	Homology_binding:74-108:DNA_|0.368363193576;Homology_binding:33-67:DNA_|0.368363193576;PF00010_HLH:X:complete|3.46721319204;WholeGene_NatVar|0.997312107015;PF00989_PAS:X:SM_,PF00989_PAS:X:ALL_,PF00989_PAS:X:DRUGLIKE_,PF00989_PAS:X:FMN,PF00989_PAS:X:METABOLITE_|0.386991759773;PF13426_PAS_9:X:FAD|0.0896670963459;PF00010_HLH:X:ALL_,PF00010_HLH:X:NUCACID_,PF00010_HLH:X:DNA_,PF00010_HLH:X:DNABACKBONE_…
ENSG00000117222,RBBP5	2.85915	0.0133309	PF00400_WD40:aggregate:complete|2.46432450254;PF00400_WD40:X:complete|0.346395755228;WholeGene_NatVar|0.883175581344;Homology_binding:285-292:PEPTIDE_|1.80483633318;JSD_conservation|2.40601436719;PF12894_ANAPC4_WD40:X:complete|0.521392449505
ENSG00000186564,FOXD2	2.85909	0.00369716	PF00250_Forkhead:X:DNABACKBONE_|0.08708727767;PF00250_Forkhead:X:complete|3.0445705891;JSD_conservation|2.94212260255
ENSG00000196345,ZKSCAN7	2.85708	0.144444	PF13894_zf-C2H2_4:X:DNA_,PF13894_zf-C2H2_4:X:NUCACID_,PF00096_zf-C2H2:X:DNA_,PF00096_zf-C2H2:X:NUCACID_,PF13912_zf-C2H2_6:X:DNA_,PF13912_zf-C2H2_6:X:NUCACID_|1.17040827421;PF13894_zf-C2H2_4:X:ZN,PF13894_zf-C2H2_4:X:ION_,PF13894_zf-C2H2_4:X:ALL_,PF00096_zf-C2H2:X:ZN,PF00096_zf-C2H2:X:ION_,PF00096_zf-C2H2:X:ALL_,PF13912_zf-C2H2_6:X:ZN,PF13912_zf-C2H2_6:X:ION_,PF13912_zf-C2H2_6:X:ALL_|1.04250146921;…
ENSG00000166900,STX3	2.85664	0.0147882	PF00804_Syntaxin:X:complete|2.35532266235;JSD_conservation|3.21383243052;WholeGene_NatVar|0.273525721581
ENSG00000155367,PPM1J	2.85591	0.0130272	PF00481_PP2C:X:complete|1.90315014991;JSD_conservation|3.11457075489
ENSG00000130558,OLFM1	2.85547	0.0262258	PF02191_OLF:X:complete|2.99497980942;PF12308_Noelin-1:X:complete|0.598319584214;WholeGene_NatVar|1.31095768704;JSD_conservation|3.55579614001
ENSG00000110721,CHKA	2.85519	0.0150719	PF01633_Choline_kinase:X:ION_|1.22717905031;Homology_binding:115-439:HC6,Homology_binding:115-439:JH5,Homology_binding:115-439:ADP,Homology_binding:115-439:U85,Homology_binding:115-439:QMQ,Homology_binding:115-439:PC,Homology_binding:115-439:A4V,Homology_binding:115-439:9X1,Homology_binding:115-439:5RA,Homology_binding:115-439:5R9,Homology_binding:115-439:5R8,Homology_binding:115-439:0H7,Homology…
ENSG00000095564,BTAF1	2.855	0.050631	PF00176_SNF2_N:X:complete|0.12924108788;PF13513_HEAT_EZ:X:complete|0.0181853748441;PF02985_HEAT:X:complete|0.209451745838;WholeGene_NatVar|2.00354759143;JSD_conservation|1.99370581976
ENSG00000137815,RTF1	2.85492	0.00593996	PF03126_Plus-3:X:complete|1.50832103541;WholeGene_NatVar|1.10041003547;JSD_conservation|2.66221685213
ENSG00000242221,PSG2	2.8549	0.0103769	PF13895_Ig_2:X:complete,PF00047_ig:X:complete,PF07679_I-set:X:complete|1.55728142305;PF07686_V-set:aggregate:RNA_,PF07686_V-set:aggregate:RNABACKBONE_|1.64105013024;PF07679_I-set:aggregate:ZN|3.33918135915;PF13895_Ig_2:X:PEPTIDE_|0.752860884999;PF13895_Ig_2:aggregate:complete,PF00047_ig:aggregate:complete|0.909165989619;PF13895_Ig_2:aggregate:PEPTIDE_|0.38090669684;PF07686_V-set:aggregate:complet…
ENSG00000124613,ZNF391	2.85484	0.064225	PF12874_zf-met:aggregate:DNABASE_|1.02069814444;PF13894_zf-C2H2_4:aggregate:DNABACKBONE_|0.361762679;PF13912_zf-C2H2_6:aggregate:complete|1.19285262244;PF13894_zf-C2H2_4:X:DNABASE_,PF00096_zf-C2H2:X:DNABASE_,PF13912_zf-C2H2_6:X:DNABASE_,PF12874_zf-met:X:DNABASE_|2.61970338384;PF13894_zf-C2H2_4:X:DNABACKBONE_,PF13912_zf-C2H2_6:X:DNABACKBONE_,PF12874_zf-met:X:DNABACKBONE_|0.331342570157;PF13912_zf-…
ENSG00000118160,SLC8A2	2.85386	0.0159543	PF03160_Calx-beta:X:complete|0.0965362074602;PF01699_Na_Ca_ex:aggregate:complete|1.33747698021;PF01699_Na_Ca_ex:X:complete|4.12243786989;WholeGene_NatVar|1.14450132421;JSD_conservation|1.54914144894
ENSG00000104972,LILRB1	2.85352	0.101034	PF00047_ig:aggregate:DNABACKBONE_|1.97965852739;PF13927_Ig_3:aggregate:complete|1.73883422077;PF00047_ig:X:DNA_,PF00047_ig:X:DNABASE_|0.949982983846;PF13895_Ig_2:X:PEPTIDE_|0.454881106179;PF13895_Ig_2:aggregate:complete|0.978228891962;PF00047_ig:aggregate:complete|1.67517105595;PF13895_Ig_2:X:complete,PF00047_ig:X:complete,PF13927_Ig_3:X:complete|1.45232172911;PF00047_ig:X:DNABACKBONE_|0.60842691…
ENSG00000171150,SOCS5	2.85337	0.0101302	PF00017_SH2:X:SM_,PF00017_SH2:X:ALL_,PF00017_SH2:X:PEPTIDE_|3.75757744854;PF12610_SOCS:X:complete|0.6181381511;JSD_conservation|0.00389776916696;WholeGene_NatVar|1.11666305986;PF00017_SH2:X:complete|0.849090005038
ENSG00000138798,EGF	2.85279	0.0821991	PF00008_EGF:X:complete,PF12947_EGF_3:X:complete,PF07645_EGF_CA:X:complete,PF14670_FXa_inhibition:X:complete|0.225892739042;PF00008_EGF:X:complete,PF12947_EGF_3:X:complete|0.141263070518;PF12947_EGF_3:aggregate:SM_,PF12947_EGF_3:aggregate:DRUGLIKE_,PF12947_EGF_3:aggregate:METABOLITE_|1.88563726459;PF12947_EGF_3:X:complete|1.25032047597;PF07645_EGF_CA:aggregate:SM_,PF07645_EGF_CA:aggregate:DRUGLIKE…
ENSG00000185869,ZNF829	2.85276	0.127546	PF13894_zf-C2H2_4:X:complete,PF00096_zf-C2H2:X:complete,PF12874_zf-met:X:complete|1.34849506716;PF13894_zf-C2H2_4:X:DNABACKBONE_,PF13912_zf-C2H2_6:X:DNABACKBONE_|0.0455457837053;PF13894_zf-C2H2_4:X:complete,PF00096_zf-C2H2:X:complete,PF13912_zf-C2H2_6:X:complete|1.01863415743;PF13912_zf-C2H2_6:aggregate:DNABACKBONE_|0.765026364876;PF02892_zf-BED:aggregate:complete|1.83384261803;PF13894_zf-C2H2_4:…
ENSG00000009307,CSDE1	2.85242	0.0666606	PF12901_SUZ-C:X:complete|0.703828994199;Homology_binding:31-82:RNA_|1.52590096157;PF00313_CSD:X:complete|1.00510988718;WholeGene_NatVar|1.63686651261;Homology_binding:77-128:RNA_|1.52590096157;PF14444_S1-like:X:complete,PF00313_CSD:X:complete,PF08206_OB_RNB:X:complete|1.18027562871;JSD_conservation|1.35452702713
ENSG00000120645,IQSEC3	2.8522	0.0110331	PF01369_Sec7:X:complete|1.0361519198;JSD_conservation|2.78751248121;PF16453_IQ_SEC7_PH:X:complete|1.91228635729
ENSG00000167088,SNRPD1	2.8522	0.00521994	PF01423_LSM:X:complete|1.5398418363;WholeGene_NatVar|0.134139065924;Homology_binding:0-65:RNA_|2.98832913178;JSD_conservation|2.25969740122
ENSG00000165312,OTUD1	2.85218	0.00269008	WholeGene_NatVar|0.0419329847616;JSD_conservation|3.99165456212
ENSG00000118707,TGIF2	2.84953	0.0244601	PF00046_Homeobox:X:DNABASE_|0.966563172704;Homology_binding:18-74:DNA_|0.0445114668378;WholeGene_NatVar|0.607046803238;PF00046_Homeobox:X:ALL_,PF00046_Homeobox:X:NUCACID_,PF00046_Homeobox:X:DNA_,PF00046_Homeobox:X:DNABACKBONE_|0.216609735549;PF05920_Homeobox_KN:X:complete|2.65048997013;Homology_binding:1-57:DNA_|0.0445114668378;JSD_conservation|2.41160042242;PF05920_Homeobox_KN:X:DNABASE_|0.04816…
ENSG00000171044,XKR6	2.84922	0.0101728	PF09815_XK-related:X:complete|1.04093548382;JSD_conservation|3.60608538917;WholeGene_NatVar|0.719330249478
ENSG00000134461,ANKRD16	2.84877	0.0461802	PF13857_Ank_5:aggregate:METABOLITE_|0.0618703803934;PF13857_Ank_5:X:METABOLITE_|1.15153040737;PF12796_Ank_2:X:complete|1.2447028029;PF13637_Ank_4:aggregate:complete|1.69895030272;PF13637_Ank_4:X:DRUGLIKE_|1.2224464926;PF13857_Ank_5:aggregate:complete|2.10366324571;PF00023_Ank:aggregate:complete|2.11159985935;PF13637_Ank_4:X:complete|3.39937184687;PF13857_Ank_5:X:complete|1.6152664004;JSD_conserva…
ENSG00000115221,ITGB6	2.84866	0.0363767	PF07974_EGF_2:X:complete|0.546444699753;PF17205_PSI_integrin:X:complete|0.637498406041;PF08725_Integrin_b_cyt:X:complete|2.56979646823;Homology_binding:141-239:PEPTIDE_|2.28084847121;Homology_binding:139-356:CA,Homology_binding:139-356:MN,Homology_binding:139-356:MG|2.03952758563;Homology_binding:46-144:PEPTIDE_|2.28084847121;WholeGene_NatVar|0.635658376992;JSD_conservation|0.0900567629386;Homolo…
ENSG00000172986,GXYLT2	2.8479	0.00759888	PF01501_Glyco_transf_8:X:complete|2.54430401292;WholeGene_NatVar|0.234557091284;JSD_conservation|3.11243866194
ENSG00000090376,IRAK3	2.84782	0.0268223	PF07714_Pkinase_Tyr:X:AF3|0.185982519213;PF00069_Pkinase:X:B49,PF07714_Pkinase_Tyr:X:B49|0.0857336391486;PF07714_Pkinase_Tyr:X:1RO|0.288944820931;PF00069_Pkinase:X:complete,PF07714_Pkinase_Tyr:X:complete|1.35566297664;PF00531_Death:X:complete|0.507111872673;PF00069_Pkinase:X:IRG|2.40526414517;JSD_conservation|3.1482704806;PF07714_Pkinase_Tyr:X:IRG|0.262807730643;PF00069_Pkinase:X:38O,PF07714_Pkin…
ENSG00000143324,XPR1	2.84758	0.00762963	WholeGene_NatVar|1.55738677536;JSD_conservation|2.54788477985
ENSG00000134508,CABLES1	2.84706	0.01281	WholeGene_NatVar|0.326626360779;JSD_conservation|3.69972175709
ENSG00000150995,ITPR1	2.84641	0.195471	PF01365_RYDR_ITPR:X:complete|1.52434065506;PF00520_Ion_trans:X:CA|0.599898177157;PF00520_Ion_trans:X:METABOLITE_|0.282683353482;PF08454_RIH_assoc:X:complete|2.38923253752;WholeGene_NatVar|2.52299138367;JSD_conservation|0.334830635022;PF00520_Ion_trans:X:complete|2.96415419498;PF08454_RIH_assoc:aggregate:complete|0.922255190259;PF02815_MIR:X:complete|1.37401519238;PF01365_RYDR_ITPR:aggregate:compl…
ENSG00000101825,MXRA5	2.84572	0.385846	PF12799_LRR_4:aggregate:ZN|1.28570140338;PF00560_LRR_1:aggregate:RNA_,PF00560_LRR_1:aggregate:RNABACKBONE_|1.95938918759;PF13895_Ig_2:X:PEPTIDE_|0.559865092293;PF00560_LRR_1:aggregate:RNABASE_|0.727946402908;PF07679_I-set:X:ZN|0.228309412253;PF07686_V-set:aggregate:DNA_,PF07686_V-set:aggregate:NUCACID_,PF07686_V-set:aggregate:DNABASE_|1.82416115782;PF00560_LRR_1:X:complete|0.404173914768;PF12799_…
ENSG00000160999,SH2B2	2.8453	0.00830102	PF00017_SH2:X:SM_,PF00017_SH2:X:ALL_,PF00017_SH2:X:PEPTIDE_|1.1380798417;PF00169_PH:X:complete|2.01561000798;PF00017_SH2:X:complete|2.69798011294;JSD_conservation|1.66469747246
ENSG00000119042,SATB2	2.84518	0.0411217	PF00046_Homeobox:X:DNABASE_|1.51470328784;PF02376_CUT:X:complete|0.333570331844;WholeGene_NatVar|1.9640498299;PF00046_Homeobox:X:ALL_,PF00046_Homeobox:X:NUCACID_,PF00046_Homeobox:X:DNA_,PF00046_Homeobox:X:DNABACKBONE_|1.16437709711;PF16534_ULD:X:complete|0.0597543535871;JSD_conservation|2.26826764518;PF00046_Homeobox:X:complete|0.198545082281;PF02376_CUT:aggregate:complete|1.38140577138
ENSG00000182944,EWSR1	2.84518	0.0391467	PF00076_RRM_1:X:PEPTIDE_|2.1041484586;WholeGene_NatVar|0.870789482168;PF00076_RRM_1:X:RNA_,PF00076_RRM_1:X:RNABACKBONE_,PF00076_RRM_1:X:DNA_,PF00076_RRM_1:X:RNABASE_,PF00076_RRM_1:X:ALL_,PF00076_RRM_1:X:NUCACID_|3.08735399081
ENSG00000185504,FAAP100	2.84374	0.0169291	JSD_conservation|1.23801491314;PF15146_FANCAA:X:complete|3.9731905365
ENSG00000125459,MSTO1	2.84349	0.0129361	PF14881_Tubulin_3:X:complete|2.58955886583;JSD_conservation|2.41841702425
ENSG00000007174,DNAH9	2.84331	0.114354	PF07728_AAA_5:aggregate:MG,PF07728_AAA_5:aggregate:ION_|1.49533750221;PF07728_AAA_5:aggregate:complete|0.957804005981;WholeGene_NatVar|0.475431913967;PF03028_Dynein_heavy:X:complete|0.227725023939;JSD_conservation|2.2437846652;PF12780_AAA_8:X:complete|1.35808427289;PF07728_AAA_5:X:complete|0.470527473768;PF07728_AAA_5:aggregate:SM_,PF07728_AAA_5:aggregate:DRUGLIKE_,PF07728_AAA_5:aggregate:ADP,PF0…
ENSG00000152527,PLEKHH2	2.84307	0.01528	PF00169_PH:X:ION_|2.21977539065;PF00169_PH:aggregate:ION_|1.30519669928;PF00169_PH:X:complete,PF15413_PH_11:X:complete,PF14593_PH_3:X:complete|0.186480498572;WholeGene_NatVar|0.399195048759;JSD_conservation|2.9936022812;PF00784_MyTH4:X:complete|2.36790487607
ENSG00000069020,MAST4	2.84282	0.0993683	PF07714_Pkinase_Tyr:X:1RO|1.41348761022;PF00069_Pkinase:X:BAX,PF07714_Pkinase_Tyr:X:BAX|0.692735898108;PF08926_DUF1908:X:complete|2.97621420104;JSD_conservation|3.46137237073;WholeGene_NatVar|0.0989215523135
ENSG00000197362,ZNF786	2.8423	0.239635	PF13894_zf-C2H2_4:aggregate:DNABACKBONE_|2.53773060695;PF13894_zf-C2H2_4:X:DNABACKBONE_,PF13912_zf-C2H2_6:X:DNABACKBONE_|2.15542325747;PF05605_zf-Di19:aggregate:DNABASE_|0.67593538283;PF13894_zf-C2H2_4:X:complete,PF00096_zf-C2H2:X:complete,PF13912_zf-C2H2_6:X:complete|0.324394895084;PF13894_zf-C2H2_4:X:DNABACKBONE_|0.657489851672;PF13894_zf-C2H2_4:X:DNABACKBONE_,PF13912_zf-C2H2_6:X:DNABACKBONE_,P…
ENSG00000105516,DBP	2.84226	0.00886416	PF07716_bZIP_2:X:complete|2.23961144614;JSD_conservation|3.75874923802;WholeGene_NatVar|0.250661892406;PF07716_bZIP_2:X:DNA_|0.195559337952
ENSG00000105229,PIAS4	2.84195	0.00384998	PF11789_zf-Nse:X:complete|1.81961627676;WholeGene_NatVar|0.466320496732;PF02891_zf-MIZ:X:complete|1.95777711592;JSD_conservation|2.96793797641
ENSG00000113648,H2AFY	2.84087	0.0253668	PF16211_Histone_H2A_C:X:complete|1.27543292299;Homology_binding:202-351:APR|1.21717925909;PF00125_Histone:X:complete|2.23376006641;PF00125_Histone:X:ALL_,PF00125_Histone:X:NUCACID_,PF00125_Histone:X:DNA_,PF00125_Histone:X:DNABACKBONE_|2.40157736793;Homology_binding:14-44:PO4,Homology_binding:14-44:CL|0.472408455586;WholeGene_NatVar|0.703836357569;PF00808_CBFD_NFYB_HMF:X:DNABACKBONE_,PF00808_CBFD_…
ENSG00000141579,ZNF750	2.83962	0.00620294	PF15269_zf-C2H2_7:X:complete|4.94507699593;WholeGene_NatVar|0.129046675732;JSD_conservation|0.597555289635
[truncated: 19,075 more rows]
