# Supplementary material for: PertInInt: An Integrative, Analytical Approach to Rapidly Uncover Cancer Driver Genes with Perturbed Interactions and Functionalities
Source: Cell Syst. Author manuscript; Available in PMC 2020 Sep 16. (PMC7493809; doi:10.1016/j.cels.2020.06.005)
Supplement: 4 [file NIHMS1605104-supplement-4.xlsx]

## Sheet: S2_driver-gene-lists
# Ensembl genes (GRCh38) that are annotated as cancer driver genes in a previously published set
#
# "Positive" cancer gene sets from:
## B = Bailey, Tokheim et al. (Cell, 2018), doi: 10.1016/j.cell.2018.02.060, Table S1
## K = Kandoth et al. (Nature, 2013), doi: 10.1038/nature12634, Table S4
## L = Lawrence et al. (Nature, 2014), doi: 10.1038/nature12912, Table S2
## V = Vogelstein et al. (Science 2013), doi: 10.1126/science.1235122, Tables S2A, S2B, S3A, S3B, S3C and S4
## C = Cancer Gene Census (CGC) genes, version 87 (from COSMIC) downloaded January 21, 2019
## O = oncogenes from CGCv87, downloaded January 21, 2019
## T = tumor suppressor genes from CGCv87, downloaded January 21, 2019
## M = genes in CGCv87 due to missense mutations, downloaded January 21, 2019
## R = genes in CGCv87 due to translocations, downloaded January 21, 2019
## A = Atlas of Genetics and Cytogenetics in Oncology and Haematology (AGO), downloaded January 20, 2020
## A2 = AGO, genes "possibly implicated in cancer", downloaded January 20, 2020
## D = text-mined genes with cancer associations from DISEASES, downloaded January 20, 2020
## U = UniProtKB genes annotated with "oncogene", "proto-oncogene", or "tumor suppressor", downloaded January 20, 2020
## N = "known" driver genes from the Network of Cancer Genes (NCG), version 6, downloaded January 20, 2020
## N2 = "strong candidate" driver genes from NCGv6, downloaded January 20, 2020
## N3 = "potential" driver genes from NCGv6, downloaded January 20, 2020
#
# "Negative" cancer gene sets from:
## NA = genes found in neither the known nor putative sets of cancer genes in the AGO
## NB = suspected false positives from Bailey, Tokheim et al. (Cell, 2018), doi: 10.1016/j.cell.2018.02.060, Table S7
## ND = "neutral" genes from Davoli et al. (Cell, 2013), doi: 10.1016/j.cell.2013.10.011, Table S2A
## NN = suspected false positives from the NCGv6
#
# Gene sets from Silverbush et al. (Cell Systems, 2019), doi: 10.1016/j.cels.2019.04.005:
## ST = "PosTextMine", Table S1A (genes from "DISEASES" database, see "D" list)
## SR = "PosTrans", Table S1B (translocated genes from the CGC, see "R" list)
## SC = "NegAgoClean", Table S1C (negative AGO set with genes from MSigDB cancer pathways removed)
## SF = "NegAgoFull", Table S1D (negative AGO set, unfiltered)
## SD = "NegDavoli", Table S1E (neutrals from Davoli et al., Cell 2013, see "ND" list)
## SN = "PosNCG5", Table S2 (known cancer genes from NCG, version 5, see "N" list)
ensembl_gene_id	primary_gene_names	cancer_driver_status
ENSG00000121410	A1BG	A2,ND,SD,SF
ENSG00000268895	A1BG-AS1	A2
ENSG00000148584	A1CF	A2,C,M,N,N3,O
ENSG00000175899	A2M	A2,ND,SD,SF
ENSG00000245105	A2M-AS1	A2
ENSG00000166535	A2ML1	A2,ND,SD
ENSG00000256661	A2ML1-AS1	NA
ENSG00000256904	A2ML1-AS2	NA
ENSG00000256069	A2MP1	A2,SC,SF
ENSG00000184389	A3GALT2	A2,ND,SD
ENSG00000128274	A4GALT	A2,SF
ENSG00000118017	A4GNT	A2,ND,SC,SD,SF
ENSG00000265544	AA06	A2
ENSG00000094914	AAAS	A2,SF
ENSG00000081760	AACS	A2,ND,SD,SF
ENSG00000250420	AACSP1	A2
ENSG00000114771	AADAC	A2,ND,SD,SF
ENSG00000197953	AADACL2	A2,SC,SF
ENSG00000261846	AADACL2	A2,SC,SF
ENSG00000242908	AADACL2-AS1	A2
ENSG00000262466	AADACL2-AS1	A2
ENSG00000188984	AADACL3	A2,ND,SD
ENSG00000204518	AADACL4	A2,N2,N3,ND,SD
ENSG00000240602	AADACP1	A2
ENSG00000109576	AADAT	A2,ND,SD
ENSG00000103591	AAGAB	A2,ND,SD
ENSG00000115977	AAK1	A2,ND,SD,SF
ENSG00000087884	AAMDC	A2,ND,SD
ENSG00000127837	AAMP	A,A2,ND,SD
ENSG00000129673	AANAT	A2,ND,SD,SF
ENSG00000131043	AAR2	A2
ENSG00000205002	AARD	A,ND,SD
ENSG00000090861	AARS	NA
ENSG00000124608	AARS2	A2
ENSG00000266967	AARSD1	A2,ND,SD
ENSG00000249038	AARSP1	NA
ENSG00000157426	AASDH	A2,SF
ENSG00000149313	AASDHPPT	A2,ND,SD
ENSG00000008311	AASS	A2,ND,SD
ENSG00000215458	AATBC	A2,SC,SF
ENSG00000275700	AATF	A
ENSG00000276072	AATF	A
ENSG00000181409	AATK	A2,ND,SC,SD,SF
ENSG00000254180	AB015752.1	NA
ENSG00000281376	ABALON	A2
ENSG00000183044	ABAT	A2,ND,SD
ENSG00000283276	ABBA01000935.1	NA
ENSG00000283544	ABBA01000935.2	NA
ENSG00000265233	ABBA01006766.1	NA
ENSG00000284833	ABBA01026962.1	NA
ENSG00000165029	ABCA1	A2,NB,SF
ENSG00000154263	ABCA10	A2,N2,N3,ND,SD,SN
ENSG00000251595	ABCA11P	A2
ENSG00000144452	ABCA12	A2,NB,SF
ENSG00000179869	ABCA13	A2,N3,ND,SD
ENSG00000238098	ABCA17P	A2
ENSG00000107331	ABCA2	A2,ND,SD,SF
ENSG00000167972	ABCA3	A2,SF
ENSG00000198691	ABCA4	A2,ND,SD,SF
ENSG00000154265	ABCA5	A2,ND,SD,SF
ENSG00000154262	ABCA6	A2
ENSG00000064687	ABCA7	A2,N3,SN
ENSG00000141338	ABCA8	A2,ND,SD
ENSG00000154258	ABCA9	A2
ENSG00000231749	ABCA9-AS1	A2
ENSG00000085563	ABCB1	A,D,N3,NB,NN,SN,ST
ENSG00000135776	ABCB10	A2,SF
ENSG00000274099	ABCB10P1	NA
ENSG00000280461	ABCB10P1	NA
ENSG00000281173	ABCB10P1	NA
ENSG00000261524	ABCB10P3	NA
ENSG00000282479	ABCB10P3	NA
ENSG00000260053	ABCB10P4	NA
ENSG00000274192	ABCB10P4	NA
ENSG00000282004	ABCB10P4	NA
ENSG00000073734	ABCB11	A2,SF
ENSG00000276582	ABCB11	A2,SF
ENSG00000005471	ABCB4	A2,ND,SD,SF
ENSG00000004846	ABCB5	A,N3,ND,SD,SN
ENSG00000115657	ABCB6	A2,ND,SD,SF
ENSG00000131269	ABCB7	A2
ENSG00000197150	ABCB8	A2,SF
ENSG00000150967	ABCB9	A2,ND,SD,SF
ENSG00000103222	ABCC1	A,D
ENSG00000278183	ABCC1	A,D
ENSG00000124574	ABCC10	A
ENSG00000121270	ABCC11	A
ENSG00000140798	ABCC12	A2
ENSG00000243064	ABCC13	A2
ENSG00000023839	ABCC2	A2,SF
ENSG00000108846	ABCC3	A2,ST
ENSG00000125257	ABCC4	A2,ND,SD,SF
ENSG00000114770	ABCC5	A2,N3,SF,SN
ENSG00000223882	ABCC5-AS1	A2
ENSG00000091262	ABCC6	A2,ND,SD,SF
ENSG00000275331	ABCC6	A2,ND,SD,SF
ENSG00000256340	ABCC6P1	A2
ENSG00000255277	ABCC6P2	A2
ENSG00000273808	ABCC6P2	A2
ENSG00000006071	ABCC8	A2,ND,SD,SF
ENSG00000069431	ABCC9	A2,N3,NB,ND,NN,SD,SF,SN
ENSG00000101986	ABCD1	A2,N2,N3,ND,SD,SF
ENSG00000215151	ABCD1P2	NA
ENSG00000261233	ABCD1P3	NA
ENSG00000225293	ABCD1P4	NA
ENSG00000214330	ABCD1P5	NA
ENSG00000173208	ABCD2	A2,NB,ND,SD
ENSG00000117528	ABCD3	A2
ENSG00000119688	ABCD4	A2,ND,SD
ENSG00000164163	ABCE1	A2,SF
ENSG00000204574	ABCF1	A2,SF
ENSG00000206490	ABCF1	A2,SF
ENSG00000225989	ABCF1	A2,SF
ENSG00000231129	ABCF1	A2,SF
ENSG00000232169	ABCF1	A2,SF
ENSG00000236149	ABCF1	A2,SF
ENSG00000236342	ABCF1	A2,SF
ENSG00000033050	ABCF2	A2,N2,N3,SF
ENSG00000242159	ABCF2P1	NA
ENSG00000228769	ABCF2P2	NA
ENSG00000161204	ABCF3	A2,SF
ENSG00000160179	ABCG1	A2,ND,SD,SF
ENSG00000118777	ABCG2	A2,D,NB,ST
ENSG00000172350	ABCG4	A2,ND,SD
ENSG00000138075	ABCG5	A2
ENSG00000143921	ABCG8	A2,N3,SF,SN
ENSG00000143994	ABHD1	A2
ENSG00000144827	ABHD10	A2
ENSG00000106077	ABHD11	A2,SC,SF
ENSG00000225969	ABHD11-AS1	A2
ENSG00000100997	ABHD12	A2,ND,SD
ENSG00000131969	ABHD12B	A2
ENSG00000139826	ABHD13	A2,ND,SD
ENSG00000248487	ABHD14A	A2,ND,SD,SF
ENSG00000114786	ABHD14A-ACY1	A2
ENSG00000114779	ABHD14B	A2
ENSG00000168792	ABHD15	A2,ND,SD
ENSG00000264031	ABHD15-AS1	NA
ENSG00000204427	ABHD16A	A2,SF
ENSG00000206403	ABHD16A	A2,SF
ENSG00000224552	ABHD16A	A2,SF
ENSG00000230475	ABHD16A	A2,SF
ENSG00000231488	ABHD16A	A2,SF
ENSG00000235676	ABHD16A	A2,SF
ENSG00000236063	ABHD16A	A2,SF
ENSG00000183260	ABHD16B	A2,ND,SD
ENSG00000129968	ABHD17A	A2,ND,SD
ENSG00000198658	ABHD17AP1	NA
ENSG00000250536	ABHD17AP3	NA
ENSG00000229107	ABHD17AP4	NA
ENSG00000263366	ABHD17AP5	NA
ENSG00000226981	ABHD17AP6	A2
ENSG00000260864	ABHD17AP7	NA
ENSG00000260540	ABHD17AP8	NA
ENSG00000261536	ABHD17AP9	NA
ENSG00000107362	ABHD17B	A2,ND,SD
ENSG00000136379	ABHD17C	A2,ND,SD
ENSG00000164074	ABHD18	A2
ENSG00000140526	ABHD2	A2,ND,SD
ENSG00000158201	ABHD3	A2
ENSG00000100439	ABHD4	A2
ENSG00000011198	ABHD5	A2,SF
ENSG00000163686	ABHD6	A2,SF
ENSG00000127220	ABHD8	A2,ND,SD
ENSG00000136754	ABI1	A,C,N,N3,ND,R,SD,SN,SR,T
ENSG00000271484	ABI1P1	NA
ENSG00000138443	ABI2	A2,SF
ENSG00000108798	ABI3	A2,N3,ND,SD,SF,SN
ENSG00000154175	ABI3BP	A2,ND,SD,SF
ENSG00000097007	ABL1	A,B,C,D,M,N,N3,O,R,SN,ST,U,V
ENSG00000143322	ABL2	A,C,N,N3,O,R,SN,SR,V
ENSG00000099204	ABLIM1	A2,SF
ENSG00000163995	ABLIM2	A2,N3,ND,SD,SN
ENSG00000173210	ABLIM3	A2,NB,ND,SD
ENSG00000175164	ABO	A2,ND,SD,SF
ENSG00000281879	ABO	A2,ND,SD,SF
ENSG00000159842	ABR	A2,ND,SD,SF
ENSG00000276016	ABR	A2,ND,SD,SF
ENSG00000278741	ABR	A2,ND,SD,SF
ENSG00000174429	ABRA	A2,SC,SF
ENSG00000146386	ABRACL	A2,ND,SD
ENSG00000163322	ABRAXAS1	A2
ENSG00000165660	ABRAXAS2	A2
ENSG00000146109	ABT1	A2
ENSG00000250496	ABT1P1	NA
ENSG00000114626	ABTB1	A2,SF
ENSG00000166016	ABTB2	A2,ND,SD
ENSG00000260246	AC000032.1	NA
ENSG00000282816	AC000035.1	NA
ENSG00000225929	AC000036.1	NA
ENSG00000242156	AC000041.1	NA
ENSG00000223665	AC000058.1	NA
ENSG00000083622	AC000061.1	NA
ENSG00000225007	AC000067.1	NA
ENSG00000185065	AC000068.1	NA
ENSG00000273212	AC000068.2	NA
ENSG00000273300	AC000068.3	NA
ENSG00000230485	AC000077.1	NA
ENSG00000232926	AC000078.1	NA
ENSG00000230194	AC000081.1	NA
ENSG00000235776	AC000089.1	NA
ENSG00000270393	AC000095.1	NA
ENSG00000283366	AC000095.2	NA
ENSG00000236340	AC000099.1	NA
ENSG00000234001	AC000111.1	NA
ENSG00000237974	AC000111.2	NA
ENSG00000243107	AC000120.1	NA
ENSG00000285772	AC000120.2	NA
ENSG00000285953	AC000120.3	NA
ENSG00000224138	AC000123.1	NA
ENSG00000279265	AC000123.2	NA
ENSG00000280347	AC000123.3	NA
ENSG00000226770	AC000124.1	NA
ENSG00000230820	AC000362.1	NA
ENSG00000224981	AC000367.1	NA
ENSG00000241921	AC000372.1	NA
ENSG00000227249	AC000374.1	NA
ENSG00000278727	AC000403.1	NA
ENSG00000274898	AC001226.1	NA
ENSG00000283208	AC001226.2	NA
ENSG00000275660	AC001228.1	NA
ENSG00000282438	AC001228.2	NA
ENSG00000272330	AC002044.1	NA
ENSG00000279591	AC002044.2	NA
ENSG00000280092	AC002044.3	NA
ENSG00000213683	AC002056.1	NA
ENSG00000254499	AC002056.2	NA
ENSG00000283252	AC002056.3	NA
ENSG00000273216	AC002059.1	NA
ENSG00000285697	AC002059.2	NA
ENSG00000225498	AC002064.1	NA
ENSG00000234459	AC002064.2	NA
ENSG00000280440	AC002064.3	NA
ENSG00000237813	AC002066.1	NA
ENSG00000235639	AC002069.1	NA
ENSG00000270812	AC002069.2	NA
ENSG00000248636	AC002070.1	NA
ENSG00000285090	AC002074.1	NA
ENSG00000285964	AC002074.2	NA
ENSG00000225898	AC002075.1	NA
ENSG00000237729	AC002075.2	NA
ENSG00000234695	AC002076.1	NA
ENSG00000278388	AC002076.2	NA
ENSG00000279743	AC002090.1	NA
ENSG00000265975	AC002091.1	NA
ENSG00000266389	AC002091.2	NA
ENSG00000258924	AC002094.1	NA
ENSG00000265618	AC002094.2	NA
ENSG00000273171	AC002094.3	NA
ENSG00000277450	AC002094.4	NA
ENSG00000279532	AC002094.5	NA
ENSG00000261018	AC002101.1	NA
ENSG00000267626	AC002115.1	NA
ENSG00000248101	AC002116.1	NA
ENSG00000267698	AC002116.2	NA
ENSG00000227979	AC002127.1	NA
ENSG00000233420	AC002127.2	NA
ENSG00000268947	AC002128.1	NA
ENSG00000271366	AC002128.2	NA
ENSG00000259242	AC002306.1	NA
ENSG00000235560	AC002310.1	NA
ENSG00000239791	AC002310.2	NA
ENSG00000260494	AC002310.3	NA
ENSG00000260869	AC002310.4	NA
ENSG00000261459	AC002310.5	NA
ENSG00000278922	AC002310.6	NA
ENSG00000261433	AC002347.1	NA
ENSG00000263388	AC002347.2	NA
ENSG00000278993	AC002350.1	NA
ENSG00000258240	AC002351.1	NA
ENSG00000232392	AC002366.1	NA
ENSG00000226436	AC002367.1	NA
ENSG00000237741	AC002368.1	NA
ENSG00000257268	AC002375.1	NA
ENSG00000225676	AC002378.1	NA
ENSG00000228341	AC002381.1	NA
ENSG00000227863	AC002383.1	NA
ENSG00000230941	AC002386.1	NA
ENSG00000267049	AC002398.1	NA
ENSG00000267328	AC002398.2	NA
ENSG00000261528	AC002400.1	NA
ENSG00000236472	AC002401.1	NA
ENSG00000250282	AC002401.2	NA
ENSG00000275025	AC002401.3	NA
ENSG00000276851	AC002401.4	NA
ENSG00000283638	AC002407.1	NA
ENSG00000253927	AC002428.1	NA
ENSG00000254239	AC002428.2	NA
ENSG00000231153	AC002429.1	NA
ENSG00000236197	AC002429.2	NA
ENSG00000231170	AC002451.1	NA
ENSG00000279525	AC002451.2	NA
ENSG00000237819	AC002454.1	NA
ENSG00000223969	AC002456.1	NA
ENSG00000251154	AC002456.2	NA
ENSG00000249317	AC002460.1	NA
ENSG00000223646	AC002463.1	NA
ENSG00000260188	AC002464.1	NA
ENSG00000238202	AC002465.1	NA
ENSG00000241764	AC002467.1	NA
ENSG00000272829	AC002470.1	NA
ENSG00000285314	AC002470.2	NA
ENSG00000226872	AC002472.1	NA
ENSG00000284060	AC002472.2	NA
ENSG00000284130	AC002472.3	NA
ENSG00000284665	AC002472.4	NA
ENSG00000232759	AC002480.1	NA
ENSG00000232949	AC002480.2	NA
ENSG00000223866	AC002486.1	NA
ENSG00000231525	AC002486.2	NA
ENSG00000270425	AC002487.1	NA
ENSG00000214111	AC002504.1	NA
ENSG00000232680	AC002511.1	NA
ENSG00000233214	AC002511.2	NA
ENSG00000283479	AC002511.3	NA
ENSG00000259810	AC002519.1	NA
ENSG00000261457	AC002519.2	NA
ENSG00000233247	AC002524.1	NA
ENSG00000279314	AC002525.1	NA
ENSG00000279067	AC002540.1	NA
ENSG00000227532	AC002542.1	NA
ENSG00000235945	AC002543.1	NA
ENSG00000267184	AC002545.1	NA
ENSG00000267653	AC002546.1	NA
ENSG00000261312	AC002550.1	NA
ENSG00000276571	AC002550.2	NA
ENSG00000261736	AC002551.1	NA
ENSG00000227782	AC002553.1	NA
ENSG00000275413	AC002553.2	NA
ENSG00000239291	AC002558.1	NA
ENSG00000261872	AC002558.2	NA
ENSG00000262265	AC002558.3	NA
ENSG00000255692	AC002563.1	NA
ENSG00000267005	AC002984.1	NA
ENSG00000268193	AC002985.1	NA
ENSG00000257767	AC002996.1	NA
ENSG00000235461	AC003001.1	NA
ENSG00000276391	AC003001.2	NA
ENSG00000268133	AC003002.1	NA
ENSG00000268533	AC003002.2	NA
ENSG00000269533	AC003002.3	NA
ENSG00000268107	AC003005.1	NA
ENSG00000268266	AC003005.2	NA
ENSG00000269026	AC003006.1	NA
ENSG00000262011	AC003009.1	NA
ENSG00000212663	AC003035.1	NA
ENSG00000233535	AC003035.2	NA
ENSG00000282570	AC003042.1	NA
ENSG00000282707	AC003042.2	NA
ENSG00000267211	AC003043.1	NA
ENSG00000285486	AC003043.2	NA
ENSG00000214684	AC003045.1	NA
ENSG00000267344	AC003070.1	NA
ENSG00000267446	AC003070.2	NA
ENSG00000275780	AC003070.3	NA
ENSG00000281982	AC003070.4	NA
ENSG00000282563	AC003070.5	NA
ENSG00000283454	AC003070.6	NA
ENSG00000285757	AC003070.7	NA
ENSG00000225971	AC003071.1	NA
ENSG00000226573	AC003071.2	NA
ENSG00000250318	AC003072.1	NA
ENSG00000234358	AC003080.1	NA
ENSG00000234826	AC003084.1	NA
ENSG00000227930	AC003087.1	NA
ENSG00000236453	AC003092.1	NA
ENSG00000236938	AC003092.2	NA
ENSG00000267604	AC003098.1	NA
ENSG00000228768	AC003101.1	NA
ENSG00000278546	AC003101.2	NA
ENSG00000278977	AC003101.3	NA
ENSG00000260793	AC003102.1	NA
ENSG00000282043	AC003103.1	NA
ENSG00000282166	AC003103.2	NA
ENSG00000237994	AC003659.1	NA
ENSG00000227042	AC003666.1	NA
ENSG00000237539	AC003669.1	NA
ENSG00000279159	AC003681.1	NA
ENSG00000268392	AC003682.1	NA
ENSG00000228543	AC003684.1	NA
ENSG00000229012	AC003685.1	NA
ENSG00000231619	AC003685.2	NA
ENSG00000257807	AC003686.1	NA
ENSG00000264598	AC003687.1	NA
ENSG00000262302	AC003688.1	NA
ENSG00000263342	AC003688.2	NA
ENSG00000285785	AC003950.1	NA
ENSG00000268564	AC003956.1	NA
ENSG00000279825	AC003957.1	NA
ENSG00000108516	AC003958.1	NA
ENSG00000234859	AC003958.2	NA
ENSG00000262040	AC003958.3	NA
ENSG00000262282	AC003958.4	NA
ENSG00000262603	AC003958.5	NA
ENSG00000263280	AC003965.1	NA
ENSG00000263325	AC003965.2	NA
ENSG00000283049	AC003965.3	NA
ENSG00000269199	AC003973.1	NA
ENSG00000269504	AC003973.2	NA
ENSG00000279377	AC003973.3	NA
ENSG00000197462	AC003975.1	NA
ENSG00000275347	AC003976.1	NA
ENSG00000282348	AC003976.2	NA
ENSG00000256695	AC003982.1	NA
ENSG00000235139	AC003984.1	NA
ENSG00000233824	AC003985.1	NA
ENSG00000260951	AC003985.2	NA
ENSG00000229533	AC003986.1	NA
ENSG00000232821	AC003986.2	NA
ENSG00000236536	AC003986.3	NA
ENSG00000234223	AC003988.1	NA
ENSG00000227948	AC003989.1	NA
ENSG00000243621	AC003989.2	NA
ENSG00000228113	AC003991.1	NA
ENSG00000254003	AC003991.2	NA
ENSG00000282859	AC003992.1	NA
ENSG00000237903	AC004000.1	NA
ENSG00000270317	AC004004.1	NA
ENSG00000228711	AC004006.1	NA
ENSG00000224322	AC004009.1	NA
ENSG00000279429	AC004009.2	NA
ENSG00000279655	AC004009.3	NA
ENSG00000233942	AC004012.1	NA
ENSG00000229603	AC004014.1	NA
ENSG00000279043	AC004014.2	NA
ENSG00000228751	AC004022.1	NA
ENSG00000237160	AC004022.2	NA
ENSG00000261462	AC004023.1	NA
ENSG00000257624	AC004024.1	NA
ENSG00000262482	AC004034.1	NA
ENSG00000230612	AC004039.1	NA
ENSG00000251170	AC004052.1	NA
ENSG00000248242	AC004053.1	NA
ENSG00000248984	AC004054.1	NA
ENSG00000196656	AC004057.1	NA
ENSG00000251312	AC004062.1	NA
ENSG00000250670	AC004063.1	NA
ENSG00000216425	AC004066.1	NA
ENSG00000250522	AC004066.2	NA
ENSG00000273447	AC004067.1	NA
ENSG00000251259	AC004069.1	NA
ENSG00000251473	AC004069.2	NA
ENSG00000237014	AC004074.1	NA
ENSG00000268163	AC004076.1	NA
ENSG00000276449	AC004076.2	NA
ENSG00000253308	AC004080.1	NA
ENSG00000253508	AC004080.2	NA
ENSG00000257184	AC004080.3	NA
ENSG00000270182	AC004080.4	NA
ENSG00000272801	AC004080.5	NA
ENSG00000273433	AC004080.6	NA
ENSG00000282015	AC004099.1	NA
ENSG00000226851	AC004112.1	NA
ENSG00000213798	AC004129.1	NA
ENSG00000234406	AC004129.2	NA
ENSG00000285716	AC004129.3	NA
ENSG00000271133	AC004130.1	NA
ENSG00000267592	AC004134.1	NA
ENSG00000263485	AC004147.1	NA
ENSG00000263571	AC004147.2	NA
ENSG00000264791	AC004147.3	NA
ENSG00000265356	AC004147.4	NA
ENSG00000265775	AC004147.5	NA
ENSG00000262099	AC004148.1	NA
ENSG00000263272	AC004148.2	NA
ENSG00000267666	AC004156.1	NA
ENSG00000260664	AC004158.1	NA
ENSG00000230333	AC004160.1	NA
ENSG00000230435	AC004160.2	NA
ENSG00000257494	AC004217.1	NA
ENSG00000257658	AC004217.2	NA
ENSG00000267778	AC004221.1	NA
ENSG00000243423	AC004223.1	NA
ENSG00000267457	AC004223.2	NA
ENSG00000273687	AC004223.3	NA
ENSG00000240311	AC004224.1	NA
ENSG00000263212	AC004224.2	NA
ENSG00000234477	AC004231.1	NA
ENSG00000264450	AC004231.2	NA
ENSG00000265359	AC004231.3	NA
ENSG00000262554	AC004232.1	NA
ENSG00000262899	AC004232.2	NA
ENSG00000279031	AC004232.3	NA
ENSG00000262362	AC004233.1	NA
ENSG00000270168	AC004233.2	NA
ENSG00000272079	AC004233.3	NA
ENSG00000274367	AC004233.4	NA
ENSG00000257433	AC004241.1	NA
ENSG00000274902	AC004241.2	NA
ENSG00000276390	AC004241.3	NA
ENSG00000277173	AC004241.4	NA
ENSG00000280054	AC004241.5	NA
ENSG00000263990	AC004253.1	NA
ENSG00000265046	AC004253.2	NA
ENSG00000269635	AC004257.1	NA
ENSG00000275936	AC004263.1	NA
ENSG00000268812	AC004264.1	NA
ENSG00000279699	AC004264.2	NA
ENSG00000260510	AC004381.1	NA
ENSG00000283399	AC004381.2	NA
ENSG00000285303	AC004381.3	NA
ENSG00000226107	AC004383.1	NA
ENSG00000213269	AC004386.1	NA
ENSG00000226515	AC004386.2	NA
ENSG00000266101	AC004408.1	NA
ENSG00000280177	AC004408.2	NA
ENSG00000236414	AC004415.1	NA
ENSG00000231477	AC004448.1	NA
ENSG00000235979	AC004448.2	NA
ENSG00000265126	AC004448.3	NA
ENSG00000261204	AC004449.1	NA
ENSG00000146677	AC004453.1	NA
ENSG00000279853	AC004453.2	NA
ENSG00000237347	AC004461.1	NA
ENSG00000281530	AC004461.2	NA
ENSG00000268069	AC004466.1	NA
ENSG00000274737	AC004466.2	NA
ENSG00000276691	AC004466.3	NA
ENSG00000275194	AC004467.1	NA
ENSG00000237019	AC004470.1	NA
ENSG00000223461	AC004471.1	NA
ENSG00000272682	AC004471.2	NA
ENSG00000263412	AC004477.1	NA
ENSG00000266341	AC004477.2	NA
ENSG00000278765	AC004477.3	NA
ENSG00000228944	AC004485.1	NA
ENSG00000257905	AC004486.1	NA
ENSG00000267122	AC004490.1	NA
ENSG00000279996	AC004491.1	NA
ENSG00000272072	AC004492.1	NA
ENSG00000284406	AC004492.2	NA
ENSG00000262312	AC004494.1	NA
ENSG00000278942	AC004494.2	NA
ENSG00000235713	AC004522.1	NA
ENSG00000237640	AC004522.2	NA
ENSG00000266990	AC004528.1	NA
ENSG00000274177	AC004528.2	NA
ENSG00000214870	AC004540.1	NA
ENSG00000225792	AC004540.2	NA
ENSG00000269972	AC004542.1	NA
ENSG00000269987	AC004542.2	NA
ENSG00000237921	AC004543.1	NA
ENSG00000257452	AC004551.1	NA
ENSG00000225071	AC004552.1	NA
ENSG00000223418	AC004554.1	NA
ENSG00000282840	AC004554.2	NA
ENSG00000276345	AC004556.1	NA
ENSG00000262298	AC004584.1	NA
ENSG00000262623	AC004584.2	NA
ENSG00000263120	AC004584.3	NA
ENSG00000266088	AC004585.1	NA
ENSG00000279775	AC004585.2	NA
ENSG00000251239	AC004590.1	NA
ENSG00000235669	AC004593.1	NA
ENSG00000285081	AC004593.2	NA
ENSG00000285162	AC004593.3	NA
ENSG00000240499	AC004594.1	NA
ENSG00000267394	AC004596.1	NA
ENSG00000268673	AC004597.1	NA
ENSG00000279488	AC004623.1	NA
ENSG00000267304	AC004637.1	NA
ENSG00000260822	AC004656.1	NA
ENSG00000249028	AC004672.1	NA
ENSG00000267285	AC004672.2	NA
ENSG00000235592	AC004674.1	NA
ENSG00000282446	AC004675.1	NA
ENSG00000282525	AC004675.2	NA
ENSG00000275468	AC004678.1	NA
ENSG00000279653	AC004678.2	NA
ENSG00000265206	AC004687.1	NA
ENSG00000285897	AC004687.2	NA
ENSG00000225583	AC004690.1	NA
ENSG00000241345	AC004690.2	NA
ENSG00000229263	AC004691.1	NA
ENSG00000250424	AC004691.2	NA
ENSG00000213717	AC004692.1	NA
ENSG00000228680	AC004692.2	NA
ENSG00000276578	AC004696.1	NA
ENSG00000279405	AC004696.2	NA
ENSG00000263494	AC004702.1	NA
ENSG00000249815	AC004704.1	NA
ENSG00000261996	AC004706.1	NA
ENSG00000262990	AC004706.2	NA
ENSG00000282936	AC004706.3	NA
ENSG00000253102	AC004707.1	NA
ENSG00000269881	AC004754.1	NA
ENSG00000285704	AC004765.1	NA
ENSG00000227495	AC004771.1	NA
ENSG00000234203	AC004771.2	NA
ENSG00000262227	AC004771.3	NA
ENSG00000262429	AC004771.4	NA
ENSG00000262678	AC004771.5	NA
ENSG00000272203	AC004775.1	NA
ENSG00000279370	AC004777.1	NA
ENSG00000282943	AC004784.1	NA
ENSG00000282011	AC004789.1	NA
ENSG00000277766	AC004790.1	NA
ENSG00000280412	AC004790.2	NA
ENSG00000274777	AC004792.1	NA
ENSG00000226138	AC004801.1	NA
ENSG00000240399	AC004801.2	NA
ENSG00000257955	AC004801.3	NA
ENSG00000257985	AC004801.4	NA
ENSG00000258203	AC004801.5	NA
ENSG00000276814	AC004801.6	NA
ENSG00000279840	AC004801.7	NA
ENSG00000250132	AC004803.1	NA
ENSG00000266076	AC004805.1	NA
ENSG00000270870	AC004805.2	NA
ENSG00000271587	AC004805.3	NA
ENSG00000280958	AC004808.1	NA
ENSG00000281008	AC004808.2	NA
ENSG00000255575	AC004812.1	NA
ENSG00000277283	AC004812.2	NA
ENSG00000259153	AC004816.1	NA
ENSG00000275630	AC004816.2	NA
ENSG00000258517	AC004817.1	NA
ENSG00000259907	AC004817.2	NA
ENSG00000269927	AC004817.3	NA
ENSG00000269945	AC004817.4	NA
ENSG00000227751	AC004824.1	NA
ENSG00000281391	AC004824.2	NA
ENSG00000258431	AC004825.1	NA
ENSG00000274818	AC004825.2	NA
ENSG00000258871	AC004828.1	NA
ENSG00000228204	AC004830.1	NA
ENSG00000181123	AC004832.1	NA
ENSG00000230137	AC004832.2	NA
ENSG00000249590	AC004832.3	NA
ENSG00000272689	AC004832.4	NA
ENSG00000273350	AC004832.5	NA
ENSG00000273428	AC004832.6	NA
ENSG00000284523	AC004834.1	NA
ENSG00000230392	AC004835.1	NA
ENSG00000270625	AC004835.2	NA
ENSG00000280439	AC004836.1	NA
ENSG00000106540	AC004837.1	NA
ENSG00000228554	AC004837.2	NA
ENSG00000231951	AC004837.3	NA
ENSG00000272854	AC004839.1	NA
ENSG00000284582	AC004839.2	NA
ENSG00000230914	AC004840.1	NA
ENSG00000271163	AC004840.2	NA
ENSG00000258376	AC004846.1	NA
ENSG00000258944	AC004846.2	NA
ENSG00000260997	AC004847.1	NA
ENSG00000271526	AC004852.1	NA
ENSG00000278254	AC004852.2	NA
ENSG00000278446	AC004852.3	NA
ENSG00000284921	AC004852.4	NA
ENSG00000285110	AC004852.5	NA
ENSG00000285440	AC004852.6	NA
ENSG00000270729	AC004853.1	NA
ENSG00000285391	AC004853.2	NA
ENSG00000230160	AC004854.1	NA
ENSG00000272768	AC004854.2	NA
ENSG00000259109	AC004858.1	NA
ENSG00000232667	AC004862.1	NA
ENSG00000236274	AC004865.1	NA
ENSG00000239636	AC004865.2	NA
ENSG00000223514	AC004866.1	NA
ENSG00000224134	AC004866.2	NA
ENSG00000230680	AC004869.1	NA
ENSG00000240355	AC004869.2	NA
ENSG00000214754	AC004870.1	NA
ENSG00000223829	AC004870.2	NA
ENSG00000229192	AC004870.3	NA
ENSG00000232072	AC004870.4	NA
ENSG00000233417	AC004872.1	NA
ENSG00000227743	AC004875.1	NA
ENSG00000273419	AC004877.1	NA
ENSG00000280149	AC004877.2	NA
ENSG00000232396	AC004882.1	NA
ENSG00000239446	AC004882.2	NA
ENSG00000213361	AC004884.1	NA
ENSG00000242154	AC004884.2	NA
ENSG00000231295	AC004888.1	NA
ENSG00000244198	AC004889.1	NA
ENSG00000239719	AC004890.1	NA
ENSG00000244560	AC004890.2	NA
ENSG00000271664	AC004890.3	NA
ENSG00000238109	AC004893.1	NA
ENSG00000284840	AC004893.2	NA
ENSG00000231704	AC004895.1	NA
ENSG00000236018	AC004898.1	NA
ENSG00000225705	AC004899.1	NA
ENSG00000279578	AC004899.2	NA
ENSG00000285518	AC004900.1	NA
ENSG00000237286	AC004906.1	NA
ENSG00000272240	AC004908.1	NA
ENSG00000272812	AC004908.2	NA
ENSG00000273402	AC004908.3	NA
ENSG00000228429	AC004910.1	NA
ENSG00000226592	AC004911.1	NA
ENSG00000243797	AC004917.1	NA
ENSG00000244701	AC004918.1	NA
ENSG00000262671	AC004918.2	NA
ENSG00000270157	AC004918.3	NA
ENSG00000236046	AC004920.1	NA
ENSG00000273341	AC004921.1	NA
ENSG00000284292	AC004922.1	NA
ENSG00000254610	AC004923.1	NA
ENSG00000254850	AC004923.2	NA
ENSG00000255230	AC004923.3	NA
ENSG00000255306	AC004923.4	NA
ENSG00000279419	AC004925.1	NA
ENSG00000241324	AC004930.1	NA
ENSG00000235431	AC004936.1	NA
ENSG00000225443	AC004938.1	NA
ENSG00000228151	AC004941.1	NA
ENSG00000231397	AC004941.2	NA
ENSG00000259209	AC004943.1	NA
ENSG00000259768	AC004943.2	NA
ENSG00000279206	AC004943.3	NA
ENSG00000253510	AC004944.1	NA
ENSG00000222024	AC004945.1	NA
ENSG00000233969	AC004946.1	NA
ENSG00000233760	AC004947.1	NA
ENSG00000280255	AC004947.2	NA
ENSG00000272745	AC004948.1	NA
ENSG00000283117	AC004949.1	NA
ENSG00000228434	AC004951.1	NA
ENSG00000239556	AC004951.2	NA
ENSG00000241057	AC004951.3	NA
ENSG00000273432	AC004951.4	NA
ENSG00000233683	AC004965.1	NA
ENSG00000243554	AC004967.1	NA
ENSG00000285725	AC004967.2	NA
ENSG00000238358	AC004969.1	NA
ENSG00000279326	AC004972.1	NA
ENSG00000226661	AC004973.1	NA
ENSG00000285612	AC004974.1	NA
ENSG00000224629	AC004975.1	NA
ENSG00000229660	AC004975.2	NA
ENSG00000205485	AC004980.1	NA
ENSG00000214243	AC004980.2	NA
ENSG00000230305	AC004980.3	NA
ENSG00000250778	AC004980.4	NA
ENSG00000282254	AC004980.5	NA
ENSG00000282364	AC004980.6	NA
ENSG00000282580	AC004980.7	NA
ENSG00000272732	AC004982.1	NA
ENSG00000272894	AC004982.2	NA
ENSG00000227573	AC004986.1	NA
ENSG00000231198	AC004987.1	NA
ENSG00000233225	AC004987.2	NA
ENSG00000237251	AC004987.3	NA
ENSG00000270797	AC004987.4	NA
ENSG00000203446	AC004988.1	NA
ENSG00000232756	AC004990.1	NA
ENSG00000226522	AC004994.1	NA
ENSG00000248751	AC004997.1	NA
ENSG00000228532	AC005000.1	NA
ENSG00000270431	AC005000.2	NA
ENSG00000224314	AC005002.1	NA
ENSG00000238066	AC005002.2	NA
ENSG00000214125	AC005005.1	NA
ENSG00000235573	AC005005.2	NA
ENSG00000273387	AC005005.3	NA
ENSG00000278920	AC005005.4	NA
ENSG00000223831	AC005006.1	NA
ENSG00000226671	AC005008.1	NA
ENSG00000237896	AC005008.2	NA
ENSG00000231255	AC005009.1	NA
ENSG00000233073	AC005009.2	NA
ENSG00000235581	AC005011.1	NA
ENSG00000228421	AC005013.1	NA
ENSG00000224280	AC005014.1	NA
ENSG00000272361	AC005014.2	NA
ENSG00000272537	AC005014.3	NA
ENSG00000213875	AC005019.1	NA
ENSG00000224330	AC005019.2	NA
ENSG00000224448	AC005020.1	NA
ENSG00000272647	AC005020.2	NA
ENSG00000273138	AC005021.1	NA
ENSG00000233872	AC005033.1	NA
ENSG00000230477	AC005034.1	NA
ENSG00000270462	AC005034.2	NA
ENSG00000270696	AC005034.3	NA
ENSG00000270996	AC005034.4	NA
ENSG00000271452	AC005034.5	NA
ENSG00000183308	AC005037.1	NA
ENSG00000226905	AC005040.1	NA
ENSG00000159239	AC005041.1	NA
ENSG00000234521	AC005041.2	NA
ENSG00000272183	AC005041.3	NA
ENSG00000227331	AC005042.1	NA
ENSG00000228586	AC005042.2	NA
ENSG00000231675	AC005042.3	NA
ENSG00000273055	AC005046.1	NA
ENSG00000267052	AC005050.1	NA
ENSG00000279601	AC005052.1	NA
ENSG00000243004	AC005062.1	NA
ENSG00000234715	AC005064.1	NA
ENSG00000273978	AC005066.1	NA
ENSG00000270764	AC005070.1	NA
ENSG00000271482	AC005070.2	NA
ENSG00000272918	AC005070.3	NA
ENSG00000272219	AC005072.1	NA
ENSG00000224046	AC005076.1	NA
ENSG00000213549	AC005077.1	NA
ENSG00000224273	AC005077.2	NA
ENSG00000228829	AC005077.3	NA
ENSG00000230882	AC005077.4	NA
ENSG00000226816	AC005082.1	NA
ENSG00000285926	AC005082.2	NA
ENSG00000233834	AC005083.1	NA
ENSG00000271330	AC005084.1	NA
ENSG00000261535	AC005086.1	NA
ENSG00000279724	AC005086.2	NA
ENSG00000280004	AC005086.3	NA
ENSG00000280404	AC005086.4	NA
ENSG00000278586	AC005088.1	NA
ENSG00000274080	AC005089.1	NA
ENSG00000231418	AC005090.1	NA
ENSG00000229893	AC005091.1	NA
ENSG00000229949	AC005094.1	NA
ENSG00000259294	AC005096.1	NA
ENSG00000226624	AC005099.1	NA
ENSG00000285960	AC005100.1	NA
ENSG00000219039	AC005102.1	NA
ENSG00000223374	AC005104.1	NA
ENSG00000224232	AC005104.2	NA
ENSG00000225286	AC005105.1	NA
ENSG00000283517	AC005144.1	NA
ENSG00000248431	AC005150.1	NA
ENSG00000226874	AC005154.1	NA
ENSG00000244480	AC005154.2	NA
ENSG00000263683	AC005154.3	NA
ENSG00000264520	AC005154.4	NA
ENSG00000281039	AC005154.5	NA
ENSG00000278819	AC005156.1	NA
ENSG00000227658	AC005160.1	NA
ENSG00000229452	AC005162.1	NA
ENSG00000233517	AC005162.2	NA
ENSG00000272568	AC005162.3	NA
ENSG00000223561	AC005165.1	NA
ENSG00000239622	AC005165.2	NA
ENSG00000268153	AC005176.1	NA
ENSG00000269519	AC005176.2	NA
ENSG00000251243	AC005178.1	NA
ENSG00000267405	AC005180.1	NA
ENSG00000267505	AC005180.2	NA
ENSG00000271101	AC005181.1	NA
ENSG00000271500	AC005183.1	NA
ENSG00000285310	AC005183.2	NA
ENSG00000270794	AC005185.1	NA
ENSG00000275212	AC005186.1	NA
ENSG00000229497	AC005189.1	NA
ENSG00000271421	AC005191.1	NA
ENSG00000269694	AC005197.1	NA
ENSG00000230258	AC005208.1	NA
ENSG00000263684	AC005209.1	NA
ENSG00000236352	AC005220.1	NA
ENSG00000231595	AC005224.1	NA
ENSG00000262786	AC005224.2	NA
ENSG00000266378	AC005224.3	NA
ENSG00000258443	AC005225.1	NA
ENSG00000258603	AC005225.2	NA
ENSG00000258695	AC005225.3	NA
ENSG00000279026	AC005225.4	NA
ENSG00000213209	AC005229.1	NA
ENSG00000213210	AC005229.2	NA
ENSG00000270200	AC005229.3	NA
ENSG00000273314	AC005229.4	NA
ENSG00000258930	AC005230.1	NA
ENSG00000285412	AC005232.1	NA
ENSG00000235035	AC005234.1	NA
ENSG00000225521	AC005237.1	NA
ENSG00000235861	AC005237.2	NA
ENSG00000263648	AC005244.1	NA
ENSG00000265400	AC005244.2	NA
ENSG00000271184	AC005252.1	NA
ENSG00000280125	AC005252.2	NA
ENSG00000280415	AC005252.3	NA
ENSG00000268030	AC005253.1	NA
ENSG00000268983	AC005253.2	NA
ENSG00000256210	AC005255.1	NA
ENSG00000267073	AC005256.1	NA
ENSG00000273734	AC005258.1	NA
ENSG00000268205	AC005261.1	NA
ENSG00000268678	AC005261.2	NA
ENSG00000268713	AC005261.3	NA
ENSG00000268723	AC005261.4	NA
ENSG00000279541	AC005261.5	NA
ENSG00000266944	AC005262.1	NA
ENSG00000267139	AC005262.2	NA
ENSG00000267551	AC005264.1	NA
ENSG00000280168	AC005274.1	NA
ENSG00000263707	AC005277.1	NA
ENSG00000277621	AC005277.2	NA
ENSG00000251393	AC005280.1	NA
ENSG00000284930	AC005280.2	NA
ENSG00000285006	AC005280.3	NA
ENSG00000225606	AC005281.1	NA
ENSG00000266469	AC005288.1	NA
ENSG00000264067	AC005291.1	NA
ENSG00000273388	AC005291.2	NA
ENSG00000285555	AC005293.1	NA
ENSG00000285924	AC005293.2	NA
ENSG00000256835	AC005294.1	NA
ENSG00000274923	AC005296.1	NA
ENSG00000227511	AC005297.1	NA
ENSG00000232644	AC005297.2	NA
ENSG00000237171	AC005297.3	NA
ENSG00000236325	AC005300.1	NA
ENSG00000273244	AC005301.1	NA
ENSG00000273098	AC005303.1	NA
ENSG00000233852	AC005304.1	NA
ENSG00000265494	AC005304.2	NA
ENSG00000266744	AC005304.3	NA
ENSG00000267283	AC005306.1	NA
ENSG00000260725	AC005307.1	NA
ENSG00000214970	AC005323.1	NA
ENSG00000272736	AC005323.2	NA
ENSG00000233002	AC005324.1	NA
ENSG00000233193	AC005324.2	NA
ENSG00000251537	AC005324.3	NA
ENSG00000255104	AC005324.4	NA
ENSG00000266261	AC005324.5	NA
ENSG00000267227	AC005324.6	NA
ENSG00000226744	AC005326.1	NA
ENSG00000248015	AC005329.1	NA
ENSG00000267755	AC005329.2	NA
ENSG00000280486	AC005329.3	NA
ENSG00000267372	AC005330.1	NA
ENSG00000265100	AC005332.1	NA
ENSG00000267731	AC005332.2	NA
ENSG00000274561	AC005332.3	NA
ENSG00000274712	AC005332.4	NA
ENSG00000277476	AC005332.5	NA
ENSG00000278730	AC005332.6	NA
ENSG00000278740	AC005332.7	NA
ENSG00000267056	AC005336.1	NA
ENSG00000267218	AC005336.2	NA
ENSG00000279717	AC005336.3	NA
ENSG00000268565	AC005339.1	NA
ENSG00000263252	AC005341.1	NA
ENSG00000203593	AC005342.1	NA
ENSG00000256706	AC005342.2	NA
ENSG00000285149	AC005342.3	NA
ENSG00000285355	AC005342.4	NA
ENSG00000285627	AC005343.1	NA
ENSG00000285682	AC005343.2	NA
ENSG00000278255	AC005344.1	NA
ENSG00000285324	AC005344.2	NA
ENSG00000236160	AC005345.1	NA
ENSG00000248493	AC005351.1	NA
ENSG00000250994	AC005355.1	NA
ENSG00000280420	AC005355.2	NA
ENSG00000266906	AC005357.1	NA
ENSG00000267623	AC005357.2	NA
ENSG00000227274	AC005358.1	NA
ENSG00000265489	AC005358.2	NA
ENSG00000255513	AC005363.1	NA
ENSG00000277602	AC005363.2	NA
ENSG00000270512	AC005377.1	NA
ENSG00000267159	AC005379.1	NA
ENSG00000267243	AC005381.1	NA
ENSG00000275024	AC005383.1	NA
ENSG00000268938	AC005387.1	NA
ENSG00000269191	AC005387.2	NA
ENSG00000275162	AC005391.1	NA
ENSG00000227606	AC005392.1	NA
ENSG00000231412	AC005392.2	NA
ENSG00000272396	AC005392.3	NA
ENSG00000276445	AC005393.1	NA
ENSG00000281677	AC005393.2	NA
ENSG00000266893	AC005394.1	NA
ENSG00000283403	AC005394.2	NA
ENSG00000241185	AC005410.1	NA
ENSG00000266368	AC005410.2	NA
ENSG00000264050	AC005412.1	NA
ENSG00000285734	AC005414.1	NA
ENSG00000285983	AC005414.2	NA
ENSG00000259079	AC005476.1	NA
ENSG00000259146	AC005476.2	NA
ENSG00000259005	AC005479.1	NA
ENSG00000270000	AC005479.2	NA
ENSG00000258891	AC005480.1	NA
ENSG00000279461	AC005480.2	NA
ENSG00000222012	AC005481.1	NA
ENSG00000233423	AC005482.1	NA
ENSG00000243018	AC005486.1	NA
ENSG00000225647	AC005487.1	NA
ENSG00000285931	AC005495.1	NA
ENSG00000267224	AC005498.1	NA
ENSG00000267421	AC005498.2	NA
ENSG00000269696	AC005498.3	NA
ENSG00000279599	AC005514.1	NA
ENSG00000269460	AC005515.1	NA
ENSG00000230190	AC005518.1	NA
ENSG00000270634	AC005518.2	NA
ENSG00000258559	AC005519.1	NA
ENSG00000258653	AC005520.1	NA
ENSG00000259065	AC005520.2	NA
ENSG00000270140	AC005520.3	NA
ENSG00000270576	AC005520.4	NA
ENSG00000273711	AC005520.5	NA
ENSG00000213296	AC005521.1	NA
ENSG00000250614	AC005522.1	NA
ENSG00000268536	AC005523.1	NA
ENSG00000269604	AC005523.2	NA
ENSG00000283269	AC005524.1	NA
ENSG00000234208	AC005529.1	NA
ENSG00000253183	AC005531.1	NA
ENSG00000230825	AC005532.1	NA
ENSG00000244167	AC005532.2	NA
ENSG00000224903	AC005534.1	NA
ENSG00000234450	AC005534.2	NA
ENSG00000232006	AC005537.1	NA
ENSG00000237581	AC005538.1	NA
ENSG00000279809	AC005538.2	NA
ENSG00000228937	AC005539.1	NA
ENSG00000235852	AC005540.1	NA
ENSG00000264491	AC005544.1	NA
ENSG00000265664	AC005544.2	NA
ENSG00000266897	AC005546.1	NA
ENSG00000285541	AC005548.1	NA
ENSG00000264990	AC005549.1	NA
ENSG00000225974	AC005550.1	NA
ENSG00000237070	AC005550.2	NA
ENSG00000284638	AC005551.1	NA
ENSG00000264174	AC005552.1	NA
ENSG00000267036	AC005559.1	NA
ENSG00000273609	AC005562.1	NA
ENSG00000280247	AC005578.1	NA
ENSG00000267320	AC005580.1	NA
ENSG00000240449	AC005586.1	NA
ENSG00000261305	AC005586.2	NA
ENSG00000216917	AC005587.1	NA
ENSG00000226509	AC005588.1	NA
ENSG00000261757	AC005592.1	NA
ENSG00000279584	AC005593.1	NA
ENSG00000267223	AC005597.1	NA
ENSG00000260107	AC005606.1	NA
ENSG00000261790	AC005606.2	NA
ENSG00000278901	AC005609.1	NA
ENSG00000278907	AC005609.2	NA
ENSG00000278915	AC005609.3	NA
ENSG00000278946	AC005609.4	NA
ENSG00000279726	AC005609.5	NA
ENSG00000269296	AC005614.1	NA
ENSG00000269749	AC005614.2	NA
ENSG00000280797	AC005614.3	NA
ENSG00000281009	AC005614.4	NA
ENSG00000267423	AC005616.1	NA
ENSG00000272070	AC005618.1	NA
ENSG00000279855	AC005618.2	NA
ENSG00000280026	AC005618.3	NA
ENSG00000283525	AC005622.1	NA
ENSG00000266963	AC005625.1	NA
ENSG00000257639	AC005632.1	NA
ENSG00000261596	AC005632.2	NA
ENSG00000271609	AC005632.3	NA
ENSG00000273956	AC005632.4	NA
ENSG00000261886	AC005670.1	NA
ENSG00000262633	AC005670.2	NA
ENSG00000250413	AC005674.1	NA
ENSG00000261490	AC005674.2	NA
ENSG00000226329	AC005682.1	NA
ENSG00000278860	AC005691.1	NA
ENSG00000204990	AC005692.1	NA
ENSG00000261629	AC005692.2	NA
ENSG00000285841	AC005692.3	NA
ENSG00000262966	AC005695.1	NA
ENSG00000263708	AC005695.2	NA
ENSG00000273816	AC005695.3	NA
ENSG00000262050	AC005696.1	NA
ENSG00000272770	AC005696.2	NA
ENSG00000272911	AC005696.3	NA
ENSG00000277200	AC005696.4	NA
ENSG00000266202	AC005697.1	NA
ENSG00000266527	AC005697.2	NA
ENSG00000249631	AC005699.1	NA
ENSG00000267318	AC005702.1	NA
ENSG00000267526	AC005702.2	NA
ENSG00000274378	AC005702.3	NA
ENSG00000275860	AC005702.4	NA
ENSG00000230971	AC005703.1	NA
ENSG00000237377	AC005703.2	NA
ENSG00000265445	AC005703.3	NA
ENSG00000266667	AC005703.4	NA
ENSG00000279567	AC005703.5	NA
ENSG00000279660	AC005703.6	NA
ENSG00000230607	AC005722.1	NA
ENSG00000262681	AC005722.2	NA
ENSG00000264785	AC005722.3	NA
ENSG00000264727	AC005725.1	NA
ENSG00000258472	AC005726.1	NA
ENSG00000264044	AC005726.2	NA
ENSG00000264608	AC005726.3	NA
ENSG00000265168	AC005726.4	NA
ENSG00000265287	AC005726.5	NA
ENSG00000225681	AC005730.1	NA
ENSG00000261033	AC005730.2	NA
ENSG00000266126	AC005730.3	NA
ENSG00000262185	AC005736.1	NA
ENSG00000263159	AC005736.2	NA
ENSG00000226040	AC005740.1	NA
ENSG00000250347	AC005740.2	NA
ENSG00000254099	AC005740.3	NA
ENSG00000271871	AC005740.4	NA
ENSG00000249418	AC005741.1	NA
ENSG00000266934	AC005746.1	NA
ENSG00000267131	AC005746.2	NA
ENSG00000273982	AC005746.3	NA
ENSG00000278925	AC005753.1	NA
ENSG00000267044	AC005757.1	NA
ENSG00000267630	AC005758.1	NA
ENSG00000268650	AC005759.1	NA
ENSG00000267471	AC005771.1	NA
ENSG00000232058	AC005772.1	NA
ENSG00000261198	AC005774.1	NA
ENSG00000266933	AC005775.1	NA
ENSG00000270802	AC005776.1	NA
ENSG00000273218	AC005776.2	NA
ENSG00000267148	AC005777.1	NA
ENSG00000266958	AC005779.1	NA
ENSG00000267545	AC005779.2	NA
ENSG00000268189	AC005785.1	NA
ENSG00000279203	AC005785.2	NA
ENSG00000266959	AC005786.1	NA
ENSG00000267231	AC005786.2	NA
ENSG00000267436	AC005786.3	NA
ENSG00000279590	AC005786.4	NA
ENSG00000267090	AC005789.1	NA
ENSG00000274447	AC005790.1	NA
ENSG00000279617	AC005796.1	NA
ENSG00000248188	AC005798.1	NA
ENSG00000235415	AC005808.1	NA
ENSG00000265702	AC005821.1	NA
ENSG00000235554	AC005822.1	NA
ENSG00000249658	AC005823.1	NA
ENSG00000249982	AC005823.2	NA
ENSG00000226797	AC005828.1	NA
ENSG00000263501	AC005828.2	NA
ENSG00000263644	AC005828.3	NA
ENSG00000265282	AC005828.4	NA
ENSG00000265971	AC005828.5	NA
ENSG00000271749	AC005828.6	NA
ENSG00000271919	AC005828.7	NA
ENSG00000261575	AC005829.1	NA
ENSG00000262539	AC005829.2	NA
ENSG00000280202	AC005831.1	NA
ENSG00000256381	AC005832.1	NA
ENSG00000256748	AC005832.2	NA
ENSG00000256799	AC005832.3	NA
ENSG00000272921	AC005832.4	NA
ENSG00000255639	AC005833.1	NA
ENSG00000256988	AC005833.2	NA
ENSG00000261335	AC005837.1	NA
ENSG00000267168	AC005837.2	NA
ENSG00000277382	AC005837.3	NA
ENSG00000223544	AC005838.1	NA
ENSG00000266538	AC005838.2	NA
ENSG00000279089	AC005839.1	NA
ENSG00000213942	AC005840.1	NA
ENSG00000256433	AC005840.2	NA
ENSG00000256913	AC005840.3	NA
ENSG00000276718	AC005840.4	NA
ENSG00000258092	AC005841.1	NA
ENSG00000256862	AC005842.1	NA
ENSG00000255775	AC005845.1	NA
ENSG00000267667	AC005856.1	NA
ENSG00000280272	AC005858.1	NA
ENSG00000280364	AC005858.2	NA
ENSG00000280398	AC005858.3	NA
ENSG00000205325	AC005863.1	NA
ENSG00000236908	AC005865.1	NA
ENSG00000250770	AC005865.2	NA
ENSG00000256125	AC005868.1	NA
ENSG00000235198	AC005871.1	NA
ENSG00000258114	AC005871.2	NA
ENSG00000267207	AC005884.1	NA
ENSG00000267449	AC005884.2	NA
ENSG00000264083	AC005899.1	NA
ENSG00000264373	AC005899.2	NA
ENSG00000265139	AC005899.3	NA
ENSG00000265794	AC005899.4	NA
ENSG00000266385	AC005899.5	NA
ENSG00000274341	AC005899.6	NA
ENSG00000278668	AC005899.7	NA
ENSG00000279762	AC005899.8	NA
ENSG00000267137	AC005901.1	NA
ENSG00000255996	AC005906.1	NA
ENSG00000256654	AC005906.2	NA
ENSG00000285523	AC005906.3	NA
ENSG00000243507	AC005908.1	NA
ENSG00000256691	AC005908.2	NA
ENSG00000265425	AC005909.1	NA
ENSG00000278356	AC005911.1	NA
ENSG00000227081	AC005912.1	NA
ENSG00000275850	AC005912.2	NA
ENSG00000279446	AC005915.1	NA
ENSG00000247011	AC005920.1	NA
ENSG00000249870	AC005920.2	NA
ENSG00000251665	AC005920.3	NA
ENSG00000262006	AC005920.4	NA
ENSG00000248702	AC005921.1	NA
ENSG00000262967	AC005921.2	NA
ENSG00000278963	AC005921.3	NA
ENSG00000285829	AC005921.4	NA
ENSG00000267059	AC005943.1	NA
ENSG00000279009	AC005943.2	NA
ENSG00000267469	AC005944.1	NA
ENSG00000263199	AC005951.1	NA
ENSG00000267138	AC005954.1	NA
ENSG00000267205	AC005954.2	NA
ENSG00000278627	AC005962.1	NA
ENSG00000270324	AC005972.1	NA
ENSG00000272164	AC005972.2	NA
ENSG00000283538	AC005972.3	NA
ENSG00000266869	AC005993.1	NA
ENSG00000241456	AC005996.1	NA
ENSG00000229403	AC005999.1	NA
ENSG00000285741	AC005999.2	NA
ENSG00000177418	AC006001.1	NA
ENSG00000226824	AC006001.2	NA
ENSG00000229180	AC006001.3	NA
ENSG00000275400	AC006001.4	NA
ENSG00000231515	AC006003.1	NA
ENSG00000236795	AC006004.1	NA
ENSG00000271611	AC006006.1	NA
ENSG00000230746	AC006007.1	NA
ENSG00000244563	AC006011.1	NA
ENSG00000274010	AC006011.2	NA
ENSG00000234215	AC006012.1	NA
ENSG00000236531	AC006013.1	NA
ENSG00000226401	AC006015.1	NA
ENSG00000229591	AC006017.1	NA
ENSG00000203335	AC006019.1	NA
ENSG00000233363	AC006019.2	NA
ENSG00000270114	AC006019.3	NA
ENSG00000226636	AC006020.1	NA
ENSG00000223419	AC006022.1	NA
ENSG00000270577	AC006023.1	NA
ENSG00000273444	AC006023.2	NA
ENSG00000224785	AC006026.1	NA
ENSG00000228953	AC006026.2	NA
ENSG00000234286	AC006026.3	NA
ENSG00000272638	AC006027.1	NA
ENSG00000231357	AC006028.1	NA
ENSG00000264324	AC006030.1	NA
ENSG00000231916	AC006033.1	NA
ENSG00000272908	AC006033.2	NA
ENSG00000226442	AC006037.1	NA
ENSG00000279218	AC006037.2	NA
ENSG00000229379	AC006041.1	NA
ENSG00000227719	AC006042.1	NA
ENSG00000233108	AC006042.2	NA
ENSG00000233264	AC006042.3	NA
ENSG00000234141	AC006042.4	NA
ENSG00000285892	AC006043.1	NA
ENSG00000235886	AC006055.1	NA
ENSG00000261786	AC006058.1	NA
ENSG00000271192	AC006058.2	NA
ENSG00000272121	AC006058.3	NA
ENSG00000280435	AC006058.4	NA
ENSG00000230084	AC006059.1	NA
ENSG00000280571	AC006059.2	NA
ENSG00000285539	AC006059.3	NA
ENSG00000255608	AC006063.1	NA
ENSG00000284513	AC006063.2	NA
ENSG00000245667	AC006064.1	NA
ENSG00000247853	AC006064.2	NA
ENSG00000255966	AC006064.3	NA
ENSG00000269968	AC006064.4	NA
ENSG00000276232	AC006064.5	NA
ENSG00000285238	AC006064.6	NA
ENSG00000255853	AC006065.1	NA
ENSG00000255900	AC006065.2	NA
ENSG00000255944	AC006065.3	NA
ENSG00000256732	AC006065.4	NA
ENSG00000278866	AC006065.5	NA
ENSG00000279171	AC006065.6	NA
ENSG00000225563	AC006076.1	NA
ENSG00000270892	AC006077.1	NA
ENSG00000279799	AC006077.2	NA
ENSG00000261938	AC006111.1	NA
ENSG00000263235	AC006111.2	NA
ENSG00000276754	AC006111.3	NA
ENSG00000268352	AC006115.1	NA
ENSG00000268407	AC006115.2	NA
ENSG00000284729	AC006115.3	NA
ENSG00000266907	AC006116.1	NA
ENSG00000267776	AC006116.10	NA
ENSG00000266932	AC006116.2	NA
ENSG00000267145	AC006116.3	NA
ENSG00000267192	AC006116.4	NA
ENSG00000267298	AC006116.5	NA
ENSG00000267429	AC006116.6	NA
ENSG00000267459	AC006116.7	NA
ENSG00000267549	AC006116.8	NA
ENSG00000267606	AC006116.9	NA
ENSG00000213970	AC006122.1	NA
ENSG00000279716	AC006128.1	NA
ENSG00000267063	AC006130.1	NA
ENSG00000267398	AC006130.2	NA
ENSG00000278813	AC006133.1	NA
ENSG00000264895	AC006141.1	NA
ENSG00000233433	AC006144.1	NA
ENSG00000223770	AC006145.1	NA
ENSG00000258660	AC006146.1	NA
ENSG00000242593	AC006148.1	NA
ENSG00000243574	AC006148.2	NA
ENSG00000226323	AC006150.1	NA
ENSG00000273299	AC006153.1	NA
ENSG00000278847	AC006157.1	NA
ENSG00000275310	AC006158.1	NA
ENSG00000235427	AC006159.1	NA
ENSG00000243220	AC006159.2	NA
ENSG00000249502	AC006160.1	NA
ENSG00000283219	AC006160.2	NA
ENSG00000238090	AC006195.1	NA
ENSG00000257128	AC006197.1	NA
ENSG00000257629	AC006199.1	NA
ENSG00000255825	AC006205.1	NA
ENSG00000256020	AC006205.2	NA
ENSG00000256146	AC006206.1	NA
ENSG00000256417	AC006206.2	NA
ENSG00000283138	AC006207.1	NA
ENSG00000223391	AC006210.1	NA
ENSG00000238247	AC006210.2	NA
ENSG00000266921	AC006213.1	NA
ENSG00000267058	AC006213.2	NA
ENSG00000267191	AC006213.3	NA
ENSG00000277806	AC006213.4	NA
ENSG00000278492	AC006213.5	NA
ENSG00000278917	AC006213.6	NA
ENSG00000262961	AC006236.1	NA
ENSG00000271392	AC006237.1	NA
ENSG00000272799	AC006238.1	NA
ENSG00000285653	AC006238.2	NA
ENSG00000274578	AC006249.1	NA
ENSG00000243224	AC006252.1	NA
ENSG00000243696	AC006254.1	NA
ENSG00000270941	AC006254.2	NA
ENSG00000271137	AC006254.3	NA
ENSG00000268460	AC006262.1	NA
ENSG00000269729	AC006262.2	NA
ENSG00000269745	AC006262.3	NA
ENSG00000277748	AC006262.4	NA
ENSG00000264513	AC006270.1	NA
ENSG00000264529	AC006270.2	NA
ENSG00000272383	AC006270.3	NA
ENSG00000268316	AC006272.1	NA
ENSG00000269483	AC006272.2	NA
ENSG00000272473	AC006273.1	NA
ENSG00000279452	AC006277.1	NA
ENSG00000260970	AC006288.1	NA
ENSG00000248425	AC006296.1	NA
ENSG00000251412	AC006296.2	NA
ENSG00000246225	AC006299.1	NA
ENSG00000206129	AC006305.1	NA
ENSG00000267399	AC006305.2	NA
ENSG00000267732	AC006305.3	NA
ENSG00000230785	AC006326.1	NA
ENSG00000233619	AC006328.1	NA
ENSG00000284380	AC006328.2	NA
ENSG00000232445	AC006329.1	NA
ENSG00000278683	AC006329.2	NA
ENSG00000280388	AC006330.1	NA
ENSG00000230442	AC006333.1	NA
ENSG00000272686	AC006333.2	NA
ENSG00000235094	AC006335.1	NA
ENSG00000242879	AC006335.2	NA
ENSG00000275352	AC006335.3	NA
ENSG00000278197	AC006338.1	NA
ENSG00000278602	AC006338.2	NA
ENSG00000258513	AC006349.1	NA
ENSG00000229110	AC006355.1	NA
ENSG00000281120	AC006355.2	NA
ENSG00000230033	AC006357.1	NA
ENSG00000280460	AC006359.1	NA
ENSG00000280579	AC006359.2	NA
ENSG00000280708	AC006359.3	NA
ENSG00000281416	AC006359.4	NA
ENSG00000261778	AC006362.1	NA
ENSG00000270611	AC006363.1	NA
ENSG00000244000	AC006366.1	NA
ENSG00000236213	AC006369.1	NA
ENSG00000236572	AC006369.2	NA
ENSG00000223872	AC006372.1	NA
ENSG00000233191	AC006372.2	NA
ENSG00000234210	AC006372.3	NA
ENSG00000280266	AC006372.4	NA
ENSG00000236861	AC006378.1	NA
ENSG00000278959	AC006378.2	NA
ENSG00000271027	AC006380.1	NA
ENSG00000274899	AC006386.1	NA
ENSG00000279115	AC006386.2	NA
ENSG00000243193	AC006387.1	NA
ENSG00000251638	AC006390.1	NA
ENSG00000248851	AC006427.1	NA
ENSG00000262456	AC006435.1	NA
ENSG00000263345	AC006435.2	NA
ENSG00000274758	AC006435.3	NA
ENSG00000279872	AC006435.4	NA
ENSG00000280280	AC006435.5	NA
ENSG00000263466	AC006441.1	NA
ENSG00000265428	AC006441.2	NA
ENSG00000265784	AC006441.3	NA
ENSG00000266588	AC006441.4	NA
ENSG00000277426	AC006441.5	NA
ENSG00000242209	AC006445.1	NA
ENSG00000249148	AC006445.2	NA
ENSG00000274996	AC006449.1	NA
ENSG00000282749	AC006449.10	NA
ENSG00000275532	AC006449.2	NA
ENSG00000275665	AC006449.3	NA
ENSG00000277005	AC006449.4	NA
ENSG00000277182	AC006449.5	NA
ENSG00000277969	AC006449.6	NA
ENSG00000279119	AC006449.7	NA
ENSG00000282217	AC006449.8	NA
ENSG00000282494	AC006449.9	NA
ENSG00000231227	AC006450.1	NA
ENSG00000234921	AC006450.2	NA
ENSG00000236668	AC006450.3	NA
ENSG00000285904	AC006452.1	NA
ENSG00000283132	AC006453.1	NA
ENSG00000283196	AC006453.2	NA
ENSG00000283214	AC006453.3	NA
ENSG00000283427	AC006453.4	NA
ENSG00000283659	AC006453.5	NA
ENSG00000226587	AC006455.1	NA
ENSG00000227545	AC006455.2	NA
ENSG00000227923	AC006455.3	NA
ENSG00000229301	AC006455.4	NA
ENSG00000230000	AC006455.5	NA
ENSG00000232165	AC006455.6	NA
ENSG00000236638	AC006455.7	NA
ENSG00000244550	AC006455.8	NA
ENSG00000230132	AC006457.1	NA
ENSG00000227489	AC006458.1	NA
ENSG00000228509	AC006460.1	NA
ENSG00000284052	AC006460.2	NA
ENSG00000228568	AC006461.1	NA
ENSG00000225795	AC006463.1	NA
ENSG00000232887	AC006466.1	NA
ENSG00000228019	AC006480.1	NA
ENSG00000273448	AC006480.2	NA
ENSG00000228675	AC006482.1	NA
ENSG00000228974	AC006483.1	NA
ENSG00000272719	AC006483.2	NA
ENSG00000223841	AC006484.1	NA
ENSG00000268643	AC006486.1	NA
ENSG00000279539	AC006486.2	NA
ENSG00000249906	AC006487.1	NA
ENSG00000250310	AC006487.2	NA
ENSG00000248777	AC006499.1	NA
ENSG00000250074	AC006499.2	NA
ENSG00000250505	AC006499.3	NA
ENSG00000250573	AC006499.4	NA
ENSG00000251278	AC006499.5	NA
ENSG00000251296	AC006499.6	NA
ENSG00000251338	AC006499.7	NA
ENSG00000271544	AC006499.8	NA
ENSG00000261770	AC006504.1	NA
ENSG00000266977	AC006504.2	NA
ENSG00000267264	AC006504.3	NA
ENSG00000267389	AC006504.4	NA
ENSG00000267575	AC006504.5	NA
ENSG00000267768	AC006504.6	NA
ENSG00000272635	AC006504.7	NA
ENSG00000281468	AC006504.8	NA
ENSG00000224058	AC006509.1	NA
ENSG00000224443	AC006509.2	NA
ENSG00000240739	AC006511.1	NA
ENSG00000255581	AC006511.2	NA
ENSG00000279865	AC006511.3	NA
ENSG00000282080	AC006511.4	NA
ENSG00000284697	AC006511.5	NA
ENSG00000239701	AC006512.1	NA
ENSG00000257078	AC006512.2	NA
ENSG00000241828	AC006517.1	NA
ENSG00000256651	AC006518.1	NA
ENSG00000256682	AC006518.2	NA
ENSG00000272718	AC006518.3	NA
ENSG00000272751	AC006518.4	NA
ENSG00000282174	AC006518.5	NA
ENSG00000282363	AC006518.6	NA
ENSG00000284826	AC006518.7	NA
ENSG00000285332	AC006518.8	NA
ENSG00000240579	AC006529.1	NA
ENSG00000258587	AC006530.1	NA
ENSG00000261342	AC006538.1	NA
ENSG00000267001	AC006538.2	NA
ENSG00000276097	AC006538.3	NA
ENSG00000240673	AC006539.1	NA
ENSG00000268070	AC006539.2	NA
ENSG00000274033	AC006539.3	NA
ENSG00000236540	AC006547.1	NA
ENSG00000243762	AC006547.2	NA
ENSG00000268292	AC006547.3	NA
ENSG00000225480	AC006548.1	NA
ENSG00000270226	AC006548.2	NA
ENSG00000285045	AC006548.3	NA
ENSG00000267150	AC006557.1	NA
ENSG00000267324	AC006557.2	NA
ENSG00000267356	AC006557.3	NA
ENSG00000267756	AC006557.4	NA
ENSG00000270469	AC006557.5	NA
ENSG00000279352	AC006557.6	NA
ENSG00000273368	AC006566.1	NA
ENSG00000257105	AC006581.1	NA
ENSG00000282022	AC006581.2	NA
ENSG00000261882	AC006600.1	NA
ENSG00000279606	AC006600.2	NA
ENSG00000279918	AC006840.1	NA
ENSG00000275314	AC006924.1	NA
ENSG00000255977	AC006927.1	NA
ENSG00000284327	AC006927.2	NA
ENSG00000284522	AC006927.3	NA
ENSG00000284591	AC006927.4	NA
ENSG00000285142	AC006927.5	NA
ENSG00000269194	AC006942.1	NA
ENSG00000235328	AC006946.1	NA
ENSG00000273203	AC006946.2	NA
ENSG00000273442	AC006946.3	NA
ENSG00000229330	AC006947.1	NA
ENSG00000234457	AC006960.1	NA
ENSG00000237400	AC006960.2	NA
ENSG00000260070	AC006960.3	NA
ENSG00000279587	AC006963.1	NA
ENSG00000224341	AC006965.1	NA
ENSG00000229365	AC006967.1	NA
ENSG00000236102	AC006967.2	NA
ENSG00000269446	AC006967.3	NA
ENSG00000230191	AC006970.1	NA
ENSG00000233028	AC006970.2	NA
ENSG00000285670	AC006970.3	NA
ENSG00000218586	AC006971.1	NA
ENSG00000285666	AC006972.1	NA
ENSG00000283504	AC006974.1	NA
ENSG00000283648	AC006974.2	NA
ENSG00000235859	AC006978.1	NA
ENSG00000281593	AC006978.2	NA
ENSG00000274445	AC006986.1	NA
ENSG00000226975	AC006987.1	NA
ENSG00000235193	AC006987.2	NA
ENSG00000235691	AC006987.3	NA
ENSG00000278478	AC006987.4	NA
ENSG00000224518	AC006989.1	NA
ENSG00000231063	AC006994.1	NA
ENSG00000279317	AC006994.2	NA
ENSG00000213542	AC007000.1	NA
ENSG00000225726	AC007000.2	NA
ENSG00000259628	AC007000.3	NA
ENSG00000267055	AC007001.1	NA
ENSG00000231183	AC007003.1	NA
ENSG00000244239	AC007009.1	NA
ENSG00000259963	AC007012.1	NA
ENSG00000278975	AC007012.2	NA
ENSG00000262020	AC007014.1	NA
ENSG00000274038	AC007014.2	NA
ENSG00000249930	AC007016.1	NA
ENSG00000271185	AC007029.1	NA
ENSG00000273320	AC007032.1	NA
ENSG00000227017	AC007036.1	NA
ENSG00000230751	AC007036.2	NA
ENSG00000251660	AC007036.3	NA
ENSG00000229127	AC007038.1	NA
ENSG00000272807	AC007038.2	NA
ENSG00000228384	AC007040.1	NA
ENSG00000258881	AC007040.2	NA
ENSG00000235411	AC007041.1	NA
ENSG00000237358	AC007064.1	NA
ENSG00000237689	AC007064.2	NA
ENSG00000237835	AC007064.3	NA
ENSG00000283535	AC007064.4	NA
ENSG00000213216	AC007066.1	NA
ENSG00000261094	AC007066.2	NA
ENSG00000213443	AC007068.1	NA
ENSG00000256912	AC007068.2	NA
ENSG00000223838	AC007091.1	NA
ENSG00000285673	AC007092.1	NA
ENSG00000231609	AC007098.1	NA
ENSG00000237162	AC007098.2	NA
ENSG00000231172	AC007099.1	NA
ENSG00000237293	AC007099.2	NA
ENSG00000271955	AC007100.1	NA
ENSG00000251410	AC007106.1	NA
ENSG00000263004	AC007114.1	NA
ENSG00000263089	AC007114.2	NA
ENSG00000258148	AC007115.1	NA
ENSG00000250497	AC007126.1	NA
ENSG00000229970	AC007128.1	NA
ENSG00000272328	AC007128.2	NA
ENSG00000285611	AC007132.1	NA
ENSG00000267180	AC007136.1	NA
ENSG00000262516	AC007151.1	NA
ENSG00000261146	AC007159.1	NA
ENSG00000176043	AC007160.1	NA
ENSG00000234718	AC007161.1	NA
ENSG00000270314	AC007161.2	NA
ENSG00000283549	AC007161.3	NA
ENSG00000230408	AC007163.1	NA
ENSG00000231815	AC007179.1	NA
ENSG00000233891	AC007179.2	NA
ENSG00000270447	AC007179.3	NA
ENSG00000224721	AC007182.1	NA
ENSG00000242951	AC007182.2	NA
ENSG00000279407	AC007191.1	NA
ENSG00000268173	AC007192.1	NA
ENSG00000269145	AC007192.2	NA
ENSG00000268810	AC007193.1	NA
ENSG00000269124	AC007193.2	NA
ENSG00000269151	AC007193.3	NA
ENSG00000273791	AC007204.1	NA
ENSG00000274800	AC007204.2	NA
ENSG00000242444	AC007207.1	NA
ENSG00000256969	AC007207.2	NA
ENSG00000242329	AC007215.1	NA
ENSG00000260488	AC007216.1	NA
ENSG00000261216	AC007216.2	NA
ENSG00000261560	AC007216.3	NA
ENSG00000263307	AC007216.4	NA
ENSG00000277458	AC007216.5	NA
ENSG00000260362	AC007218.1	NA
ENSG00000283221	AC007218.2	NA
ENSG00000263033	AC007220.1	NA
ENSG00000260071	AC007221.1	NA
ENSG00000283003	AC007221.2	NA
ENSG00000260835	AC007223.1	NA
ENSG00000260764	AC007224.1	NA
ENSG00000279357	AC007224.2	NA
ENSG00000260782	AC007225.1	NA
ENSG00000261725	AC007225.2	NA
ENSG00000268568	AC007228.1	NA
ENSG00000267544	AC007229.1	NA
ENSG00000226230	AC007237.1	NA
ENSG00000231043	AC007238.1	NA
ENSG00000284681	AC007240.1	NA
ENSG00000285872	AC007240.2	NA
ENSG00000282909	AC007241.1	NA
ENSG00000217258	AC007249.1	NA
ENSG00000257135	AC007249.2	NA
ENSG00000273063	AC007250.1	NA
ENSG00000235653	AC007253.1	NA
ENSG00000223813	AC007255.1	NA
ENSG00000270196	AC007255.2	NA
ENSG00000213090	AC007256.1	NA
ENSG00000271656	AC007262.1	NA
ENSG00000284959	AC007262.2	NA
ENSG00000232719	AC007272.1	NA
ENSG00000223422	AC007274.1	NA
ENSG00000236690	AC007274.2	NA
ENSG00000275280	AC007274.3	NA
ENSG00000278854	AC007275.1	NA
ENSG00000213981	AC007277.1	NA
ENSG00000234389	AC007278.1	NA
ENSG00000236525	AC007278.2	NA
ENSG00000230799	AC007279.1	NA
ENSG00000234431	AC007283.1	NA
ENSG00000235579	AC007283.2	NA
ENSG00000227014	AC007285.1	NA
ENSG00000231519	AC007285.2	NA
ENSG00000267980	AC007292.1	NA
ENSG00000269318	AC007292.2	NA
ENSG00000269807	AC007292.3	NA
ENSG00000257715	AC007298.1	NA
ENSG00000257878	AC007298.2	NA
ENSG00000272600	AC007308.1	NA
ENSG00000224946	AC007312.1	NA
ENSG00000234818	AC007314.1	NA
ENSG00000285898	AC007317.1	NA
ENSG00000172974	AC007318.1	NA
ENSG00000273763	AC007318.2	NA
ENSG00000224063	AC007319.1	NA
ENSG00000227444	AC007322.1	NA
ENSG00000229725	AC007322.2	NA
ENSG00000237968	AC007322.3	NA
ENSG00000251618	AC007322.4	NA
ENSG00000276017	AC007325.1	NA
ENSG00000277196	AC007325.2	NA
ENSG00000278573	AC007325.3	NA
ENSG00000278817	AC007325.4	NA
ENSG00000271275	AC007326.1	NA
ENSG00000280418	AC007326.2	NA
ENSG00000283583	AC007326.3	NA
ENSG00000283809	AC007326.4	NA
ENSG00000284294	AC007326.5	NA
ENSG00000228770	AC007327.1	NA
ENSG00000229679	AC007327.2	NA
ENSG00000260478	AC007333.1	NA
ENSG00000260975	AC007333.2	NA
ENSG00000261997	AC007336.1	NA
ENSG00000274508	AC007336.2	NA
ENSG00000279030	AC007336.3	NA
ENSG00000259926	AC007342.1	NA
ENSG00000259962	AC007342.2	NA
ENSG00000260078	AC007342.3	NA
ENSG00000261804	AC007342.4	NA
ENSG00000262714	AC007342.5	NA
ENSG00000279344	AC007342.6	NA
ENSG00000279722	AC007342.7	NA
ENSG00000279741	AC007342.8	NA
ENSG00000280027	AC007342.9	NA
ENSG00000260850	AC007344.1	NA
ENSG00000260258	AC007346.1	NA
ENSG00000260939	AC007346.2	NA
ENSG00000261049	AC007347.1	NA
ENSG00000280454	AC007347.2	NA
ENSG00000229424	AC007349.1	NA
ENSG00000230831	AC007349.2	NA
ENSG00000235728	AC007349.3	NA
ENSG00000272984	AC007349.4	NA
ENSG00000236951	AC007359.1	NA
ENSG00000225216	AC007362.1	NA
ENSG00000270677	AC007363.1	NA
ENSG00000231969	AC007364.1	NA
ENSG00000226756	AC007365.1	NA
ENSG00000227791	AC007365.2	NA
ENSG00000255595	AC007368.1	NA
ENSG00000256494	AC007368.2	NA
ENSG00000276226	AC007368.3	NA
ENSG00000278208	AC007368.4	NA
ENSG00000278711	AC007368.5	NA
ENSG00000250098	AC007370.1	NA
ENSG00000250371	AC007370.2	NA
ENSG00000259164	AC007375.1	NA
ENSG00000269883	AC007375.2	NA
ENSG00000258566	AC007376.1	NA
ENSG00000258569	AC007376.2	NA
ENSG00000273090	AC007378.1	NA
ENSG00000279519	AC007382.1	NA
ENSG00000159186	AC007383.1	NA
ENSG00000227946	AC007383.2	NA
ENSG00000231955	AC007383.3	NA
ENSG00000283192	AC007383.4	NA
ENSG00000283260	AC007383.5	NA
ENSG00000283995	AC007383.6	NA
ENSG00000237513	AC007384.1	NA
ENSG00000227394	AC007386.1	NA
ENSG00000224646	AC007387.1	NA
ENSG00000231312	AC007388.1	NA
ENSG00000204929	AC007389.1	NA
ENSG00000223739	AC007389.2	NA
ENSG00000235725	AC007389.3	NA
ENSG00000237979	AC007389.4	NA
ENSG00000281920	AC007389.5	NA
ENSG00000233159	AC007390.1	NA
ENSG00000272054	AC007390.2	NA
ENSG00000232028	AC007391.1	NA
ENSG00000285925	AC007391.2	NA
ENSG00000223604	AC007394.1	NA
ENSG00000231386	AC007395.1	NA
ENSG00000231918	AC007402.1	NA
ENSG00000223859	AC007403.1	NA
ENSG00000234350	AC007405.1	NA
ENSG00000235934	AC007405.2	NA
ENSG00000239467	AC007405.3	NA
ENSG00000255671	AC007406.1	NA
ENSG00000255746	AC007406.2	NA
ENSG00000256540	AC007406.3	NA
ENSG00000256577	AC007406.4	NA
ENSG00000261799	AC007406.5	NA
ENSG00000224173	AC007422.1	NA
ENSG00000235495	AC007422.2	NA
ENSG00000271239	AC007423.1	NA
ENSG00000257501	AC007424.1	NA
ENSG00000263499	AC007431.1	NA
ENSG00000266100	AC007431.2	NA
ENSG00000280028	AC007431.3	NA
ENSG00000227187	AC007435.1	NA
ENSG00000264093	AC007448.1	NA
ENSG00000264421	AC007448.2	NA
ENSG00000266473	AC007448.3	NA
ENSG00000285877	AC007448.4	NA
ENSG00000256237	AC007450.1	NA
ENSG00000274551	AC007450.2	NA
ENSG00000277705	AC007450.3	NA
ENSG00000278654	AC007450.4	NA
ENSG00000256708	AC007458.1	NA
ENSG00000226506	AC007463.1	NA
ENSG00000275710	AC007485.1	NA
ENSG00000279059	AC007485.2	NA
ENSG00000279427	AC007490.1	NA
ENSG00000283258	AC007491.1	NA
ENSG00000260573	AC007493.1	NA
ENSG00000261393	AC007493.2	NA
ENSG00000260012	AC007494.1	NA
ENSG00000260744	AC007494.2	NA
ENSG00000279509	AC007494.3	NA
ENSG00000246379	AC007495.1	NA
ENSG00000260041	AC007495.2	NA
ENSG00000260194	AC007496.1	NA
ENSG00000261630	AC007496.2	NA
ENSG00000280392	AC007496.3	NA
ENSG00000275191	AC007497.1	NA
ENSG00000258272	AC007513.1	NA
ENSG00000256306	AC007527.1	NA
ENSG00000277935	AC007527.2	NA
ENSG00000255871	AC007529.1	NA
ENSG00000283240	AC007529.2	NA
ENSG00000261369	AC007533.1	NA
ENSG00000255356	AC007536.1	NA
ENSG00000198134	AC007537.1	NA
ENSG00000242405	AC007537.2	NA
ENSG00000280475	AC007537.3	NA
ENSG00000281442	AC007537.4	NA
ENSG00000284335	AC007537.5	NA
ENSG00000257579	AC007540.1	NA
ENSG00000260329	AC007541.1	NA
ENSG00000277595	AC007546.1	NA
ENSG00000279360	AC007546.2	NA
ENSG00000213155	AC007547.1	NA
ENSG00000239805	AC007547.2	NA
ENSG00000285546	AC007547.3	NA
ENSG00000232736	AC007551.1	NA
ENSG00000274328	AC007551.2	NA
ENSG00000256450	AC007552.1	NA
ENSG00000256564	AC007552.2	NA
ENSG00000235321	AC007556.1	NA
ENSG00000227021	AC007557.1	NA
ENSG00000231597	AC007557.2	NA
ENSG00000236295	AC007557.3	NA
ENSG00000237479	AC007557.4	NA
ENSG00000235993	AC007559.1	NA
ENSG00000238165	AC007560.1	NA
ENSG00000235583	AC007562.1	NA
ENSG00000229352	AC007563.1	NA
ENSG00000236886	AC007563.2	NA
ENSG00000237930	AC007563.3	NA
ENSG00000244055	AC007566.1	NA
ENSG00000270453	AC007566.2	NA
ENSG00000224136	AC007568.1	NA
ENSG00000257221	AC007569.1	NA
ENSG00000255655	AC007570.1	NA
ENSG00000263279	AC007595.1	NA
ENSG00000260723	AC007598.1	NA
ENSG00000261394	AC007598.2	NA
ENSG00000278979	AC007598.3	NA
ENSG00000259866	AC007599.1	NA
ENSG00000262038	AC007599.2	NA
ENSG00000175604	AC007601.1	NA
ENSG00000261293	AC007601.2	NA
ENSG00000261751	AC007603.1	NA
ENSG00000279842	AC007603.2	NA
ENSG00000283365	AC007603.3	NA
ENSG00000205414	AC007608.1	NA
ENSG00000260029	AC007608.2	NA
ENSG00000260249	AC007608.3	NA
ENSG00000278909	AC007608.4	NA
ENSG00000259843	AC007610.1	NA
ENSG00000260381	AC007610.2	NA
ENSG00000261835	AC007610.3	NA
ENSG00000279356	AC007610.4	NA
ENSG00000260086	AC007611.1	NA
ENSG00000262420	AC007613.1	NA
ENSG00000279249	AC007614.1	NA
ENSG00000280189	AC007614.2	NA
ENSG00000203648	AC007618.1	NA
ENSG00000284759	AC007618.2	NA
ENSG00000255670	AC007619.1	NA
ENSG00000271370	AC007619.2	NA
ENSG00000281168	AC007619.3	NA
ENSG00000281671	AC007619.4	NA
ENSG00000239255	AC007620.1	NA
ENSG00000242539	AC007620.2	NA
ENSG00000272699	AC007620.3	NA
ENSG00000270857	AC007621.1	NA
ENSG00000281874	AC007621.2	NA
ENSG00000240441	AC007622.1	NA
ENSG00000258136	AC007622.2	NA
ENSG00000264131	AC007631.1	NA
ENSG00000256139	AC007637.1	NA
ENSG00000262079	AC007638.1	NA
ENSG00000263096	AC007638.2	NA
ENSG00000263680	AC007639.1	NA
ENSG00000235464	AC007652.1	NA
ENSG00000256339	AC007655.1	NA
ENSG00000258131	AC007656.1	NA
ENSG00000279190	AC007656.2	NA
ENSG00000161132	AC007663.1	NA
ENSG00000249923	AC007663.2	NA
ENSG00000273139	AC007663.3	NA
ENSG00000273343	AC007663.4	NA
ENSG00000236754	AC007666.1	NA
ENSG00000274624	AC007671.1	NA
ENSG00000267311	AC007673.1	NA
ENSG00000226297	AC007677.1	NA
ENSG00000225610	AC007679.1	NA
ENSG00000237041	AC007679.2	NA
ENSG00000283315	AC007679.3	NA
ENSG00000283641	AC007679.4	NA
ENSG00000270571	AC007681.1	NA
ENSG00000224415	AC007683.1	NA
ENSG00000279482	AC007683.2	NA
ENSG00000273035	AC007684.1	NA
ENSG00000182888	AC007685.1	NA
ENSG00000243225	AC007686.1	NA
ENSG00000258473	AC007686.2	NA
ENSG00000273729	AC007686.3	NA
ENSG00000285966	AC007686.4	NA
ENSG00000270178	AC007687.1	NA
ENSG00000241352	AC007688.1	NA
ENSG00000256011	AC007688.2	NA
ENSG00000233565	AC007690.1	NA
ENSG00000278256	AC007718.1	NA
ENSG00000260616	AC007728.1	NA
ENSG00000261644	AC007728.2	NA
ENSG00000270120	AC007728.3	NA
ENSG00000188280	AC007731.1	NA
ENSG00000215493	AC007731.2	NA
ENSG00000235578	AC007731.3	NA
ENSG00000236003	AC007731.4	NA
ENSG00000277971	AC007731.5	NA
ENSG00000229087	AC007738.1	NA
ENSG00000280257	AC007741.1	NA
ENSG00000225896	AC007742.1	NA
ENSG00000275578	AC007742.2	NA
ENSG00000233251	AC007743.1	NA
ENSG00000271894	AC007744.1	NA
ENSG00000259855	AC007749.1	NA
ENSG00000236841	AC007750.1	NA
ENSG00000254644	AC007751.1	NA
ENSG00000255105	AC007751.2	NA
ENSG00000267213	AC007773.1	NA
ENSG00000267009	AC007780.1	NA
ENSG00000267922	AC007785.1	NA
ENSG00000268053	AC007785.2	NA
ENSG00000268401	AC007785.3	NA
ENSG00000267498	AC007786.1	NA
ENSG00000276251	AC007786.2	NA
ENSG00000276631	AC007786.3	NA
ENSG00000267610	AC007787.1	NA
ENSG00000279044	AC007787.2	NA
ENSG00000226205	AC007790.1	NA
ENSG00000280103	AC007792.1	NA
ENSG00000267617	AC007795.1	NA
ENSG00000260743	AC007823.1	NA
ENSG00000249094	AC007834.1	NA
ENSG00000256351	AC007834.2	NA
ENSG00000269069	AC007842.1	NA
ENSG00000281233	AC007842.2	NA
ENSG00000284837	AC007846.1	NA
ENSG00000285471	AC007846.2	NA
ENSG00000255983	AC007848.1	NA
ENSG00000256218	AC007848.2	NA
ENSG00000242795	AC007849.1	NA
ENSG00000244381	AC007849.2	NA
ENSG00000262950	AC007861.1	NA
ENSG00000263110	AC007861.2	NA
ENSG00000254488	AC007876.1	NA
ENSG00000281195	AC007878.1	NA
ENSG00000224342	AC007879.1	NA
ENSG00000225916	AC007879.2	NA
ENSG00000234902	AC007879.3	NA
ENSG00000240440	AC007879.4	NA
ENSG00000233870	AC007881.1	NA
ENSG00000236469	AC007881.2	NA
ENSG00000272735	AC007881.3	NA
ENSG00000224891	AC007899.1	NA
ENSG00000261291	AC007906.1	NA
ENSG00000277639	AC007906.2	NA
ENSG00000259759	AC007907.1	NA
ENSG00000278510	AC007908.1	NA
ENSG00000224611	AC007919.1	NA
ENSG00000231384	AC007919.2	NA
ENSG00000198491	AC007920.1	NA
ENSG00000283175	AC007920.2	NA
ENSG00000264695	AC007922.1	NA
ENSG00000265094	AC007922.2	NA
[truncated: 62,946 more rows]
