# Supplementary material for: PertInInt: An Integrative, Analytical Approach to Rapidly Uncover Cancer Driver Genes with Perturbed Interactions and Functionalities
Source: Cell Syst. Author manuscript; Available in PMC 2020 Sep 16. (PMC7493809; doi:10.1016/j.cels.2020.06.005)
Supplement: 5 [file NIHMS1605104-supplement-5.xlsx]

## Sheet: S3_runtimes-by-method
# Total time required to run each cancer driver detection method on the pan-cancer dataset as the
# sole process on a single node with a 2.4-2.7Ghz processor and 20GB* of memory
# *MutSigCV failed without 100GB memory allotted
# Methods that failed to run without error within 30 days are marked with a "--"
method_type	method_name	runtime_on_pancancer_dataset
	PertInInt	10 minutes, 37 seconds
Whole Gene	DiffMut	46 minutes, 51 seconds
Whole Gene	MutSigCV	8 hours, 52 minutes, 26 seconds
Whole Gene	OncodriveFML	32 minutes, 2 seconds
Linear Clustering	Hotspot	7 days, 2 hours, 36 minutes, 41 seconds
Linear Clustering	NMC	--
Linear Clustering	OncodriveClust	2 minutes, 30 seconds
Enrichment in Externally Defined Linear Motifs	ActiveDriver	7 hours, 38 minutes, 23 seconds
Enrichment in Externally Defined Linear Motifs	eDriver	2 minutes, 23 seconds
Enrichment in Externally Defined Linear Motifs	LowMACA	--
3D Clustering	GraphPAC	--
3D Clustering	iPAC	--
3D Clustering	SpacePAC	--
Enrichment in Externally Defined 3D Motifs	eDriver3D	7 minutes, 25 seconds
