# Supplementary material for: PertInInt: An Integrative, Analytical Approach to Rapidly Uncover Cancer Driver Genes with Perturbed Interactions and Functionalities
Source: Cell Syst. Author manuscript; Available in PMC 2020 Sep 16. (PMC7493809; doi:10.1016/j.cels.2020.06.005)
Supplement: 6 [file NIHMS1605104-supplement-6.xlsx]

## Sheet: S4_mechanism-scores
# Somatically perturbed functional mechanisms uncovered by
# PertInInt, v0: https://github.com/Singh-Lab/PertInInt
# Kobren, S.N., Chazelle, B. and Singh, M. (2020) "An integrative approach to identify preferentially altered interactions in human cancers."
# PertInInt results file: /n/data1/hms/dbmi/zaklab/sk758/pertinint/output/TCGA.Aggregate.muse.aggregated.somatic-PertInInt_output.tsv
# Pfam2Go annotations: /n/data1/hms/dbmi/zaklab/sk758/pertinint/pfam2go.txt
# mmCIF ligand ID annotations: /n/data1/hms/dbmi/zaklab/sk758/pertinint/interacdome_ligandgrps.txt
gene_name	interaction_dna	interaction_rna	interaction_peptide	interaction_ion	interaction_metabolite	interaction_sm	domain_dna	domain_rna	domain_peptide	domain_metabolite	domain_signaling	domain	conservation	mutfreq
ENSG00000141510,TP53	53.1836	--	--	23.9799	--	0.721601	45.2902	--	--	--	--	--	58.9693	10.7544
ENSG00000138413,IDH1	--	--	--	7.76046	--	178.67	--	--	--	--	--	4.31113	11.3294	2.98544
ENSG00000157764,BRAF	--	--	--	--	--	158.882	--	--	--	30.8944	--	69.2925	12.2449	9.52115
ENSG00000133703,KRAS	--	--	--	3.02307	--	44.9183	--	--	--	16.7048	--	16.7048	5.4247	13.8016
ENSG00000109670,FBXW7	--	--	33.7391	--	--	--	--	--	14.8178	--	--	--	8.21103	4.57303
ENSG00000121879,PIK3CA	--	--	--	--	--	12.3074	--	--	--	--	--	16.8148	21.8477	7.1554
ENSG00000213281,NRAS	--	--	26.2764	--	--	51.7485	--	--	--	5.84298	--	11.1843	11.4943	6.08161
ENSG00000079432,CIC	7.84143	--	--	--	--	--	--	--	--	--	--	21.6006	13.1698	2.18073
ENSG00000142208,AKT1	--	--	2.12746	--	--	25.8023	--	--	--	--	--	12.032	4.49478	1.66065
ENSG00000171862,PTEN	--	--	--	--	--	--	--	--	--	--	--	--	7.47399	15.1693
ENSG00000105568,PPP2R1A	--	--	2.32488	24.6909	--	2.81729	--	--	8.11469	--	--	12.3397	7.1337	3.01688
ENSG00000116044,NFE2L2	--	--	--	--	--	--	--	--	--	--	--	--	17.8418	2.77375
ENSG00000100393,EP300	--	--	1.50041	1.43718	--	15.1902	8.68138	--	--	--	--	2.26837	7.87544	0.997884
ENSG00000174775,HRAS	--	--	7.88841	--	--	20.5486	--	--	--	6.99251	--	6.99251	10.568	2.39895
ENSG00000121067,SPOP	--	--	3.79686	--	--	--	--	--	10.5325	--	--	--	5.8897	2.894
ENSG00000147889,CDKN2A	--	--	3.3255	--	--	2.45945	--	--	--	--	--	8.69352	10.7387	3.11899
ENSG00000168036,CTNNB1	--	--	8.89437	--	--	4.72581	--	--	--	--	--	--	5.15833	6.59687
ENSG00000127616,SMARCA4	--	0.687498	1.16693	--	--	9.02	3.70081	--	--	4.86187	--	9.24698	4.9657	3.4582
ENSG00000100697,DICER1	--	6.88389	1.87051	16.9996	--	--	--	--	0.0754561	--	--	8.53745	2.747	2.15358
ENSG00000182054,IDH2	--	--	--	--	--	25.7571	--	--	--	--	--	2.2348	3.10857	0.967663
ENSG00000087460,GNAS	--	--	--	--	--	19.0128	--	--	--	--	3.6325	--	4.64257	0.67924
ENSG00000005339,CREBBP	--	--	2.5097	--	--	8.1411	8.6553	--	0.92591	--	--	8.6553	4.87152	2.37504
ENSG00000156052,GNAQ	--	--	--	18.1466	--	2.56582	--	--	--	--	1.24188	--	5.23532	1.6477
ENSG00000141646,SMAD4	--	--	--	1.68201	--	--	7.44142	--	--	--	--	--	5.0673	3.54799
ENSG00000117713,ARID1A	--	--	--	--	--	--	1.01569	--	--	--	--	6.24531	6.66213	3.09714
ENSG00000079999,KEAP1	--	--	2.2234	--	--	1.82638	--	--	4.12106	--	--	3.81861	7.88066	3.72731
ENSG00000088256,GNA11	--	--	0.524608	15.9001	--	2.81847	--	--	--	--	1.85374	--	6.21835	1.07613
ENSG00000163395,IGFN1	0.917182	--	1.78405	0.341503	--	--	--	--	5.65325	--	--	4.97002	7.62003	--
ENSG00000181555,SETD2	--	--	--	2.52464	--	2.44743	1.06865	--	6.27531	--	--	--	8.11964	0.51018
ENSG00000167548,KMT2D	--	--	--	3.78778	--	0.177992	--	--	4.49834	--	--	5.21242	6.92624	1.37983
ENSG00000105464,GRIN2D	--	--	--	--	--	2.52251	--	--	--	--	--	6.42647	7.33074	1.11602
ENSG00000111642,CHD4	--	2.99847	2.27049	1.29757	--	3.06654	0.206592	--	--	1.81289	--	10.0833	4.4828	0.565784
ENSG00000174197,MGA	5.14155	--	--	--	--	--	--	--	--	--	--	8.28614	1.09925	0.386983
ENSG00000146648,EGFR	--	--	3.67485	--	--	7.22821	--	--	--	--	7.02493	6.80696	5.54774	0.820764
ENSG00000205277,MUC12	--	--	--	--	--	--	--	--	--	--	--	--	6.95825	--
ENSG00000102974,CTCF	2.89335	--	--	1.7175	--	--	--	--	--	--	--	6.97341	4.80444	3.129
ENSG00000021645,NRXN3	--	--	--	6.64629	--	0.484337	--	--	--	--	--	1.80541	4.55585	3.6579
ENSG00000102554,KLF5	10.8854	--	--	--	--	--	--	--	--	--	--	5.82283	3.53049	0.639252
ENSG00000188738,FSIP2	--	--	--	--	--	--	--	--	--	--	--	7.28518	1.32538	--
ENSG00000215182,MUC5AC	--	--	--	--	--	--	--	--	1.41248	--	--	6.38508	6.19412	--
ENSG00000115524,SF3B1	--	--	4.77682	--	--	4.03754	--	--	3.48295	--	--	--	0.571682	3.61459
ENSG00000263001,GTF2I	--	--	--	--	--	--	--	--	--	--	--	13.8603	0.78715	0.757181
ENSG00000188779,SKOR1	--	--	--	--	--	--	--	--	--	3.23289	--	3.61468	6.52942	--
ENSG00000183337,BCOR	--	--	0.536372	--	--	0.300157	--	--	--	--	--	9.55946	3.8905	2.72516
ENSG00000095015,MAP3K1	--	--	3.30331	0.0985179	--	7.55989	--	--	--	2.86787	--	2.86787	4.38925	--
ENSG00000145743,FBXL17	--	--	--	--	--	--	--	--	6.58872	--	--	--	6.4755	0.280009
ENSG00000083520,DIS3	--	9.56543	--	3.17117	--	--	--	1.60729	--	--	--	1.21288	2.16414	--
ENSG00000141736,ERBB2	--	--	--	3.29101	--	5.3595	--	--	--	6.05602	7.31039	9.32687	4.77727	0.284151
ENSG00000177084,POLE	--	--	--	--	--	--	--	--	--	--	--	6.87022	5.21344	0.782937
ENSG00000161509,GRIN2C	--	--	--	--	--	4.20242	--	--	--	--	--	5.09939	4.21171	--
ENSG00000149311,ATM	--	--	--	--	--	--	--	--	0.599885	--	--	5.18737	6.9436	0.615937
ENSG00000164778,EN2	3.25155	--	--	--	--	--	--	--	--	--	--	5.02277	4.67126	--
ENSG00000224389,C4B	--	--	--	--	--	--	--	--	--	--	--	9.61957	1.33858	0.274439
ENSG00000080200,CRYBG3	--	--	--	--	--	0.394146	--	--	--	--	--	5.86832	6.59334	--
ENSG00000187391,MAGI2	--	--	0.612542	--	--	--	--	--	2.68637	--	--	0.562423	5.57088	2.34778
ENSG00000137449,CPEB2	0.0643564	1.08779	0.716803	--	--	--	--	--	--	--	--	2.61105	7.13521	--
ENSG00000206432,TMEM200C	--	--	--	--	--	--	--	--	--	--	--	7.33776	4.39018	0.060418
ENSG00000147133,TAF1	--	--	3.22878	--	--	1.05909	--	--	0.439852	--	--	3.566	4.05332	2.16052
ENSG00000134086,VHL	--	--	1.03016	--	--	1.93538	--	--	--	--	--	4.13598	6.56545	1.52597
ENSG00000110076,NRXN2	--	--	--	3.97326	--	--	--	--	--	--	--	2.42796	5.73266	0.506317
ENSG00000168066,SF1	2.37599	3.22721	--	--	--	--	--	5.31981	--	--	--	--	5.78062	1.56562
ENSG00000272333,KMT2B	1.82528	--	0.894544	2.85151	--	0.765144	0.78991	--	1.06004	--	--	3.5971	5.71002	0.525121
ENSG00000196428,TSC22D2	--	--	--	--	--	--	5.69435	--	--	--	--	--	3.90722	--
ENSG00000163930,BAP1	--	--	--	--	--	--	--	--	--	--	--	5.09571	3.87826	1.39662
ENSG00000159212,CLIC6	--	--	--	--	--	--	--	--	2.61314	--	--	--	7.1486	--
ENSG00000197619,ZNF615	4.4976	--	--	0.0862108	--	--	2.51579	--	--	--	--	4.32117	--	--
ENSG00000081913,PHLPP1	--	2.30875	--	0.267972	--	1.52067	--	--	1.61351	--	--	5.35149	6.20091	0.710837
ENSG00000129514,FOXA1	0.308222	--	--	--	--	--	6.72258	--	--	--	--	--	3.78094	--
ENSG00000049618,ARID1B	--	--	--	--	--	--	1.80686	--	--	--	--	2.0205	6.27425	1.36211
ENSG00000108852,MPP2	--	--	5.14495	--	--	--	--	--	1.40693	--	--	2.54988	1.60644	--
ENSG00000198793,MTOR	--	--	1.70333	--	--	0.445633	--	--	1.20404	--	--	4.79648	--	3.5339
ENSG00000271425,NBPF10	--	--	--	--	--	--	--	--	--	--	--	1.6649	5.52802	--
ENSG00000159216,RUNX1	3.34055	--	--	2.56825	--	--	5.80404	--	--	--	--	--	3.85782	0.784802
ENSG00000129038,LOXL1	--	--	--	--	--	--	--	--	--	--	--	--	5.23292	--
ENSG00000163132,MSX1	3.15663	--	--	--	--	--	--	--	--	--	--	4.62072	3.90833	--
ENSG00000130699,TAF4	--	--	--	--	--	--	3.54358	--	--	--	--	--	6.76609	0.112003
ENSG00000154822,PLCL2	--	--	--	--	--	2.05181	--	--	--	--	--	1.56749	4.92105	2.11833
ENSG00000184985,SORCS2	--	--	--	--	--	--	--	--	--	--	--	4.98479	3.56566	--
ENSG00000171747,LGALS4	--	--	--	--	--	7.49404	--	--	--	2.62755	--	--	2.71128	0.239002
ENSG00000204842,ATXN2	--	--	--	--	--	--	--	--	--	--	--	1.18898	5.39018	--
ENSG00000271383,NBPF19	--	--	--	--	--	--	--	--	--	--	--	--	5.38943	--
ENSG00000154864,PIEZO2	--	--	--	--	--	--	--	--	--	--	--	7.8233	4.07839	--
ENSG00000099822,HCN2	--	--	--	0.526302	--	1.66241	--	--	--	--	--	2.92686	4.97606	--
ENSG00000119772,DNMT3A	3.88343	3.88343	1.92476	--	--	0.29609	--	--	--	--	--	--	3.58064	2.05907
ENSG00000115677,HDLBP	3.04737	5.59166	--	--	--	--	--	2.3347	--	--	--	--	4.30864	0.588787
ENSG00000170214,ADRA1B	--	--	2.84222	--	--	--	--	--	--	--	4.5946	4.5946	4.19957	0.698839
ENSG00000152518,ZFP36L2	--	2.29862	--	0.912453	--	--	--	--	--	--	--	4.29934	4.51926	0.105045
ENSG00000249437,NAIP	--	--	--	--	--	--	--	--	--	--	--	6.33762	3.12439	0.242127
ENSG00000168961,LGALS9	--	--	--	--	--	8.06063	--	--	--	1.84353	--	--	2.83775	--
ENSG00000141837,CACNA1A	--	--	--	0.252488	--	0.804436	--	--	--	--	--	5.22844	5.29828	0.644765
ENSG00000160685,ZBTB7B	7.1442	--	--	0.607137	--	--	--	--	0.823847	--	--	2.94146	4.22593	0.722931
ENSG00000124006,OBSL1	4.69848	--	2.38801	1.44137	--	2.12825	--	--	--	--	--	3.05208	4.13254	--
ENSG00000119547,ONECUT2	3.01357	--	--	--	--	--	--	--	--	--	--	4.23673	3.31875	0.778072
ENSG00000136238,RAC1	--	--	--	--	--	6.62305	--	--	--	1.72477	--	3.26635	3.30412	0.995828
ENSG00000196588,MRTFA	--	--	--	--	--	--	--	--	--	--	--	4.63286	3.67284	--
ENSG00000068078,FGFR3	--	--	1.82499	5.03894	--	1.11406	--	--	--	--	--	--	5.46439	1.45734
ENSG00000150637,CD226	2.72934	1.37195	--	--	--	2.91295	--	--	--	--	--	4.94916	--	--
ENSG00000160007,ARHGAP35	--	--	--	--	--	--	--	--	--	--	--	2.3299	3.54634	3.07545
ENSG00000042980,ADAM28	--	--	6.1618	--	--	5.49424	--	--	--	--	--	2.52952	2.34225	--
ENSG00000138439,FAM117B	--	--	--	--	--	--	--	--	--	--	--	4.66215	5.33174	0.727515
ENSG00000169918,OTUD7A	--	--	--	--	--	--	--	--	--	--	--	2.45927	5.60579	--
ENSG00000038382,TRIO	--	--	0.71434	0.765595	--	1.5098	--	--	1.62107	0.0505924	--	2.96774	3.90626	1.66373
ENSG00000145147,SLIT2	--	1.87074	--	2.23193	--	0.948392	--	--	1.75304	--	--	2.57576	2.54773	3.5019
ENSG00000135503,ACVR1B	--	--	0.888229	0.788712	--	1.36648	--	--	--	3.85284	--	3.85284	4.08806	1.75435
ENSG00000226174,TEX22	--	--	--	--	--	--	--	--	--	--	--	--	4.9359	--
ENSG00000125952,MAX	6.60612	--	--	--	--	--	--	--	--	--	--	3.60419	2.92264	0.787058
ENSG00000128513,POT1	4.44319	4.44319	--	--	--	--	2.29439	--	--	--	--	--	3.53759	0.864886
ENSG00000205795,CYS1	--	--	--	--	--	--	--	--	--	--	--	--	4.92562	--
ENSG00000136826,KLF4	2.01305	--	--	--	--	--	--	--	--	--	--	5.23902	4.39727	0.444367
ENSG00000244731,C4A	--	--	--	--	--	--	--	--	--	--	--	5.02532	2.32775	--
ENSG00000163513,TGFBR2	--	--	--	2.27293	--	4.15856	--	--	--	3.74283	--	3.74283	4.21063	1.30996
ENSG00000168310,IRF2	7.83786	--	--	--	--	--	2.92271	--	--	--	--	--	2.80604	1.38031
ENSG00000147140,NONO	3.75804	2.97853	0.762683	--	--	--	--	--	--	--	--	3.69461	3.41434	1.80923
ENSG00000164742,ADCY1	--	--	--	--	--	3.89319	--	--	--	--	--	2.79003	2.90258	1.66873
ENSG00000178199,ZC3H12D	--	--	--	--	--	--	--	--	--	--	--	3.54653	5.42876	--
ENSG00000105723,GSK3A	--	--	0.552089	0.543687	--	11.3348	--	--	--	3.66727	--	3.66727	3.8812	0.868237
ENSG00000151136,BTBD11	--	--	0.177272	--	--	0.980129	--	--	3.26727	--	--	5.12095	5.81095	0.0257233
ENSG00000134326,CMPK2	--	--	--	--	--	1.52677	--	--	--	--	--	4.48063	6.26295	0.112812
ENSG00000134323,MYCN	2.1675	--	--	--	--	--	--	--	--	--	--	1.97476	5.64661	0.847822
ENSG00000146192,FGD2	--	--	--	--	--	5.83764	--	--	--	--	--	0.580828	--	--
ENSG00000130508,PXDN	1.90477	2.01598	1.23867	2.62223	--	4.06438	--	--	0.626139	--	--	3.91727	3.44127	1.55377
ENSG00000060971,ACAA1	--	--	--	--	--	4.59335	--	--	--	--	--	0.833672	3.52772	--
ENSG00000150907,FOXO1	5.5584	--	--	--	--	--	0.89334	--	--	--	--	1.17745	3.66619	0.361769
ENSG00000065883,CDK13	--	--	0.704897	1.21591	--	0.753151	--	--	--	3.17085	--	3.17085	5.80292	0.306377
ENSG00000196826,AC008758.1	3.60903	--	--	0.797525	--	--	1.53899	--	--	--	--	3.99687	--	--
ENSG00000125257,ABCC4	--	--	--	--	--	5.87064	--	--	--	0.953029	--	--	3.32061	0.459257
ENSG00000186409,CCDC30	--	--	--	--	--	--	--	--	--	--	--	5.35752	3.65692	0.366347
ENSG00000124313,IQSEC2	--	--	--	--	--	--	--	--	--	--	--	2.80936	5.25014	1.84065
ENSG00000197576,HOXA4	--	--	--	--	--	--	--	--	--	--	--	3.70446	4.97831	--
ENSG00000137834,SMAD6	--	--	--	--	--	--	5.27679	--	--	--	--	--	4.51717	0.107448
ENSG00000055118,KCNH2	--	--	--	2.62866	--	1.02403	--	--	--	--	--	5.04965	4.39559	0.269301
ENSG00000088538,DOCK3	--	--	--	--	--	--	--	--	--	--	--	3.23437	2.01427	2.78717
ENSG00000179295,PTPN11	--	--	5.9088	4.11496	--	5.9088	--	--	--	--	--	3.61084	2.32413	1.51728
ENSG00000204967,PCDHA4	--	--	--	3.20348	--	--	--	--	--	--	--	1.19969	--	--
ENSG00000134061,CD180	--	2.9114	--	2.97881	--	1.10904	--	--	1.07269	--	--	1.19874	--	--
ENSG00000004399,PLXND1	--	--	--	--	--	--	--	--	--	--	--	3.68418	3.47636	--
ENSG00000144406,UNC80	--	--	--	--	--	--	--	--	--	--	--	6.56998	--	0.081412
ENSG00000112561,TFEB	1.68806	--	--	--	--	--	--	--	--	--	--	4.30175	3.74093	0.547884
ENSG00000106236,NPTX2	--	--	--	--	--	--	--	--	--	--	--	5.12748	3.75916	0.604611
ENSG00000140262,TCF12	2.87899	--	--	--	--	--	--	--	--	--	--	3.89373	4.42642	0.404405
ENSG00000142235,LMTK3	--	--	1.96816	0.497046	--	4.00158	--	--	--	--	--	3.50454	5.29667	0.209182
ENSG00000105613,MAST1	--	--	4.20973	--	--	1.85695	--	--	1.91414	2.82188	--	1.45753	3.44496	1.96127
ENSG00000025708,TYMP	--	--	--	--	--	--	--	--	--	--	--	4.54565	2.44142	--
ENSG00000167384,ZNF180	1.19349	--	--	--	--	--	0.186275	--	--	--	--	4.44134	3.38728	--
ENSG00000064012,CASP8	--	--	--	0.660829	--	--	--	--	3.76857	--	--	0.486985	5.00451	0.0653227
ENSG00000066468,FGFR2	0.229288	--	1.56817	1.64808	--	2.25217	--	--	--	1.56032	--	1.86297	5.13873	0.689843
ENSG00000275713,HIST1H2BH	--	--	7.35518	--	--	--	0.0837289	--	--	--	--	--	--	0.525193
ENSG00000131089,ARHGEF9	--	--	--	--	--	3.79092	--	--	2.57283	--	--	1.83511	3.15362	1.67404
ENSG00000148400,NOTCH1	--	--	2.38398	2.53428	--	1.68521	--	--	2.31944	--	0.0168024	2.49414	3.62661	1.3645
ENSG00000169083,AR	0.507389	--	0.662282	0.0292834	--	0.79318	5.62162	--	--	--	1.49163	1.73545	5.07729	1.20267
ENSG00000164379,FOXQ1	0.293638	--	--	--	--	--	5.17761	--	--	--	--	--	4.48	--
ENSG00000157680,DGKI	--	--	2.62349	--	--	0.875052	--	--	1.09873	--	1.90064	1.16518	5.06598	1.08239
ENSG00000172296,SPTLC3	--	--	--	--	--	3.96063	--	--	--	--	--	--	3.71368	--
ENSG00000177839,PCDHB9	--	--	--	4.70645	--	0.30161	--	--	--	--	--	2.53767	--	--
ENSG00000100888,CHD8	--	3.0981	0.624206	--	--	--	1.64365	--	--	6.30037	--	2.25911	3.92874	0.658338
ENSG00000276644,DACH1	--	--	--	--	--	--	--	--	--	--	--	--	5.11215	1.32981
ENSG00000147180,ZNF711	2.26412	--	--	0.0325597	--	--	--	--	--	--	--	4.41978	2.70261	2.66291
ENSG00000118058,KMT2A	2.07773	--	1.78815	--	--	--	2.36974	--	0.853229	--	--	2.00314	2.66293	2.46188
ENSG00000161681,SHANK1	--	--	1.57638	--	--	1.02666	--	--	1.95538	--	--	3.5135	4.85074	--
ENSG00000196218,RYR1	--	--	1.00528	0.596462	--	1.02603	--	--	0.811486	--	--	1.72813	2.80974	2.35276
ENSG00000159263,SIM2	--	--	--	--	--	--	4.54919	--	3.49874	--	--	3.90244	4.01038	--
ENSG00000163453,IGFBP7	--	--	--	--	--	--	--	--	--	--	--	--	4.52816	--
ENSG00000186862,PDZD7	--	--	--	--	--	--	--	--	4.15365	--	--	--	4.34403	--
ENSG00000214300,SPDYE3	--	--	--	--	--	--	--	--	--	--	--	5.14939	3.99156	0.366122
ENSG00000183317,EPHA10	--	--	1.67194	--	--	1.97155	--	--	5.20229	--	--	--	1.52936	--
ENSG00000181619,GPR135	--	--	--	--	--	--	--	--	--	--	--	--	4.50821	--
ENSG00000110811,P3H3	--	--	--	--	--	--	--	--	--	--	--	3.52811	4.06855	--
ENSG00000176624,MEX3C	0.879705	0.460992	--	--	--	--	--	3.23378	--	--	--	2.53953	5.02637	0.356123
ENSG00000115760,BIRC6	--	--	--	--	--	--	--	--	--	--	--	3.83763	3.50603	0.671534
ENSG00000008056,SYN1	--	--	--	--	--	1.43528	--	--	--	--	--	3.65559	4.45816	0.488702
ENSG00000155858,LSM11	--	--	--	--	--	--	--	--	--	--	--	4.49551	4.61547	0.339804
ENSG00000032742,IFT88	--	2.65396	1.55252	--	--	--	--	--	2.88615	--	--	4.67824	0.256738	--
ENSG00000080503,SMARCA2	0.189699	--	--	--	--	1.80928	2.09629	--	0.961815	1.48297	--	3.55866	3.03461	0.552194
ENSG00000261150,EPPK1	--	--	--	--	--	--	--	--	--	--	--	2.10466	6.40428	0.198936
ENSG00000124181,PLCG1	--	--	5.0263	--	--	5.0263	--	--	--	--	--	1.82996	2.07087	--
ENSG00000118046,STK11	--	--	--	--	--	3.45085	--	--	--	3.49702	--	3.49702	3.13459	1.03841
ENSG00000087448,KLHL42	--	--	4.77762	--	--	--	--	--	2.51168	--	--	2.18391	3.08249	0.525209
ENSG00000091656,ZFHX4	1.96214	--	--	1.30637	--	--	1.74881	--	--	--	--	2.27986	3.19222	2.14925
ENSG00000086758,HUWE1	--	--	--	--	--	--	--	--	--	--	--	2.27201	1.86157	3.79182
ENSG00000215301,DDX3X	2.60391	1.11313	--	--	--	2.37213	--	--	--	1.94921	--	1.41687	4.32701	3.07174
ENSG00000118946,PCDH17	--	--	--	4.02051	--	0.66381	--	--	--	--	--	--	1.67168	3.67731
ENSG00000112837,TBX18	3.84106	--	--	--	--	--	--	--	--	--	--	--	3.04115	--
ENSG00000249459,ZNF286B	1.45931	--	--	0.261743	--	--	0.805319	--	--	--	--	3.15168	3.80659	--
ENSG00000167258,CDK12	--	--	--	9.05237	--	1.36805	--	--	--	3.42837	--	3.42837	2.65574	1.32917
ENSG00000135144,DTX1	--	--	--	--	--	--	--	--	--	--	--	3.99116	3.3894	0.705761
ENSG00000085224,ATRX	0.518628	--	0.00948123	--	--	3.57718	--	--	--	1.28718	--	1.82452	3.50694	1.2082
ENSG00000106263,EIF3B	--	--	--	--	--	--	--	--	--	--	--	3.36955	3.7453	--
ENSG00000135776,ABCB10	--	--	--	--	--	--	--	--	--	3.33435	--	--	4.94347	0.27731
ENSG00000105737,GRIK5	--	--	--	0.828364	--	1.4404	--	--	--	--	--	2.60845	4.15907	1.32062
ENSG00000206503,HLA-A	--	--	--	--	--	--	--	--	--	--	--	2.91846	3.72336	--
ENSG00000184634,MED12	--	--	--	--	--	--	--	--	--	--	--	0.473134	3.45312	4.2433
ENSG00000185442,FAM174B	--	--	--	--	--	--	--	--	--	--	--	--	4.35327	--
ENSG00000139329,LUM	--	4.04281	--	2.53785	--	2.84461	--	--	2.71824	--	--	0.793437	--	1.29478
ENSG00000153487,ING1	--	--	4.12196	--	--	--	--	--	--	--	--	--	2.06426	--
ENSG00000132463,GRSF1	3.01154	2.52625	0.873776	--	--	--	--	--	--	--	--	3.12576	3.37551	--
ENSG00000103510,KAT8	--	--	2.95971	--	--	--	--	--	--	--	--	2.13502	3.617	0.0758459
ENSG00000227191,TRGC2	--	--	--	--	--	3.77437	--	--	--	--	--	3.2937	1.27288	--
ENSG00000120149,MSX2	4.09952	--	--	--	--	--	--	--	--	--	--	2.40574	3.44585	--
ENSG00000198795,ZNF521	2.4273	--	--	2.21078	--	--	--	--	--	--	--	3.48794	2.56515	3.15187
ENSG00000123685,BATF3	5.11019	--	--	--	--	--	2.49442	--	--	--	--	--	2.0677	--
ENSG00000258539,AC068896.1	--	3.70506	--	--	--	--	--	--	--	--	--	1.83271	2.2028	--
ENSG00000169375,SIN3A	--	--	1.05935	--	--	3.28332	0.506298	--	--	--	--	2.75632	2.89465	1.76669
ENSG00000131018,SYNE1	--	--	--	--	--	--	--	--	3.9741	--	--	3.65382	3.87265	2.3928
ENSG00000268173,AC007192.1	--	--	0.17146	--	--	0.17146	--	--	--	--	--	4.93468	3.93598	--
ENSG00000105647,PIK3R2	--	--	0.17146	--	--	0.17146	--	--	--	--	--	5.69384	3.93598	--
ENSG00000145675,PIK3R1	--	--	0.738895	--	--	0.738895	--	--	--	--	--	5.9391	4.25414	0.462844
ENSG00000145715,RASA1	--	--	--	--	--	1.50288	--	--	1.16137	--	--	2.5483	3.43135	1.69292
ENSG00000140479,PCSK6	--	--	2.0372	--	--	2.9108	--	--	--	--	--	2.20578	4.22054	--
ENSG00000125107,CNOT1	--	--	--	--	--	--	--	--	--	--	--	1.5245	2.36226	3.3748
ENSG00000086015,MAST2	--	--	0.921197	--	--	4.87141	--	--	0.0926984	2.74246	--	2.74246	3.17675	--
ENSG00000163939,PBRM1	2.08214	--	0.635917	--	--	0.401382	--	--	2.05028	1.75491	--	--	3.23809	1.82554
ENSG00000072832,CRMP1	--	--	--	2.85003	--	2.64825	--	--	--	--	--	3.6231	3.43562	0.230576
ENSG00000139687,RB1	--	--	--	--	--	--	--	--	--	--	--	2.9984	2.74314	3.83435
ENSG00000101412,E2F1	--	--	--	--	--	--	2.83206	--	--	--	--	2.32042	4.86284	0.296467
ENSG00000196159,FAT4	--	--	--	3.09831	--	1.0593	--	--	--	--	--	2.22325	2.80885	1.76443
ENSG00000129911,KLF16	0.613118	--	--	--	--	--	--	--	--	--	--	4.65314	4.16111	--
ENSG00000157540,DYRK1A	--	--	1.10501	2.06974	--	2.14039	--	--	--	2.17816	--	2.08366	3.56564	1.70429
ENSG00000102271,KLHL4	--	--	1.49518	--	--	1.38522	--	--	2.55806	--	--	2.60778	2.12508	3.10492
ENSG00000163661,PTX3	--	--	--	--	--	--	--	--	--	--	--	3.6616	3.46954	--
ENSG00000079337,RAPGEF3	--	--	--	--	--	--	--	--	--	--	--	3.39687	3.48786	--
ENSG00000183682,BMP8A	--	--	--	--	--	--	--	--	--	--	--	4.62446	2.89606	--
ENSG00000196367,TRRAP	--	--	--	--	--	--	--	--	0.554876	--	--	1.27173	2.9452	3.52788
ENSG00000123124,WWP1	--	--	1.04831	5.35759	--	2.17049	--	--	1.56561	--	--	2.40606	1.035	1.58973
ENSG00000136141,LRCH1	--	2.19341	--	3.02547	--	2.15313	--	--	2.15726	--	--	2.32669	3.19728	--
ENSG00000186350,RXRA	--	--	--	--	--	1.91095	--	--	--	--	--	3.21704	3.17437	0.946644
ENSG00000119414,PPP6C	--	--	5.88109	--	--	2.66754	--	--	--	--	--	--	2.79927	1.16562
ENSG00000090470,PDCD7	--	--	--	--	--	--	--	--	--	--	--	3.98286	4.63186	0.19027
ENSG00000091831,ESR1	--	--	0.387877	--	--	4.33632	1.95965	--	--	--	--	2.26994	3.14725	0.664973
ENSG00000181790,ADGRB1	--	--	--	--	--	--	--	--	--	--	2.73398	1.36228	4.01339	1.20683
ENSG00000184937,WT1	4.05388	--	--	--	--	--	--	--	--	--	--	3.64794	3.76892	0.629475
ENSG00000115904,SOS1	1.18777	--	--	--	--	2.26254	--	--	--	--	--	2.44172	2.37611	1.72732
ENSG00000138606,SHF	--	--	4.90166	--	--	4.90166	--	--	--	--	--	1.99441	2.67781	--
ENSG00000188107,EYS	--	--	--	3.5313	--	--	--	--	--	--	--	0.957346	0.767565	--
ENSG00000068781,STON1-GTF2A1L	--	--	--	--	--	--	--	--	--	--	--	3.59198	3.72895	--
ENSG00000139800,ZIC5	2.47818	--	--	0.913179	--	--	--	--	--	--	--	3.6996	5.18739	0.00647273
ENSG00000147251,DOCK11	--	--	--	--	--	--	--	--	--	--	--	2.71844	2.68906	2.12928
ENSG00000065559,MAP2K4	--	--	1.27576	--	--	4.304	--	--	--	2.42012	--	2.42012	4.3947	1.84328
ENSG00000163508,EOMES	1.30146	--	--	--	--	--	0.864808	--	--	--	--	4.18015	3.96533	0.991286
ENSG00000175745,NR2F1	2.23659	--	3.38009	--	--	2.696	--	--	--	--	--	1.68492	3.68064	1.04577
ENSG00000198626,RYR2	--	--	0.0512979	0.687577	--	2.16544	--	--	0.117704	--	--	1.43729	1.56937	3.65797
ENSG00000166825,ANPEP	--	--	4.33146	--	--	4.33146	--	--	--	--	--	--	1.09003	--
ENSG00000102038,SMARCA1	0.740863	1.05875	0.800437	--	--	--	--	--	--	2.65026	--	1.21433	2.82224	2.02012
ENSG00000166033,HTRA1	--	--	1.45776	--	--	--	--	--	1.35776	--	--	4.04127	4.34518	0.18987
ENSG00000104447,TRPS1	5.39906	--	--	0.329129	--	--	1.54909	--	--	--	--	3.23607	1.62229	2.56175
ENSG00000112742,TTK	--	--	--	--	--	4.77603	--	--	--	3.65074	--	3.65074	2.82685	0.979167
ENSG00000143674,MAP3K21	--	--	0.894953	1.64054	--	2.48119	--	--	--	1.1793	--	1.1793	5.86237	--
ENSG00000133030,MPRIP	--	--	--	--	--	3.25802	--	--	--	--	--	3.20188	1.96133	--
ENSG00000178385,PLEKHM3	--	--	--	--	--	1.51037	--	--	--	--	--	3.9136	2.15878	0.474395
ENSG00000143869,GDF7	--	--	--	--	--	--	--	--	--	--	--	4.15963	3.57714	--
ENSG00000105991,HOXA1	3.53762	--	--	--	--	--	--	--	--	--	--	2.32403	--	--
ENSG00000260836,AC245033.1	--	0.927285	--	--	--	--	--	--	--	--	--	4.87795	--	--
ENSG00000197044,ZNF441	1.25103	--	--	0.574006	--	--	--	--	--	--	--	4.18671	--	--
ENSG00000165164,CFAP47	--	--	--	--	--	--	--	--	--	--	--	2.24197	2.16466	2.15139
ENSG00000135363,LMO2	--	--	1.43322	--	--	--	--	--	--	--	--	4.61273	3.46287	0.544879
ENSG00000127252,HRASLS	--	--	--	--	--	--	--	--	--	--	--	3.95698	4.40584	0.294718
ENSG00000174738,NR1D2	3.05939	--	--	--	--	2.68103	2.37155	--	--	--	--	0.503817	4.43324	--
ENSG00000076984,MAP2K7	--	--	1.93242	0.925311	--	1.774	--	--	--	3.71648	--	3.71648	2.78317	1.30459
ENSG00000135636,DYSF	--	--	--	2.75281	--	0.641066	--	--	--	--	--	2.30116	3.05635	1.28818
ENSG00000142279,WTIP	--	--	--	--	--	--	--	--	--	--	--	4.2852	4.06688	0.107691
ENSG00000169857,AVEN	--	--	--	--	--	--	--	--	--	--	--	--	4.05601	--
ENSG00000140992,PDPK1	--	--	--	--	--	--	--	--	--	--	--	6.0321	1.39946	0.359133
ENSG00000008516,MMP25	--	--	0.318794	--	--	--	--	--	--	--	--	1.52502	2.84337	--
ENSG00000152402,GUCY1A2	--	--	--	--	--	1.38061	--	--	--	2.51967	--	1.55384	3.24166	2.23159
ENSG00000174469,CNTNAP2	--	--	--	0.818589	--	--	--	--	--	--	--	3.5683	1.95184	2.11823
ENSG00000116032,GRIN3B	--	--	--	--	--	0.711798	--	--	--	--	--	4.41667	3.43399	--
ENSG00000179091,CYC1	--	--	0.650703	--	--	2.47504	--	--	--	2.91374	--	--	3.31854	--
ENSG00000169926,KLF13	1.0672	--	--	--	--	--	--	--	--	--	--	3.92369	4.47375	0.155916
ENSG00000117868,ESYT2	--	--	--	0.537081	--	--	--	--	--	--	--	3.02178	4.53952	--
ENSG00000167395,ZNF646	1.78544	--	--	--	--	--	--	--	--	--	--	5.70017	2.95469	--
ENSG00000006047,YBX2	--	--	--	--	--	--	--	--	--	--	--	--	4.03908	--
ENSG00000275740,AC091959.3	3.52555	3.52555	--	--	--	--	--	--	--	--	--	--	2.18622	--
ENSG00000125798,FOXA2	1.73206	--	--	0.373118	--	--	4.54676	--	--	--	--	--	2.96011	0.342402
ENSG00000162437,RAVER2	--	--	1.86047	--	--	--	--	--	--	--	--	2.45679	3.73474	0.5198
ENSG00000113319,RASGRF2	--	--	--	--	--	3.6865	--	--	--	--	--	1.63965	3.42816	0.870313
ENSG00000155085,AK9	--	--	--	2.34969	--	4.46906	--	--	--	--	--	2.46927	2.91794	0.10254
ENSG00000185760,KCNQ5	--	--	--	--	--	--	--	--	--	--	--	4.38374	3.00488	1.13568
ENSG00000172572,PDE3A	--	--	--	--	--	1.52563	--	--	--	--	--	2.24715	4.56839	0.403653
ENSG00000157404,KIT	0.215775	--	0.23541	0.607688	--	5.00337	--	--	--	3.25498	--	3.25498	3.31218	1.04454
ENSG00000143297,FCRL5	1.07009	--	1.74272	1.77813	--	--	--	--	--	--	--	3.43479	--	--
ENSG00000161904,LEMD2	--	--	--	--	--	--	--	--	--	--	--	2.55649	5.19365	0.0142717
ENSG00000176595,KBTBD11	--	--	--	--	--	--	--	--	4.81814	--	--	4.81814	3.03579	0.0325752
ENSG00000164430,CGAS	--	--	--	--	--	2.53	--	--	--	--	--	3.7038	2.76931	--
ENSG00000134243,SORT1	--	--	3.08704	--	--	1.24228	--	--	--	--	--	3.53915	2.38996	0.524909
ENSG00000172915,NBEA	--	--	--	--	--	--	--	--	0.876208	--	--	2.32087	2.47918	1.96391
ENSG00000153707,PTPRD	1.45395	1.86943	1.08993	2.31225	--	1.21446	--	--	2.46316	--	--	2.90114	2.88477	1.52892
ENSG00000160229,ZNF66	--	--	--	--	--	--	3.69395	--	--	--	--	--	3.83122	--
ENSG00000185650,ZFP36L1	--	1.7229	--	1.94791	--	--	--	--	--	--	--	4.47363	2.38249	0.913764
ENSG00000104375,STK3	--	--	2.04656	4.36112	--	6.80508	--	--	--	0.96992	--	0.96992	2.34634	0.917103
ENSG00000008311,AASS	--	--	--	--	--	2.32148	--	--	--	--	--	2.45927	2.41071	1.07131
ENSG00000277203,F8A1	--	--	--	--	--	--	--	--	--	--	--	--	3.98813	--
ENSG00000176842,IRX5	1.38545	--	--	--	--	--	2.3466	--	--	--	--	2.71844	4.34953	--
ENSG00000169032,MAP2K1	--	--	1.38877	0.645579	--	3.52389	--	--	--	--	--	--	3.36102	1.34425
ENSG00000143434,SEMA6C	--	--	--	--	--	--	--	--	3.63226	--	--	--	4.13721	--
ENSG00000248333,CDK11B	--	--	--	2.87374	--	2.70015	--	--	--	3.87291	--	3.87291	3.34964	0.683395
ENSG00000272602,ZNF595	3.56296	--	--	0.404642	--	--	3.8305	--	--	--	--	3.8305	2.91465	--
ENSG00000198598,MMP17	--	--	0.984522	--	--	--	--	--	--	--	--	2.39189	3.53039	--
ENSG00000125675,GRIA3	--	--	--	0.434309	--	4.39664	--	--	--	--	--	1.59466	2.07986	1.76041
ENSG00000113361,CDH6	--	--	--	0.125667	--	0.209042	--	--	--	--	--	--	--	2.86714
ENSG00000156113,KCNMA1	--	--	--	3.43758	--	1.71292	--	--	--	--	--	3.04746	2.48324	1.96297
ENSG00000183765,CHEK2	--	--	0.36313	5.04737	--	2.42295	--	--	3.48015	1.73957	--	1.73957	3.87625	0.815503
ENSG00000180921,FAM83H	--	--	--	--	--	--	--	--	--	--	--	4.26856	2.73405	--
ENSG00000152894,PTPRK	--	--	4.3145	3.78219	--	4.3145	--	--	0.395721	--	--	2.30801	3.07569	2.08411
ENSG00000179943,FIZ1	2.52064	--	--	--	--	--	--	--	--	--	--	4.04629	2.77509	--
ENSG00000169057,MECP2	3.84251	--	--	--	--	--	0.897062	--	--	--	--	--	2.21063	0.86836
ENSG00000182218,HHIPL1	--	--	--	--	--	--	--	--	--	--	--	2.80039	3.99963	--
ENSG00000205629,LCMT1	--	--	--	--	--	4.05681	--	--	--	--	--	--	2.35338	0.579141
ENSG00000124535,WRNIP1	--	--	--	--	--	--	0.0224064	--	--	0.481033	--	3.64098	5.17338	0.284323
ENSG00000115252,PDE1A	--	--	--	--	--	--	--	--	--	--	--	3.35824	3.75546	1.6006
ENSG00000106415,GLCCI1	--	--	--	--	--	--	--	--	--	--	--	3.86473	3.92875	0.622513
ENSG00000125834,STK35	--	--	0.794827	--	--	1.51327	--	--	--	3.58592	--	3.58592	3.9933	--
ENSG00000196712,NF1	--	--	--	--	--	--	--	--	--	--	--	0.948979	2.78465	4.68501
ENSG00000169071,ROR2	--	--	0.684537	1.42574	--	1.72098	--	--	3.09099	--	--	1.52183	2.75335	--
ENSG00000187260,WDR86	--	--	--	--	--	--	--	--	5.02758	--	--	--	2.90545	--
ENSG00000261934,PCDHGA9	--	--	--	2.60385	--	0.93885	--	--	--	--	--	0.85837	--	0.911393
ENSG00000124159,MATN4	--	--	--	--	--	--	--	--	--	--	--	4.06844	2.57819	--
ENSG00000111799,COL12A1	--	--	0.89692	0.26591	--	--	--	--	1.19435	--	--	4.00852	3.70769	0.596585
ENSG00000065361,ERBB3	--	--	0.658318	1.19252	--	1.81845	--	--	--	--	5.39546	5.32796	2.81784	1.13013
ENSG00000158486,DNAH3	--	--	--	4.05707	--	3.46721	--	--	--	2.50135	--	1.61078	--	0.772945
ENSG00000006652,IFRD1	--	--	--	--	--	--	--	--	--	--	--	4.93181	1.21007	0.694089
ENSG00000180340,FZD2	--	--	--	--	--	--	--	--	--	--	4.04627	--	2.90728	0.940734
ENSG00000123607,TTC21B	--	1.90178	1.14457	--	--	--	--	--	2.49641	--	--	2.49641	2.91029	--
ENSG00000155903,RASA2	--	--	--	--	--	2.7664	--	--	--	--	--	2.10225	3.76935	0.435615
ENSG00000280987,MATR3	0.41559	--	--	--	--	--	--	--	--	--	--	3.19567	3.12827	1.23961
ENSG00000136383,ALPK3	0.681999	--	1.55155	--	--	--	--	--	--	0.489503	--	3.50114	4.25599	0.048697
ENSG00000166035,LIPC	--	--	--	--	--	--	--	--	--	--	--	2.37261	0.789104	--
ENSG00000050327,ARHGEF5	--	--	--	--	--	--	--	--	4.38679	--	--	5.23609	0.693232	0.103564
ENSG00000123095,BHLHE41	2.59367	--	--	--	--	--	--	--	--	--	--	--	3.04768	--
ENSG00000177272,KCNA3	--	--	--	--	--	--	--	--	--	--	--	4.16028	3.61367	0.641433
ENSG00000106799,TGFBR1	--	--	--	1.19981	--	4.49535	--	--	--	2.27354	--	0.916774	2.54373	1.0739
ENSG00000159461,AMFR	--	--	--	--	--	--	--	--	1.56031	--	--	2.24061	3.76306	0.984822
ENSG00000092964,DPYSL2	--	--	--	--	--	6.04388	--	--	--	--	--	0.869214	4.21938	0.612966
ENSG00000101442,ACTR5	--	--	--	--	--	--	--	--	--	--	--	--	3.90282	--
ENSG00000175040,CHST2	--	--	--	--	--	1.26718	--	--	--	--	--	3.83606	3.54747	0.709841
ENSG00000242852,ZNF709	3.60903	--	--	0.797525	--	--	2.23455	--	--	--	--	3.99687	2.0653	1.62229
ENSG00000111885,MAN1A1	--	--	--	--	--	2.33236	--	--	--	--	--	--	3.02456	0.918191
ENSG00000043355,ZIC2	1.02392	--	--	0.151655	--	--	--	--	--	--	--	4.08266	3.12322	0.553752
ENSG00000269713,NBPF9	--	--	--	--	--	--	--	--	--	--	--	1.88931	3.21695	--
ENSG00000221890,NPTXR	--	--	--	--	--	--	--	--	--	--	--	3.70943	3.92156	0.469871
ENSG00000072195,SPEG	--	0.934283	1.68533	1.27712	--	3.64198	--	--	1.58794	1.88405	--	6.15592	4.10711	0.366397
ENSG00000155974,GRIP1	--	--	1.47576	--	--	--	--	--	3.87676	--	--	--	3.36225	--
ENSG00000128713,HOXD11	1.32244	--	--	--	--	--	--	--	--	--	--	2.7179	4.82517	0.184034
ENSG00000188895,MSL1	--	--	--	--	--	--	--	--	--	--	--	3.61433	3.76103	0.438715
ENSG00000225968,ELFN1	--	3.58542	--	2.33546	--	1.13931	--	--	4.07021	--	--	2.83461	1.92902	0.303905
ENSG00000120063,GNA13	--	--	--	--	--	4.83749	--	--	--	--	--	--	0.485159	0.471282
ENSG00000112541,PDE10A	--	--	--	--	--	2.14274	--	--	5.28889	--	--	0.245084	1.93778	2.24461
ENSG00000142599,RERE	1.15644	--	1.43158	--	--	--	--	--	--	1.34738	--	0.707623	4.95459	0.829827
ENSG00000141644,MBD1	4.78029	--	--	0.298476	--	--	3.4637	--	--	--	--	--	3.53758	0.273017
ENSG00000164736,SOX17	1.27968	--	--	--	--	--	--	--	--	--	--	2.15521	5.22325	0.580346
ENSG00000109472,CPE	--	--	--	--	--	1.93589	--	--	--	--	--	--	2.99648	0.937403
ENSG00000196437,ZNF569	4.03667	--	--	1.44834	--	--	1.98308	--	--	--	--	3.4264	0.325822	1.88761
ENSG00000179588,ZFPM1	1.71123	--	--	--	--	--	--	--	--	--	--	1.60002	4.47385	--
ENSG00000152270,PDE3B	--	--	--	--	--	--	--	--	--	--	--	3.19141	3.84779	0.99499
ENSG00000133818,RRAS2	--	--	--	1.47822	--	1.72328	--	--	--	2.24661	--	2.95139	2.96562	0.645557
ENSG00000142627,EPHA2	--	--	1.56958	1.47959	--	2.39197	--	--	2.23297	1.99873	--	1.99873	3.17052	0.713253
ENSG00000169862,CTNND2	--	--	0.431353	--	--	--	--	--	2.9722	--	--	0.479408	3.63329	1.65173
ENSG00000160460,SPTBN4	--	--	--	--	--	0.145628	--	--	2.49659	--	--	2.097	3.69977	0.311491
ENSG00000198092,TMPRSS11F	3.65465	--	--	--	--	--	--	--	--	--	--	2.0734	1.95903	--
ENSG00000198108,CHSY3	--	--	--	--	--	0.571495	--	--	--	--	--	4.1991	3.93906	--
ENSG00000135439,AGAP2	--	--	--	--	--	0.0679056	--	--	--	2.52279	--	1.4712	4.48074	0.609594
ENSG00000113389,NPR3	--	--	1.61633	--	--	--	--	--	--	--	--	1.97045	4.60167	0.0248653
ENSG00000161542,PRPSAP1	--	--	--	--	--	--	--	--	--	--	--	--	3.4358	0.509529
ENSG00000169894,MUC3A	--	--	--	--	--	--	--	--	--	--	--	--	3.84279	--
ENSG00000149639,SOGA1	--	--	--	--	--	--	--	--	--	--	--	2.39682	3.50418	--
ENSG00000123338,NCKAP1L	--	--	--	--	--	--	--	--	--	--	--	--	3.24113	2.18571
ENSG00000064042,LIMCH1	--	--	--	--	--	--	--	--	--	--	--	3.44206	3.65031	0.0781599
ENSG00000133059,DSTYK	--	--	0.124224	--	--	2.17983	--	--	--	4.03104	--	4.03104	2.2493	--
ENSG00000165996,HACD1	--	--	--	--	--	--	--	--	--	--	--	3.00366	4.10859	--
ENSG00000197859,ADAMTSL2	--	--	--	--	--	--	--	--	--	--	--	2.22354	3.6041	0.995955
ENSG00000162711,NLRP3	--	2.68587	--	1.67103	--	0.507006	--	--	1.15195	--	--	2.55547	0.297049	2.17704
ENSG00000114757,PEX5L	--	3.82621	4.13153	--	--	--	--	--	4.29755	--	--	4.33581	2.06402	0.574255
ENSG00000168026,TTC21A	--	2.15457	1.86997	--	--	--	--	--	2.13	--	--	2.74374	1.59397	--
ENSG00000048028,USP28	--	--	--	--	--	1.21427	--	--	--	--	--	1.90313	3.3222	1.77908
ENSG00000107338,SHB	--	--	1.10138	--	--	1.10138	--	--	--	--	--	1.63972	5.56176	0.283621
ENSG00000111727,HCFC2	--	--	3.94161	--	--	1.7301	--	--	2.30561	--	--	2.47117	3.82065	0.564081
ENSG00000005889,ZFX	2.37185	--	--	--	--	--	2.40726	--	--	--	--	3.96239	2.44252	1.50087
ENSG00000104517,UBR5	--	--	--	--	--	--	--	--	--	1.5652	--	0.153578	2.38241	3.18399
ENSG00000112406,HECA	--	--	--	--	--	--	--	--	--	--	--	1.88404	3.86346	1.21013
ENSG00000125398,SOX9	1.95649	--	--	0.958486	--	--	--	--	--	--	--	2.4684	3.09271	1.25079
ENSG00000178209,PLEC	--	--	--	--	--	--	--	--	2.3128	--	--	2.45761	3.43851	0.720934
ENSG00000185274,GALNT17	--	--	--	--	--	0.610651	--	--	--	--	--	2.98951	3.94017	3.04284
ENSG00000187554,TLR5	--	3.59661	--	1.2296	--	1.0762	--	--	0.948244	--	--	1.9654	--	--
ENSG00000198176,TFDP1	1.83323	--	--	--	--	--	3.35217	--	--	--	--	--	2.32643	1.18158
ENSG00000131398,KCNC3	--	--	--	1.57715	--	1.40821	--	--	--	--	--	2.83114	3.87799	0.295379
ENSG00000167674,HDGFL2	--	--	--	--	--	--	--	--	--	--	--	3.70011	3.06214	0.444511
ENSG00000139977,NAA30	--	--	--	--	--	0.320371	--	--	--	--	--	4.77173	4.21405	0.47531
ENSG00000083807,SLC27A5	--	--	--	--	--	2.73362	--	--	--	--	--	1.32189	4.5931	0.071501
ENSG00000165671,NSD1	--	--	2.06922	2.90047	--	0.479695	--	--	3.63728	--	--	2.27722	3.51645	0.677761
ENSG00000155380,SLC16A1	--	--	--	--	--	--	--	--	--	--	--	0.816307	2.18183	--
ENSG00000137266,SLC22A23	--	--	--	--	--	--	--	--	--	--	--	3.07428	3.69358	0.691456
ENSG00000082458,DLG3	--	--	1.27852	--	--	--	--	--	3.26774	--	--	--	3.07639	1.28578
ENSG00000184304,PRKD1	--	--	1.34084	1.59344	--	1.15337	--	--	--	1.82511	--	1.82511	3.38079	1.24465
ENSG00000188994,ZNF292	1.52631	--	--	1.43402	--	--	--	--	--	--	--	1.82593	4.00937	0.422608
ENSG00000163563,MNDA	4.71864	--	--	--	--	--	--	--	--	--	--	0.898091	--	0.934986
ENSG00000133985,TTC9	--	3.44687	--	--	--	--	--	--	1.91968	--	--	2.53358	3.22757	--
ENSG00000163040,CCDC74A	--	--	--	--	--	--	--	--	--	--	--	3.38561	3.25457	--
ENSG00000154359,LONRF1	--	0.845374	2.22267	--	--	--	--	--	--	--	--	3.41346	4.1555	0.33668
ENSG00000168610,STAT3	--	--	1.81188	--	--	1.81188	--	--	--	--	--	2.22861	2.82498	1.08245
ENSG00000188786,MTF1	2.21322	--	--	--	--	--	--	--	--	--	--	4.02353	1.94726	0.997765
ENSG00000198353,HOXC4	4.10582	--	--	--	--	--	--	--	--	--	--	2.38352	1.58283	--
ENSG00000088882,CPXM1	--	--	--	--	--	3.59778	--	--	--	--	--	1.51431	1.61365	0.79578
ENSG00000115415,STAT1	2.38943	--	2.6093	--	--	--	1.32919	--	--	--	--	2.55806	2.09442	1.51102
ENSG00000178568,ERBB4	--	--	1.06438	2.67045	--	2.77773	--	--	--	1.98559	1.8728	1.98559	2.34641	1.74938
ENSG00000183421,RIPK4	--	--	2.74939	--	--	4.00172	--	--	1.07836	0.881663	--	1.44805	2.5189	--
ENSG00000168556,ING2	--	--	2.80385	--	--	--	--	--	--	--	--	--	3.23847	0.498338
ENSG00000198382,UVRAG	--	--	--	--	--	1.18135	--	--	--	--	--	4.39903	2.20982	0.0172545
ENSG00000164867,NOS3	--	--	--	1.50069	--	1.99437	--	--	--	3.29874	--	1.52864	2.85211	--
ENSG00000177465,ACOT4	--	--	--	--	--	--	--	--	--	--	--	4.18459	1.82995	--
ENSG00000102054,RBBP7	--	--	2.32008	--	--	--	--	--	2.71787	--	--	--	2.74464	0.0416971
ENSG00000239697,TNFSF12	--	--	--	--	--	--	--	--	--	2.72549	--	--	2.40916	0.16813
ENSG00000130758,MAP3K10	--	--	--	0.283982	--	0.709021	--	--	--	2.82477	--	2.82477	3.85005	0.735
ENSG00000185800,DMWD	--	--	--	--	--	--	--	--	3.1748	--	--	--	3.57439	0.547053
ENSG00000146094,DOK3	--	--	3.73974	--	--	--	--	--	--	--	--	1.5465	3.20324	--
ENSG00000173258,ZNF483	1.72613	--	--	--	--	--	0.634436	--	--	--	--	2.50791	2.89462	1.12634
ENSG00000181588,MEX3D	0.502566	0.321709	--	--	--	--	--	6.47751	--	--	--	--	5.59458	0.175389
ENSG00000278139,AL358075.4	--	--	2.69226	--	--	2.69226	--	--	--	--	--	1.54991	2.66484	--
ENSG00000164690,SHH	--	--	--	1.10839	--	--	--	--	--	--	4.34687	--	2.94289	0.3696
ENSG00000154493,C10orf90	--	--	--	--	--	--	--	--	--	--	--	3.17144	3.68232	--
ENSG00000126583,PRKCG	--	--	--	2.88848	--	4.03362	--	--	--	--	--	4.19941	2.01577	1.07722
ENSG00000113749,HRH2	--	--	--	--	--	1.40771	--	--	--	--	2.53671	3.05042	3.26048	1.08995
ENSG00000132466,ANKRD17	--	0.285116	3.56812	--	--	2.34448	--	0.777973	0.814589	--	--	0.868282	2.46923	2.36649
ENSG00000078177,N4BP2	--	--	--	--	--	1.58644	--	--	--	--	--	5.0947	1.49233	--
ENSG00000176165,FOXG1	1.67838	--	--	2.26712	--	--	1.40967	--	--	--	--	--	4.07985	0.785077
ENSG00000102221,JADE3	--	--	1.63492	--	--	--	--	--	--	--	--	4.07658	1.54653	1.26228
ENSG00000143341,HMCN1	0.0784579	--	0.694281	--	--	1.73057	--	--	--	--	--	3.12343	2.19114	1.31628
ENSG00000178996,SNX18	--	--	--	--	--	--	--	--	--	1.87849	--	3.05781	3.68212	--
ENSG00000140470,ADAMTS17	--	--	--	--	--	--	--	--	--	--	--	2.47745	3.43676	--
ENSG00000177189,RPS6KA3	--	--	1.64097	3.49804	--	0.671591	--	--	--	5.50591	--	5.50591	2.42591	1.40718
ENSG00000183770,FOXL2	--	--	--	--	--	--	3.65856	--	--	--	--	--	3.13937	--
ENSG00000102755,FLT1	0.418271	0.403872	0.704317	1.70111	--	2.64539	--	--	--	--	--	3.13537	2.33303	1.91489
ENSG00000165156,ZHX1	4.76554	--	--	--	--	--	0.405911	--	--	--	--	1.65164	2.50557	1.12423
ENSG00000164983,TMEM65	--	--	--	--	--	--	--	--	--	--	--	3.95504	3.446	0.339882
ENSG00000214022,REPIN1	2.41809	--	--	0.18791	--	--	--	--	--	--	--	3.73441	3.08181	--
ENSG00000125676,THOC2	--	--	--	--	--	--	--	--	--	--	--	1.52115	1.4667	3.77707
ENSG00000077044,DGKD	--	--	--	--	--	--	--	--	--	--	0.652503	3.02148	3.59983	1.49381
ENSG00000162825,NBPF20	--	--	--	--	--	--	--	--	--	--	--	--	3.68421	--
ENSG00000143061,IGSF3	2.63776	2.0899	--	1.78958	--	2.17383	--	--	--	--	--	0.948523	2.02364	--
ENSG00000173175,ADCY5	--	--	--	--	--	--	--	--	--	--	--	1.67247	3.90638	1.5542
ENSG00000198162,MAN1A2	--	--	--	--	--	5.18633	--	--	--	--	--	--	1.84235	0.880588
ENSG00000128591,FLNC	--	--	0.103676	--	--	--	--	--	--	--	--	3.80751	--	1.63092
ENSG00000185668,POU3F1	2.39749	--	--	--	--	--	--	--	--	--	--	--	4.6125	0.137059
ENSG00000179776,CDH5	--	--	--	0.46779	--	4.28436	--	--	--	--	--	--	0.822977	--
ENSG00000138685,FGF2	--	--	--	--	--	0.99392	--	--	--	--	--	3.49827	4.07505	0.181711
ENSG00000108055,SMC3	--	--	--	--	--	--	--	--	--	--	--	0.86129	3.16356	2.31744
ENSG00000114520,SNX4	--	--	--	--	--	--	--	--	--	1.84976	--	--	2.20449	0.479652
ENSG00000144451,SPAG16	--	--	--	--	--	--	--	--	2.62052	--	--	--	2.7031	--
ENSG00000157741,UBN2	--	--	--	--	--	--	--	--	--	--	--	3.8492	3.98982	0.590521
ENSG00000175387,SMAD2	--	--	--	--	--	--	3.55263	--	--	--	--	--	1.55063	1.84222
ENSG00000165458,INPPL1	1.18459	--	1.83906	--	--	1.83906	--	--	1.65332	--	--	2.80631	2.86511	0.402932
ENSG00000175556,LONRF3	--	--	--	--	--	--	--	--	0.814469	--	--	4.61243	3.0665	0.773322
ENSG00000196576,PLXNB2	--	--	--	--	--	--	--	--	1.6936	--	--	1.93239	4.42587	0.0762061
ENSG00000147065,MSN	--	--	2.83082	--	--	--	--	--	--	--	--	1.18706	1.64058	1.95594
ENSG00000043591,ADRB1	--	--	0.665684	--	--	0.811872	--	--	--	--	3.09991	3.09991	3.42394	--
ENSG00000143643,TTC13	--	4.33505	1.51718	--	--	--	--	--	0.846567	--	--	2.21195	3.93325	0.10025
ENSG00000124813,RUNX2	1.98459	--	--	--	--	--	3.68298	--	--	--	--	0.760974	5.58986	0.805914
ENSG00000171488,LRRC8C	--	3.06279	--	1.1597	--	0.515714	--	--	2.07618	--	--	2.02319	1.07435	--
ENSG00000050730,TNIP3	--	--	--	--	--	--	--	--	--	--	--	3.55323	3.12287	0.56497
ENSG00000170653,ATF7	2.81954	--	--	--	--	--	2.82152	--	--	--	--	--	2.09621	0.590009
ENSG00000084112,SSH1	--	--	--	--	--	3.65531	--	--	--	--	--	2.79382	1.61731	0.633288
ENSG00000182325,FBXL6	--	2.11403	--	2.93755	--	0.59986	--	--	2.32383	--	--	1.92465	3.65116	0.00404405
ENSG00000117505,DR1	0.637092	--	3.16913	--	--	--	--	--	--	--	--	2.61317	--	--
ENSG00000257923,CUX1	2.55508	--	--	--	--	--	1.11047	--	--	--	--	0.87401	3.2534	1.57379
ENSG00000141858,SAMD1	--	--	--	--	--	--	--	--	2.50481	--	--	--	4.1773	--
ENSG00000154370,TRIM11	--	--	--	--	--	--	--	--	4.65329	--	--	--	2.1906	0.570258
ENSG00000162521,RBBP4	--	--	3.91442	--	--	--	--	--	1.67478	--	--	--	1.47628	0.700818
ENSG00000127603,MACF1	--	--	--	--	--	3.17546	--	--	1.73558	1.45505	--	1.5964	5.13195	1.3047
ENSG00000185000,DGAT1	--	--	--	--	--	--	--	--	--	--	--	2.88184	3.91377	0.164652
ENSG00000213079,SCAF8	3.54666	3.39232	1.77057	--	--	--	--	--	--	--	--	1.5274	2.36505	0.915662
ENSG00000268500,AC018755.2	2.00028	--	2.85309	0.516327	--	--	--	--	--	--	--	2.45541	--	--
ENSG00000180592,SKIDA1	--	--	--	--	--	--	--	--	--	--	--	3.71837	3.05357	0.159556
ENSG00000205642,VCX3B	--	--	--	--	--	--	--	--	--	--	--	--	3.61032	--
ENSG00000070756,PABPC1	--	--	3.34325	--	--	--	--	--	--	--	--	1.3263	2.2092	--
ENSG00000167971,CASKIN1	--	--	0.874871	--	--	0.0172023	--	--	4.80646	--	--	4.77708	2.80997	0.163752
ENSG00000169418,NPR1	--	--	--	--	--	3.29026	--	--	--	3.6342	--	3.6342	1.61974	0.225356
ENSG00000111752,PHC1	--	--	--	--	--	--	--	--	--	--	--	1.95161	3.5743	--
ENSG00000152556,PFKM	--	--	--	--	--	4.27417	--	--	--	--	--	3.61048	2.09144	--
ENSG00000101161,PRPF6	--	3.56853	1.11816	--	--	--	--	--	0.429573	--	--	2.02471	--	1.42584
ENSG00000284874,SEPT5-GP1BB	--	2.8614	--	--	--	--	--	--	--	2.51674	--	--	1.95033	--
ENSG00000259956,RBM15B	1.07682	1.07682	1.52615	--	--	--	--	--	--	--	--	1.08864	3.92866	0.855015
ENSG00000099949,LZTR1	--	--	2.83764	--	--	1.55925	--	--	3.95876	--	--	3.95876	3.91167	1.9783
ENSG00000112320,SOBP	--	--	--	--	--	--	--	--	--	--	--	--	3.44459	--
ENSG00000156304,SCAF4	--	--	1.96639	--	--	--	--	--	--	--	--	1.48865	2.69857	1.92605
ENSG00000172985,SH3RF3	--	--	1.31057	--	--	--	--	--	3.33032	--	--	--	3.5277	0.12467
ENSG00000105409,ATP1A3	--	--	--	0.661203	--	--	--	--	--	--	--	2.04959	2.13064	2.63862
ENSG00000103126,AXIN1	--	--	3.33807	--	--	--	--	--	--	--	--	2.61845	1.48537	0.692206
ENSG00000084072,PPIE	2.35295	2.35295	0.510667	--	--	0.0969866	--	--	--	--	--	3.55775	1.53581	0.461255
ENSG00000198440,ZNF583	1.27571	--	--	--	--	--	5.15273	--	--	--	--	6.20726	1.17061	1.43721
ENSG00000152520,PAN3	--	--	--	--	--	--	--	--	--	--	--	--	4.15528	0.920019
ENSG00000185947,ZNF267	0.840687	--	--	--	--	--	--	--	--	--	--	4.10127	1.97234	--
ENSG00000066777,ARFGEF1	--	--	--	--	--	--	--	--	--	--	--	3.39745	1.87552	1.65895
ENSG00000014257,ACPP	--	--	--	--	--	3.74535	--	--	--	--	--	1.04873	3.11332	0.56181
ENSG00000185070,FLRT2	--	2.36807	--	0.881421	--	1.70481	--	--	1.16268	--	--	1.86938	2.64183	0.617584
ENSG00000054598,FOXC1	1.88334	--	--	--	--	--	2.96813	--	--	--	--	--	3.51984	0.0900346
ENSG00000183023,SLC8A1	--	--	--	0.886006	--	--	--	--	--	--	--	2.28944	1.94917	3.04364
ENSG00000112530,PACRG	--	--	--	--	--	--	--	--	--	--	--	2.65275	3.73533	0.5556
ENSG00000090447,TFAP4	2.71374	--	--	--	--	--	--	--	--	--	--	1.88168	2.24782	--
ENSG00000144580,CNOT9	--	--	4.22124	--	--	--	--	--	--	--	--	0.568981	2.11016	0.560643
ENSG00000112715,VEGFA	--	--	--	--	--	--	--	--	--	3.13757	--	3.50766	4.37144	0.275772
ENSG00000095794,CREM	3.53475	--	--	--	--	--	3.40341	--	1.17997	--	--	--	2.33234	0.337703
ENSG00000197050,ZNF420	4.31944	--	--	0.307427	--	--	1.20951	--	--	--	--	3.69974	2.01501	1.3536
ENSG00000182742,HOXB4	2.46757	--	--	--	--	--	--	--	--	--	--	2.92254	3.00618	0.294878
ENSG00000154127,UBASH3B	--	--	--	4.03432	--	3.08784	--	--	--	--	--	1.17562	2.7304	0.0406783
ENSG00000160593,JAML	3.54758	5.11474	--	0.0464561	--	0.691235	--	--	--	--	--	2.79682	2.67832	--
ENSG00000133401,PDZD2	--	--	0.458142	--	--	--	--	--	2.45256	--	--	--	3.35659	0.488206
ENSG00000167034,NKX3-1	2.06982	--	--	--	--	--	--	--	--	--	--	2.5813	3.67629	0.124166
ENSG00000162878,PKDCC	--	--	--	--	--	--	--	--	--	--	--	--	3.56801	--
ENSG00000171611,PTCRA	--	--	--	--	--	--	--	--	--	--	--	3.61661	2.89852	--
ENSG00000155966,AFF2	--	--	--	--	--	--	--	--	--	--	--	1.10484	2.57175	3.11478
ENSG00000254996,ANKHD1-EIF4EBP3	--	1.21804	1.94551	--	--	1.08973	--	0.165301	0.13095	--	--	0.548193	1.7271	1.79776
ENSG00000125746,EML2	--	--	--	--	--	--	--	--	2.47448	--	--	2.76923	3.88233	--
ENSG00000072501,SMC1A	--	--	--	--	--	--	--	--	1.55923	--	--	0.556649	2.0164	3.45338
ENSG00000135976,ANKRD36	--	--	1.71574	--	--	0.335889	--	--	3.49385	--	--	4.55404	1.61991	--
ENSG00000173482,PTPRM	--	--	3.30417	4.0894	--	3.30417	--	--	0.339468	--	--	2.05272	1.32425	1.64633
ENSG00000163618,CADPS	--	--	--	--	--	--	--	--	--	--	--	0.406242	4.1759	1.78748
ENSG00000064547,LPAR2	--	--	4.98516	--	--	2.56018	--	--	--	--	--	--	0.227545	0.452408
ENSG00000102034,ELF4	--	--	--	--	--	--	3.31925	--	--	--	--	--	3.19603	1.0067
ENSG00000172239,PAIP1	--	--	--	--	--	--	--	2.31267	--	--	--	--	4.29423	0.698131
ENSG00000183840,GPR39	--	--	--	--	--	3.54175	--	--	--	--	--	--	--	--
ENSG00000168488,ATXN2L	--	--	--	--	--	--	--	--	--	--	--	2.89756	3.06338	1.10156
ENSG00000159131,GART	--	--	--	--	--	2.45272	--	--	--	--	--	3.61295	0.866267	--
ENSG00000148219,ASTN2	--	--	--	--	--	--	--	--	--	--	--	1.13304	4.00019	1.27693
ENSG00000101972,STAG2	--	--	--	--	--	--	--	--	--	--	--	0.609685	1.64008	4.6067
ENSG00000124766,SOX4	--	--	--	--	--	--	--	--	--	--	--	2.67073	4.20194	0.207064
ENSG00000165379,LRFN5	--	1.41911	--	1.48966	--	1.42188	--	--	2.91348	--	--	1.33223	1.66863	2.36746
ENSG00000091181,IL5RA	--	--	--	--	--	--	--	--	--	--	--	3.57582	2.43656	--
ENSG00000002726,AOC1	--	--	--	--	--	--	--	--	--	2.40219	--	--	3.56213	--
ENSG00000166411,IDH3A	--	--	--	--	--	4.38243	--	--	--	--	--	--	2.32065	0.366465
ENSG00000161040,FBXL13	--	2.20647	--	2.01826	--	0.454639	--	--	1.69872	--	--	0.842459	--	--
ENSG00000154928,EPHB1	--	--	0.694778	4.91153	--	3.99611	--	--	0.705416	1.34235	--	1.34235	2.27726	2.40965
ENSG00000131023,LATS1	--	--	0.739338	0.820257	--	1.93928	--	--	--	1.73312	--	1.73312	3.1674	1.48792
ENSG00000128709,HOXD9	2.13553	--	1.10962	--	--	--	--	--	--	--	--	2.41331	4.0183	0.291833
ENSG00000123472,ATPAF1	--	--	--	--	--	--	--	--	--	--	--	3.13868	3.41133	--
ENSG00000253293,HOXA10	0.404139	--	--	--	--	--	--	--	--	--	--	3.54159	3.87077	0.200001
ENSG00000185864,NPIPB4	--	--	--	--	--	--	--	--	--	--	--	4.31376	3.08286	0.0228675
ENSG00000148408,CACNA1B	--	--	--	1.02607	--	0.283645	--	--	--	--	--	1.89319	3.01294	--
ENSG00000177425,PAWR	--	--	--	--	--	--	--	--	--	--	--	--	3.51516	--
ENSG00000184702,SEPT5	--	2.8614	--	--	--	--	--	--	--	2.51674	--	--	2.1219	0.641176
ENSG00000169855,ROBO1	2.60099	0.95552	1.81531	2.75679	--	1.42279	--	--	0.441535	--	--	2.49554	3.52326	1.68184
ENSG00000141556,TBCD	--	--	0.899464	--	--	1.39533	--	--	0.198951	--	--	1.15738	3.66819	--
ENSG00000125844,RRBP1	--	--	--	--	--	--	--	--	--	--	--	3.90442	1.44232	--
ENSG00000168566,SNRNP48	--	--	--	--	--	--	--	--	--	--	--	--	3.50649	--
ENSG00000100811,YY1	2.21415	--	--	--	--	--	--	--	--	--	--	2.40998	4.06398	0.180266
ENSG00000164610,RP9	--	--	--	--	--	--	--	--	--	--	--	--	3.49947	--
ENSG00000130224,LRCH2	--	1.65814	--	2.25556	--	1.53143	--	--	2.03942	--	--	2.44772	1.85281	1.85493
ENSG00000176945,MUC20	--	--	--	--	--	--	--	--	--	--	--	--	3.94278	--
ENSG00000112238,PRDM13	--	--	--	--	--	--	--	--	--	--	--	--	3.49154	--
ENSG00000153956,CACNA2D1	--	--	--	--	--	--	--	--	--	--	--	2.53569	1.31722	2.87869
ENSG00000089094,KDM2B	2.5769	--	1.72354	--	--	1.62195	2.56102	--	0.0110154	--	--	0.596623	1.27476	1.44261
ENSG00000125848,FLRT3	--	2.60389	--	2.86482	--	1.93484	--	--	2.389	--	--	1.63411	1.78501	--
ENSG00000175471,MCTP1	--	--	--	3.52825	--	1.10568	--	--	--	--	--	2.31412	3.46863	0.63488
ENSG00000131759,RARA	--	--	--	--	--	3.37894	--	--	--	--	--	3.84154	3.80243	0.456502
ENSG00000148737,TCF7L2	2.47152	--	--	--	--	--	--	--	--	--	--	2.44043	3.76778	0.316352
ENSG00000153253,SCN3A	--	--	--	--	--	1.65718	--	--	--	--	--	3.04878	1.81745	1.10022
ENSG00000148842,CNNM2	--	--	--	--	--	--	--	--	--	--	--	3.17649	2.85278	0.650489
ENSG00000197323,TRIM33	--	--	--	--	--	--	--	--	3.05508	--	--	0.783618	2.99011	--
ENSG00000153976,HS3ST3A1	--	--	--	--	--	1.29066	--	--	--	--	--	3.44624	3.60925	0.158176
ENSG00000148110,MFSD14B	--	--	3.06843	--	--	--	--	--	--	--	--	2.68326	2.51	0.546815
ENSG00000147650,LRP12	--	--	--	2.44349	--	--	--	--	1.94071	--	--	0.374792	1.99504	1.05384
ENSG00000169554,ZEB2	3.47412	--	--	1.83667	--	--	--	--	--	--	--	4.94918	3.33188	2.38225
ENSG00000167680,SEMA6B	--	--	--	--	--	--	--	--	3.85894	--	--	0.477428	3.12946	0.487502
ENSG00000143727,ACP1	--	--	--	--	--	4.59615	--	--	--	--	--	--	1.99307	--
ENSG00000198910,L1CAM	0.951171	0.747005	1.18591	0.565001	--	0.640807	--	--	0.548748	--	--	2.64824	--	2.12647
ENSG00000142949,PTPRF	3.33757	--	1.53418	1.32805	--	--	--	--	0.345662	--	--	2.62005	1.16894	1.73656
ENSG00000162373,BEND5	--	--	--	--	--	--	--	--	--	--	--	2.84077	3.32298	0.654081
ENSG00000167637,ZNF283	3.20828	--	--	1.47322	--	--	0.846504	--	--	--	--	3.18033	2.01003	--
ENSG00000166337,TAF10	--	--	--	--	--	--	3.57031	--	--	--	--	--	3.19416	0.147219
ENSG00000166848,TERF2IP	--	--	--	--	--	--	--	--	--	--	--	4.06542	2.85076	0.166695
ENSG00000058453,CROCC	--	--	--	--	--	--	--	--	--	0.644015	--	2.68839	3.50607	--
ENSG00000104219,ZDHHC2	--	--	--	--	--	--	--	--	--	--	--	3.1509	3.07098	0.620611
ENSG00000211896,IGHG1	0.814887	1.31023	1.81421	0.23738	--	0.905575	--	--	--	--	--	2.8473	--	--
ENSG00000177565,TBL1XR1	--	--	2.32713	--	--	--	--	--	1.64464	--	--	1.69825	1.86119	1.6639
ENSG00000105290,APLP1	--	--	--	2.99113	--	1.533	--	--	--	--	--	3.16	2.39438	1.12926
ENSG00000129595,EPB41L4A	--	--	--	--	--	--	--	--	--	--	--	2.63921	2.58368	--
ENSG00000198298,ZNF485	2.54616	--	--	--	--	--	--	--	--	--	--	3.36723	--	--
ENSG00000168646,AXIN2	--	--	--	--	--	--	--	--	--	--	--	3.02756	2.56149	--
ENSG00000005810,MYCBP2	--	--	--	--	--	--	--	--	--	--	--	1.50455	1.68543	2.81125
ENSG00000111880,RNGTT	--	--	--	--	--	3.65231	--	--	--	--	--	1.91271	0.194273	0.743293
ENSG00000162706,CADM3	0.809896	--	0.010125	0.0557059	--	2.14732	--	--	--	--	--	4.04682	1.16466	1.1095
ENSG00000138741,TRPC3	--	--	--	3.2511	--	0.0368848	--	--	--	--	--	3.06035	2.56616	1.25412
ENSG00000146232,NFKBIE	--	--	--	--	--	--	--	--	2.89424	--	--	4.57879	2.40812	--
ENSG00000149054,ZNF215	1.56233	--	--	--	--	--	3.53591	--	--	--	--	1.80334	2.69113	--
ENSG00000073282,TP63	5.32251	--	--	--	--	--	0.579287	--	0.226332	--	--	0.592547	4.58582	2.27465
ENSG00000100612,DHRS7	--	--	--	--	--	2.45322	--	--	--	--	--	3.04658	3.27367	0.243923
ENSG00000101333,PLCB4	--	--	--	--	--	4.0755	--	--	--	--	--	2.75306	1.39044	0.427829
ENSG00000138615,CILP	--	--	--	--	--	--	--	--	--	--	--	2.61251	1.66635	--
ENSG00000119283,TRIM67	--	--	--	--	--	--	--	--	3.21546	--	--	--	2.59574	0.156799
ENSG00000083857,FAT1	--	--	--	3.86402	--	0.842129	--	--	--	--	--	1.62915	2.32322	0.894222
ENSG00000110048,OSBP	--	--	--	--	--	--	--	--	--	--	--	2.63381	3.1678	0.749343
ENSG00000116747,TROVE2	--	2.18119	--	--	--	--	--	2.24526	--	--	--	--	2.35566	0.609384
ENSG00000120833,SOCS2	--	--	3.04538	--	--	3.04538	--	--	--	--	--	2.74449	2.86166	0.152928
ENSG00000135373,EHF	3.67714	--	--	--	--	--	2.1671	--	--	--	--	--	1.59211	0.284073
ENSG00000130720,FIBCD1	--	--	--	--	--	--	--	--	--	--	--	4.0745	2.54124	0.221702
ENSG00000187957,DNER	--	--	--	4.61921	--	1.0596	--	--	--	--	--	3.12886	2.68216	0.870855
ENSG00000179915,NRXN1	--	--	--	2.92813	--	--	--	--	--	--	--	2.38223	1.75551	0.965138
ENSG00000114315,HES1	3.58593	--	--	--	--	--	--	--	--	--	--	2.66683	0.924671	0.467959
ENSG00000105976,MET	--	--	--	0.929675	--	2.59972	--	--	0.197672	1.86621	--	1.86621	2.75693	1.06211
ENSG00000109654,TRIM2	--	--	2.09684	--	--	--	--	--	0.44294	--	--	2.30154	0.948698	1.3659
ENSG00000139263,LRIG3	2.16546	3.86727	0.129306	3.70681	--	2.33414	--	--	2.21773	--	--	2.01482	2.4697	1.08777
ENSG00000055609,KMT2C	--	--	1.2302	3.56656	--	0.693453	0.436574	--	0.459279	--	--	2.59415	2.6488	1.05142
ENSG00000180828,BHLHE22	0.174613	--	--	--	--	--	--	--	--	--	--	3.24918	3.47374	--
ENSG00000131503,ANKHD1	--	1.21804	1.94551	--	--	1.66452	--	0.161335	0.819492	--	--	2.33245	1.71337	1.80342
ENSG00000180096,SEPT1	--	2.92162	--	--	--	--	--	--	--	1.49148	--	--	2.62695	0.286451
ENSG00000163785,RYK	--	--	--	--	--	2.53573	--	--	--	2.12591	--	2.12591	2.68201	--
ENSG00000121274,TENT4B	--	0.378921	--	--	--	--	--	--	--	--	--	2.95541	3.58875	0.392192
ENSG00000130675,MNX1	3.32574	--	--	--	--	--	--	--	--	--	--	1.286	3.67347	0.353191
ENSG00000127528,KLF2	2.01776	--	--	0.689881	--	--	--	--	--	--	--	3.30414	2.9273	--
ENSG00000105388,CEACAM5	1.0371	0.8341	0.581068	2.77122	--	0.844995	--	--	--	--	--	2.92801	--	--
ENSG00000137960,GIPC2	--	--	2.65323	--	--	--	--	--	1.23571	--	--	--	2.58931	--
ENSG00000196381,ZNF781	3.37784	--	--	--	--	--	--	--	--	--	--	3.8896	--	0.117583
ENSG00000185008,ROBO2	0.738868	0.460154	1.77044	1.44065	--	0.168634	--	--	1.42583	--	--	2.60354	1.37755	1.92571
ENSG00000141448,GATA6	2.15887	--	--	--	--	--	0.373813	--	--	--	--	1.48359	4.60447	0.140602
ENSG00000174586,ZNF497	3.74835	--	--	--	--	--	--	--	--	--	--	2.86429	--	--
ENSG00000156976,EIF4A2	0.0447076	--	0.268581	--	--	2.34353	--	--	--	--	--	2.60511	1.92964	1.17651
ENSG00000144410,CPO	--	--	--	--	--	3.3891	--	--	--	--	--	--	--	--
ENSG00000158292,GPR153	--	--	--	--	--	--	--	--	--	--	2.60968	--	3.66338	--
ENSG00000136546,SCN7A	--	--	--	0.00578215	--	2.70291	--	--	--	--	--	12.169	--	--
ENSG00000149646,CNBD2	--	--	--	--	--	--	--	--	--	--	--	--	3.56649	--
ENSG00000139746,RBM26	0.144923	--	2.62158	--	--	--	--	--	--	--	--	1.31647	2.52332	0.548254
ENSG00000073969,NSF	--	--	--	--	--	--	--	--	--	5.59899	--	--	1.02757	0.520597
ENSG00000106546,AHR	1.29768	--	--	--	--	6.53586	--	--	--	--	--	0.59252	2.11089	0.0923377
ENSG00000113231,PDE8B	--	--	--	--	--	1.15611	0.562227	--	0.786532	--	--	2.15739	3.94463	1.21445
ENSG00000188033,ZNF490	3.26131	--	--	--	--	--	--	--	--	--	--	2.99419	2.17113	0.901223
ENSG00000039068,CDH1	--	--	--	2.71073	--	2.5368	--	--	--	--	--	--	3.48031	1.31275
ENSG00000114853,ZBTB47	1.06568	--	--	--	--	--	--	--	0.746084	--	--	4.44069	3.18527	0.292643
ENSG00000144028,SNRNP200	--	0.245458	0.199101	--	--	0.714925	--	--	--	--	--	2.26921	2.14703	1.62182
ENSG00000133083,DCLK1	--	--	1.79518	--	--	0.972908	--	--	--	--	--	1.79073	2.84714	2.51769
ENSG00000085872,CHERP	--	--	3.24558	--	--	--	--	2.208	--	--	--	1.82914	0.270825	1.21899
ENSG00000146701,MDH2	--	--	--	--	--	3.306	--	--	--	--	--	0.802242	2.3352	--
ENSG00000197943,PLCG2	--	--	2.43154	--	--	2.43154	--	--	--	--	--	1.60031	2.3186	0.829434
ENSG00000118523,CTGF	--	--	--	--	--	--	--	--	--	--	--	2.37089	3.25621	--
ENSG00000269343,ZNF587B	3.386	--	--	--	--	--	0.964955	--	--	--	--	2.36949	0.761946	--
ENSG00000166454,ATMIN	2.15863	--	--	2.21687	--	--	--	--	--	--	--	3.03414	2.81374	0.0860759
ENSG00000204463,BAG6	--	--	3.36411	--	--	--	--	--	0.123654	--	--	0.123654	1.53063	--
ENSG00000116560,SFPQ	0.704399	0.704399	--	--	--	--	--	--	--	--	--	1.67009	4.62523	0.777761
ENSG00000005249,PRKAR2B	--	--	--	--	--	4.55668	--	--	--	--	--	2.08864	1.36609	0.887238
ENSG00000153574,RPIA	--	--	--	--	--	--	--	--	--	--	--	3.5949	3.13218	0.54188
ENSG00000133067,LGR6	--	3.60856	--	2.1438	--	1.3815	--	--	1.48971	--	--	1.16231	2.75562	--
ENSG00000092758,COL9A3	--	--	--	--	--	--	--	--	--	--	--	3.42634	3.08313	0.043896
ENSG00000078098,FAP	--	--	--	--	--	3.09533	--	--	--	--	--	2.31977	0.593311	1.16039
ENSG00000161847,RAVER1	1.16437	0.922088	--	--	--	--	--	--	--	--	--	1.68264	3.75459	0.531198
ENSG00000138622,HCN4	--	--	--	--	--	--	--	--	--	--	--	2.37417	4.04924	0.26463
ENSG00000122691,TWIST1	1.75718	--	--	--	--	--	--	--	--	--	--	2.03184	3.56681	0.277088
ENSG00000281938,AC026398.1	--	--	--	--	--	4.82124	--	--	--	--	--	1.63334	1.7113	--
ENSG00000066926,FECH	--	--	--	--	--	1.6982	--	--	--	--	--	3.25403	3.48695	0.161136
ENSG00000106144,CASP2	--	--	2.45415	--	--	--	--	--	--	--	--	2.10235	2.47162	0.294137
ENSG00000101266,CSNK2A1	--	--	0.98446	1.9362	--	2.61056	--	--	--	3.14796	--	3.14796	2.63763	0.978073
ENSG00000183579,ZNRF3	--	--	--	--	--	--	--	--	--	--	--	3.12882	2.63191	0.448841
ENSG00000167196,FBXO22	--	--	--	--	--	--	--	--	--	--	--	--	3.87612	0.853386
ENSG00000072518,MARK2	--	--	0.645451	3.01033	--	4.11052	--	--	--	1.40499	--	1.40499	3.80266	1.4291
ENSG00000177706,FAM20C	--	--	--	--	--	--	--	--	--	--	--	--	3.34381	--
ENSG00000166501,PRKCB	--	--	--	0.812923	--	2.04605	--	--	--	1.09426	--	1.09426	3.24537	2.68955
ENSG00000019991,HGF	--	--	--	--	--	1.79685	--	--	--	--	--	2.01591	2.03569	1.6052
ENSG00000182601,HS3ST4	--	--	--	--	--	--	--	--	--	--	--	3.06087	3.44424	--
ENSG00000174231,PRPF8	0.427766	0.427766	--	--	--	--	--	1.21374	0.156404	--	--	1.00193	0.970628	3.92186
ENSG00000137273,FOXF2	--	--	--	--	--	--	1.51298	--	--	--	--	--	4.69849	0.181934
ENSG00000175970,UNC119B	--	--	0.557254	--	--	0.86773	--	--	--	--	--	3.28362	3.42289	0.328646
ENSG00000187800,PEAR1	--	--	--	2.81813	--	2.4955	--	--	2.29387	--	--	0.425567	--	--
ENSG00000160131,VMA21	--	--	--	--	--	--	--	--	--	--	--	3.3728	3.4412	0.252348
ENSG00000197386,HTT	--	--	--	--	--	--	--	--	0.636628	--	--	--	4.39737	0.285659
ENSG00000249158,PCDHA11	--	--	--	0.238362	--	3.04699	--	--	--	--	--	--	--	0.197156
ENSG00000163312,HELQ	--	--	1.78543	--	--	--	--	--	--	3.02441	--	1.26546	3.68847	--
ENSG00000082684,SEMA5B	--	--	--	--	--	--	--	--	--	--	--	4.47669	1.54203	--
ENSG00000125846,ZNF133	2.42141	--	--	--	--	--	--	--	--	--	--	3.22063	0.129391	--
ENSG00000198040,ZNF84	0.874989	--	--	0.34737	--	--	2.08395	--	--	--	--	1.67037	1.27219	2.29881
ENSG00000197497,ZNF665	1.44546	--	--	0.417826	--	--	0.28772	--	--	--	--	2.02652	--	--
ENSG00000134109,EDEM1	--	--	--	--	--	0.505664	--	--	--	--	--	--	3.25737	0.457669
ENSG00000132518,GUCY2D	--	--	3.74128	--	--	0.706102	--	--	--	0.21879	--	0.997203	2.40191	--
ENSG00000166398,KIAA0355	--	--	--	--	--	--	--	--	--	--	--	4.13734	0.415582	0.562113
ENSG00000254245,PCDHGA3	--	--	--	0.910937	--	1.44296	--	--	--	--	--	1.01403	--	--
ENSG00000073803,MAP3K13	--	--	0.0320815	2.74178	--	0.871563	--	--	--	--	--	--	3.17955	1.17623
ENSG00000118257,NRP2	--	--	--	0.303818	--	3.65652	--	--	--	--	--	2.4913	1.7809	--
ENSG00000165684,SNAPC4	1.62801	--	--	--	--	--	--	--	--	--	--	1.58965	2.78131	--
ENSG00000107954,NEURL1	--	--	--	--	--	--	--	--	--	--	--	2.91428	3.58369	--
ENSG00000004897,CDC27	--	1.93582	0.907592	--	--	--	--	--	3.47051	--	--	3.47051	2.04932	1.4991
ENSG00000096968,JAK2	--	--	0.294954	--	--	4.1899	--	--	--	0.907425	--	0.907425	2.5567	1.14713
ENSG00000183580,FBXL7	--	2.30606	--	0.387755	--	0.793003	--	--	1.23384	--	--	0.699867	1.37619	1.87967
ENSG00000050393,MCUR1	--	--	--	--	--	--	--	--	--	--	--	3.05756	4.59785	--
ENSG00000123144,TRIR	--	--	--	--	--	--	--	--	--	--	--	--	4.49856	0.186852
ENSG00000197442,MAP3K5	--	--	1.32182	--	--	0.725809	--	--	--	--	--	1.57661	3.02972	1.02062
ENSG00000117114,ADGRL2	--	--	1.33359	1.25295	--	--	--	--	--	--	1.32859	2.0494	1.9121	1.78897
ENSG00000187676,B3GLCT	--	--	--	--	--	--	--	--	--	--	--	2.57104	2.92528	--
ENSG00000136367,ZFHX2	2.10103	--	--	0.0996151	--	--	--	--	--	--	--	2.69719	2.28471	--
ENSG00000116106,EPHA4	--	--	1.72304	3.96023	--	3.82	--	--	2.46072	1.12692	--	1.12692	1.32895	2.14856
ENSG00000091009,RBM27	3.52555	3.52555	--	--	--	--	--	--	--	--	--	--	0.48952	1.7089
ENSG00000187790,FANCM	--	--	2.15714	--	--	--	0.0133711	--	--	--	--	3.45757	2.07256	0.449251
ENSG00000134371,CDC73	--	--	--	--	--	--	--	--	--	--	--	1.89117	2.19291	1.63764
ENSG00000114353,GNAI2	--	--	1.83853	3.91489	--	3.70894	--	--	--	1.0673	1.19036	--	1.13632	0.674294
ENSG00000179542,SLITRK4	--	1.19883	--	1.74076	--	1.85361	--	--	1.11389	--	--	0.192688	0.834548	2.56448
ENSG00000161642,ZNF385A	2.70385	--	--	--	--	--	--	--	--	--	--	3.4649	3.58103	0.612862
ENSG00000196604,POTEF	--	--	2.48828	--	--	0.956912	--	--	3.36446	--	--	0.569115	--	--
ENSG00000143971,ETAA1	--	--	--	--	--	--	--	--	--	--	--	2.72975	2.47119	--
ENSG00000067900,ROCK1	--	--	0.482306	0.267719	--	3.25652	--	--	--	2.99774	--	0.432127	1.79923	2.12074
ENSG00000165516,KLHDC2	--	--	2.78663	--	--	0.480033	--	--	1.15264	--	--	3.21539	2.76982	0.326047
ENSG00000151835,SACS	--	--	2.6008	--	--	--	--	--	3.36771	--	--	--	3.178	1.48472
ENSG00000262406,MMP12	--	--	--	--	--	4.83791	--	--	--	--	--	0.20161	0.735517	0.818249
ENSG00000163738,MTHFD2L	--	--	--	--	--	2.0959	--	--	--	--	--	3.28231	1.90658	0.555791
ENSG00000156011,PSD3	--	--	--	--	--	4.53533	--	--	--	--	--	1.61169	2.82742	--
ENSG00000186994,KANK3	--	--	1.33108	--	--	--	--	--	4.29753	--	--	5.65026	2.12338	--
ENSG00000275004,ZNF280B	1.85585	--	--	1.80472	--	--	--	--	--	--	--	2.0759	2.20534	--
ENSG00000183943,PRKX	--	--	0.924337	0.395671	--	2.57583	--	--	--	2.23533	--	2.23533	2.77411	--
ENSG00000055208,TAB2	--	--	--	--	--	--	--	--	1.88018	--	--	2.07598	2.2672	1.15208
ENSG00000189079,ARID2	--	--	--	--	--	--	0.646984	--	--	--	--	--	4.38869	1.74012
ENSG00000141867,BRD4	--	--	--	--	--	--	--	--	--	--	--	1.44035	3.3119	1.10252
ENSG00000186416,NKRF	--	0.264905	--	--	--	--	--	--	--	--	--	3.7744	--	1.31421
ENSG00000166439,RNF169	--	--	--	--	--	--	--	--	--	--	--	--	4.51791	0.129468
ENSG00000115468,EFHD1	--	--	--	2.65771	--	--	--	--	--	--	--	--	2.48313	--
ENSG00000152990,ADGRA3	--	3.47619	--	2.10614	--	4.47051	--	--	3.22885	--	1.14715	2.40042	2.34533	0.192339
ENSG00000124486,USP9X	--	--	--	--	--	0.5896	--	--	--	--	--	0.680438	0.502575	5.11437
ENSG00000110395,CBL	--	--	0.822343	1.62329	--	--	--	--	--	--	0.27762	4.22459	1.83441	0.794276
ENSG00000112782,CLIC5	--	--	--	--	--	--	--	--	2.00508	--	--	1.58482	4.06602	0.102517
ENSG00000213886,UBD	--	--	2.60573	--	--	--	--	--	1.91627	--	--	1.75153	--	--
ENSG00000020181,ADGRA2	--	1.38377	--	1.11051	--	2.15184	--	--	2.49256	--	1.70711	2.66205	3.38225	0.239273
ENSG00000153234,NR4A2	5.40914	--	--	1.58785	--	2.28475	1.59744	--	--	--	--	--	--	1.53126
ENSG00000133422,MORC2	--	--	--	--	--	1.29392	--	--	--	--	--	3.85597	1.51697	1.20858
ENSG00000111331,OAS3	--	2.04612	--	--	--	--	--	--	--	--	--	1.4577	2.19579	--
ENSG00000135870,RC3H1	--	2.16772	--	--	--	--	--	--	--	--	--	--	2.68187	0.801266
ENSG00000131263,RLIM	--	--	--	0.791239	--	--	--	--	--	--	--	3.29522	1.9912	1.49361
ENSG00000088881,EBF4	0.296881	--	--	--	--	--	3.71842	--	--	--	--	--	2.87074	0.342314
ENSG00000142765,SYTL1	--	--	--	3.24093	--	0.488662	--	--	--	--	--	2.24616	2.532	--
ENSG00000144369,FAM171B	--	--	--	--	--	--	--	--	--	--	--	3.26278	2.54481	0.999111
ENSG00000184838,PRR16	--	--	--	--	--	--	--	--	--	--	--	2.77663	4.09238	0.267419
ENSG00000164946,FREM1	--	--	--	2.52787	--	--	--	--	--	--	--	1.65391	2.10111	0.297132
ENSG00000215421,ZNF407	2.8932	--	--	0.557524	--	--	--	--	--	--	--	2.70195	2.83862	0.472051
ENSG00000103642,LACTB	--	--	--	--	--	--	--	--	--	--	--	2.60946	3.63369	--
ENSG00000115896,PLCL1	--	--	--	0.452489	--	--	--	--	--	--	--	1.52174	4.42122	0.385897
ENSG00000067141,NEO1	2.19209	0.811679	2.07003	0.753731	--	1.25456	--	--	1.79537	--	--	2.46329	1.54781	1.33309
ENSG00000159433,STARD9	--	--	--	--	--	--	--	--	--	2.45856	--	--	2.87182	--
ENSG00000038295,TLL1	--	--	--	0.539639	--	1.87515	--	--	--	--	--	1.92499	3.00461	0.607741
ENSG00000119866,BCL11A	1.72563	--	--	--	--	--	--	--	--	--	--	1.52985	0.260261	2.393
ENSG00000080819,CPOX	--	--	--	--	--	--	--	--	--	--	--	3.45106	2.83078	--
ENSG00000186496,ZNF396	1.54588	--	--	--	--	--	1.54666	--	--	--	--	6.33502	1.75743	0.250807
ENSG00000088247,KHSRP	--	1.01697	--	--	--	--	--	3.28107	--	--	--	--	3.87574	0.674409
ENSG00000076344,RGS11	--	--	--	--	--	--	--	--	--	--	1.50361	3.20554	2.14472	--
ENSG00000156103,MMP16	--	--	0.103529	--	--	0.0597676	--	--	--	--	--	2.45242	2.14717	2.19068
ENSG00000135506,OS9	--	--	--	--	--	--	--	--	--	--	--	3.50801	2.62706	0.409065
ENSG00000132964,CDK8	--	--	1.40348	0.142895	--	3.50111	--	--	--	2.54846	--	2.59755	1.17666	1.34898
ENSG00000134247,PTGFRN	3.14765	1.12902	1.01881	0.425263	--	0.510942	--	--	--	--	--	2.28485	1.54942	--
ENSG00000136997,MYC	2.00633	--	--	--	--	--	0.035993	--	--	--	--	1.59076	3.37507	0.463208
ENSG00000148180,GSN	--	--	--	2.15165	--	--	--	--	--	--	--	1.35023	2.53093	--
ENSG00000173273,TNKS	--	--	3.64249	--	--	1.83198	--	--	0.800352	--	--	3.0862	1.96795	1.37251
ENSG00000064692,SNCAIP	--	--	2.40956	--	--	1.55678	--	--	1.12959	--	--	2.1396	3.90639	1.53471
ENSG00000050767,COL23A1	--	--	--	--	--	--	--	--	--	--	--	2.74143	2.47352	--
ENSG00000105856,HBP1	--	--	--	--	--	--	--	1.88463	--	--	--	--	2.86658	0.870075
ENSG00000103365,GGA2	--	--	3.21265	--	--	--	--	--	--	--	--	1.15349	2.75174	--
ENSG00000181019,NQO1	--	--	--	--	--	4.32077	--	--	--	--	--	1.61396	2.74791	--
ENSG00000167840,ZNF232	0.652729	--	--	0.680846	--	--	--	--	--	--	--	3.54986	3.18432	0.580951
ENSG00000186472,PCLO	--	--	--	--	--	0.0447768	--	--	1.03764	--	--	2.6605	3.42862	1.4593
ENSG00000188295,ZNF669	3.63418	--	--	--	--	--	1.64903	--	--	--	--	2.0272	2.46051	--
ENSG00000096717,SIRT1	--	--	--	--	--	0.850567	--	--	--	1.73732	--	--	4.05199	0.738927
ENSG00000151176,PLBD2	--	--	--	--	--	--	--	--	--	--	--	1.61935	3.97046	--
ENSG00000081803,CADPS2	--	--	--	--	--	0.824015	--	--	--	--	--	2.32308	2.55254	0.971574
ENSG00000166851,PLK1	--	--	--	5.24823	--	3.7907	--	--	1.13999	--	--	--	2.9172	0.662804
ENSG00000105610,KLF1	--	--	--	--	--	--	--	--	--	--	--	3.9869	2.80242	--
ENSG00000272391,POM121C	--	--	--	--	--	--	--	--	--	--	--	2.22351	3.15106	--
ENSG00000152192,POU4F1	--	--	--	--	--	--	1.57643	--	--	--	--	2.29797	3.74972	0.0783304
ENSG00000183117,CSMD1	--	--	--	1.95764	--	--	--	--	--	--	--	1.04511	2.74539	0.402422
ENSG00000151687,ANKAR	--	--	4.07205	--	--	1.73881	--	--	1.33015	--	--	2.22089	1.91084	--
ENSG00000159217,IGF2BP1	4.37183	1.82743	0.0522079	--	--	--	--	2.54993	--	--	--	--	1.99917	1.00353
ENSG00000163815,CLEC3B	--	--	--	2.42235	--	1.00561	--	--	--	--	--	3.622	0.633524	--
ENSG00000129474,AJUBA	--	--	--	1.95017	--	--	--	--	--	--	--	2.9678	2.63707	0.584535
ENSG00000169604,ANTXR1	--	--	--	--	--	--	--	--	--	--	3.89934	0.950406	2.52479	0.466869
ENSG00000114270,COL7A1	--	--	0.467836	--	--	--	--	--	0.653204	--	--	1.79819	1.76954	1.20673
ENSG00000213563,C8orf82	--	--	--	--	--	--	--	--	--	--	--	1.88989	3.28403	--
ENSG00000162722,TRIM58	--	--	1.04664	--	--	--	--	--	1.02434	--	--	3.11409	2.559	--
ENSG00000060237,WNK1	--	--	1.41246	--	--	1.22412	--	--	--	2.57335	--	2.16151	4.54533	0.0812981
ENSG00000137166,FOXP4	2.1475	--	--	--	--	--	3.116	--	--	--	--	--	1.68012	0.542378
ENSG00000130119,GNL3L	--	5.06026	--	--	--	1.27972	--	--	--	0.294313	--	--	0.685369	0.968093
ENSG00000168090,COPS6	--	--	--	--	--	--	--	--	--	--	--	3.31324	2.23676	0.512191
ENSG00000013503,POLR3B	2.08689	2.08689	--	--	--	--	1.54611	--	--	--	--	--	2.42712	0.760203
ENSG00000072657,TRHDE	--	--	0.528441	--	--	0.528441	--	--	--	--	--	2.41856	2.95175	1.34763
ENSG00000169891,REPS2	--	--	--	0.817969	--	--	--	--	1.98016	--	--	--	3.28612	0.975155
ENSG00000167157,PRRX2	2.65539	--	--	--	--	--	--	--	--	--	--	1.7002	2.66592	0.232991
ENSG00000069431,ABCC9	--	--	--	--	--	2.23448	--	--	--	0.940278	--	--	0.59359	2.87246
ENSG00000074181,NOTCH3	--	--	4.2746	2.23482	--	4.64923	--	--	1.74139	--	0.66799	2.33626	1.97836	0.187054
ENSG00000277481,PKD1L3	--	--	--	--	--	2.03446	--	--	--	--	--	3.29879	0.732369	--
ENSG00000164764,SBSPON	--	--	--	--	--	--	--	--	--	--	--	1.55095	3.29124	--
ENSG00000091164,TXNL1	--	--	--	--	--	--	--	--	--	--	--	2.4325	2.79488	0.544756
ENSG00000156650,KAT6B	--	--	2.46023	--	--	--	3.53659	--	--	--	--	0.65867	1.90996	0.883506
ENSG00000070614,NDST1	--	--	--	--	--	--	--	--	--	--	--	0.367942	1.39892	1.12062
ENSG00000105501,SIGLEC5	2.00028	--	1.82926	0.249421	--	--	--	--	--	--	--	2.40776	--	--
ENSG00000145375,SPATA5	--	--	2.32837	--	--	--	--	--	--	2.54984	--	--	2.06867	0.291989
ENSG00000166341,DCHS1	--	--	--	3.85149	--	0.175099	--	--	--	--	--	--	0.937896	0.696798
ENSG00000086289,EPDR1	--	--	--	--	--	--	--	--	--	--	--	--	3.48936	0.14176
ENSG00000204160,ZDHHC18	--	--	--	--	--	--	--	--	--	--	--	2.55037	3.59229	0.265582
ENSG00000260097,SPDYE6	--	--	--	--	--	--	--	--	--	--	--	4.45168	--	0.0781946
ENSG00000119139,TJP2	--	--	2.96467	--	--	--	--	--	0.985882	--	--	--	4.18364	--
ENSG00000174652,ZNF266	4.02714	--	--	1.1456	--	--	2.81119	--	--	--	--	4.04339	1.72258	0.614846
ENSG00000171241,SHCBP1	--	--	--	--	--	--	--	--	--	--	--	2.89694	1.7419	--
ENSG00000160613,PCSK7	--	--	--	--	--	--	--	--	--	--	--	4.49886	1.71962	0.258859
ENSG00000077097,TOP2B	--	--	--	--	--	--	--	--	--	--	--	3.57867	2.65285	0.474099
ENSG00000204569,PPP1R10	--	2.1721	--	--	--	--	--	--	--	--	--	--	--	1.13021
ENSG00000121774,KHDRBS1	--	1.11101	--	--	--	--	--	0.860499	--	--	--	1.16813	4.21956	0.47551
ENSG00000139549,DHH	--	--	--	--	--	--	--	--	--	--	3.59136	--	2.5294	0.346241
ENSG00000163435,ELF3	2.02487	--	--	--	--	--	1.8123	--	--	--	--	--	3.16793	0.292109
ENSG00000143624,INTS3	--	--	--	--	--	--	--	--	--	--	--	1.18779	3.1221	1.67385
ENSG00000078699,CBFA2T2	--	--	2.00372	--	--	--	3.96316	--	--	--	--	0.799937	2.89533	0.778522
ENSG00000205213,LGR4	--	1.92306	--	2.96541	--	4.39434	--	--	3.42212	--	2.73887	2.2611	2.95627	0.332821
ENSG00000262209,PCDHGB3	--	--	--	1.02477	--	0.637115	--	--	--	--	--	2.55325	--	--
ENSG00000165194,PCDH19	--	--	--	1.51117	--	0.515351	--	--	--	--	--	--	1.73304	1.98553
ENSG00000075043,KCNQ2	--	--	--	--	--	1.02128	--	--	--	--	--	3.42338	3.02386	--
ENSG00000171970,ZNF57	3.25106	--	--	0.505258	--	--	--	--	--	--	--	1.17983	0.299301	--
ENSG00000104824,HNRNPL	0.0388823	3.25309	1.48322	--	--	--	--	--	--	--	--	2.34675	2.30279	0.844532
ENSG00000134398,ERN2	--	--	1.90518	1.35529	--	0.597383	--	--	--	2.38251	--	2.38251	3.54668	--
ENSG00000132549,VPS13B	--	--	--	--	--	--	--	--	--	--	--	1.34104	2.83134	1.24393
ENSG00000110422,HIPK3	--	--	0.232609	--	--	0.682861	--	--	--	3.51908	--	3.6432	1.97201	0.709213
ENSG00000105137,SYDE1	--	--	--	--	--	--	--	--	--	--	--	3.76578	1.61664	--
ENSG00000005073,HOXA11	1.23395	--	0.174791	--	--	--	--	--	--	--	--	2.79279	2.92923	0.42025
ENSG00000101986,ABCD1	--	--	--	--	--	--	--	--	--	1.70029	--	--	2.34252	1.52617
ENSG00000122477,LRRC39	--	4.89696	--	1.57112	--	1.20034	--	--	2.28537	--	--	0.928399	0.14767	0.362576
ENSG00000172752,COL6A5	--	--	--	1.8041	--	--	--	--	--	--	--	8.46144	0.949308	--
ENSG00000108375,RNF43	--	--	--	--	--	--	--	--	--	--	--	3.50957	2.6623	--
ENSG00000111058,ACSS3	--	--	--	--	--	--	--	--	--	--	--	--	3.82543	0.666054
ENSG00000145431,PDGFC	--	--	--	--	--	--	--	--	--	--	--	2.48791	2.74702	1.03525
ENSG00000235173,HGH1	--	--	--	--	--	--	--	--	--	--	--	4.79783	0.884008	0.427529
ENSG00000184916,JAG2	--	--	--	1.07972	--	3.11359	--	--	--	--	--	2.98228	--	--
ENSG00000127507,ADGRE2	--	--	--	3.05517	--	0.890198	--	--	--	--	0.27872	2.50679	1.48698	--
ENSG00000180900,SCRIB	--	2.63288	1.84119	2.2571	--	2.03976	--	--	2.04676	--	--	0.307912	2.50789	--
ENSG00000255073,ZFP91-CNTF	1.04511	--	--	0.966591	--	--	--	--	--	--	--	2.0869	3.32065	--
ENSG00000126705,AHDC1	--	--	--	--	--	--	--	--	--	--	--	--	3.16962	--
ENSG00000184939,ZFP90	1.92181	--	--	0.225282	--	--	0.353047	--	--	--	--	2.82891	2.00656	0.89496
ENSG00000142409,ZNF787	0.758054	--	--	--	--	--	--	--	--	--	--	4.51255	2.84489	0.381508
ENSG00000100731,PCNX1	--	--	--	--	--	--	--	--	--	--	--	1.87698	2.67167	1.31018
ENSG00000064651,SLC12A2	--	--	--	--	--	--	--	--	--	--	--	2.02782	3.04603	1.16891
ENSG00000167554,ZNF610	1.07323	--	--	--	--	--	4.17958	--	--	--	--	0.627572	2.13761	--
ENSG00000177733,HNRNPA0	1.75144	1.75144	1.30062	--	--	--	--	--	--	--	--	2.64332	3.35273	0.309641
ENSG00000138193,PLCE1	--	--	--	--	--	2.9353	--	--	--	--	--	2.57983	0.600053	0.393659
ENSG00000164985,PSIP1	--	--	--	--	--	--	--	--	--	--	--	3.04128	2.76682	0.620906
ENSG00000120659,TNFSF11	--	--	--	--	--	--	--	--	--	3.20354	--	--	3.53832	0.27637
ENSG00000103496,STX4	--	--	--	--	--	--	--	--	--	--	--	2.5264	3.21882	0.535655
ENSG00000155052,CNTNAP5	--	--	--	4.49682	--	--	--	--	--	--	--	1.06723	0.214978	0.350691
ENSG00000109606,DHX15	--	--	3.61173	--	--	--	--	--	--	--	--	0.379791	--	1.48076
ENSG00000112200,ZNF451	0.337132	--	--	2.7266	--	--	--	--	--	--	--	2.3708	2.93927	1.26556
ENSG00000042062,RIPOR3	--	--	--	--	--	--	--	--	--	--	--	3.08882	2.46764	--
ENSG00000196466,ZNF799	1.2258	--	--	--	--	--	2.02325	--	--	--	--	2.05679	0.601164	--
ENSG00000196357,ZNF565	1.82069	--	--	1.74886	--	--	1.10319	--	--	--	--	1.83449	2.61672	--
ENSG00000171094,ALK	--	--	--	--	--	1.5358	--	--	--	--	--	3.28498	2.36925	--
ENSG00000163739,CXCL1	--	--	--	--	--	--	--	--	--	--	--	3.09856	3.23477	0.147496
ENSG00000196358,NTNG2	--	--	--	--	--	--	--	--	--	--	--	3.13141	3.29595	--
ENSG00000121691,CAT	--	--	--	--	--	2.43131	--	--	--	--	--	2.54292	1.08378	0.632695
ENSG00000133216,EPHB2	--	--	2.49158	1.41086	--	1.532	--	--	2.18894	--	--	0.565039	1.58886	1.40776
ENSG00000108788,MLX	--	--	--	--	--	--	--	--	--	--	--	1.83209	3.37813	--
ENSG00000125755,SYMPK	--	--	--	--	--	--	--	--	--	--	--	1.52192	3.14385	1.19715
ENSG00000151693,ASAP2	--	--	1.90549	--	--	3.5861	--	--	1.72284	--	--	1.8709	2.2894	0.0124398
ENSG00000185133,INPP5J	--	--	--	--	--	0.0433634	--	--	--	--	--	3.78384	2.29732	0.433275
ENSG00000196453,ZNF777	0.968972	--	--	--	--	--	5.0652	--	--	--	--	3.6104	--	--
ENSG00000181722,ZBTB20	1.41889	--	--	--	--	--	--	--	1.46817	--	--	2.78502	2.44045	1.06043
ENSG00000121898,CPXM2	--	--	--	--	--	--	--	--	--	--	--	0.506963	3.58497	--
ENSG00000106443,PHF14	--	--	--	1.1599	--	--	--	--	--	--	--	3.94868	2.36731	--
ENSG00000084234,APLP2	--	--	--	--	--	--	--	--	--	2.43017	--	2.04819	2.87056	0.256998
ENSG00000162413,KLHL21	--	--	--	--	--	--	--	--	4.04272	--	--	4.39919	2.09132	0.148358
ENSG00000168477,TNXB	--	--	0.0447872	0.719444	--	2.96932	--	--	5.0044	--	--	3.2179	--	0.515969
ENSG00000165238,WNK2	--	--	--	1.80967	--	1.73745	--	--	--	3.56057	--	2.34849	4.04252	0.135958
ENSG00000148680,HTR7	--	--	--	--	--	2.65535	--	--	--	--	2.82215	2.82215	2.62603	0.450198
ENSG00000138411,HECW2	--	--	0.989153	--	--	2.83325	--	--	--	--	--	1.29854	1.06749	2.29128
ENSG00000140691,ARMC5	--	--	3.60609	--	--	--	--	--	1.23568	--	--	--	1.50902	0.369433
ENSG00000180611,MB21D2	--	--	--	--	--	--	--	--	--	--	--	1.99707	3.38379	0.656081
ENSG00000151892,GFRA1	--	--	--	--	--	2.62944	--	--	--	--	--	4.16185	1.43488	0.0823331
ENSG00000130487,KLHDC7B	--	--	0.489984	--	--	--	--	--	3.3282	--	--	3.3282	3.4384	--
ENSG00000163359,COL6A3	--	--	--	2.56408	--	--	--	--	--	--	--	2.3683	2.41725	0.788757
ENSG00000106006,HOXA6	1.16663	--	--	--	--	--	--	--	--	--	--	3.21448	2.51919	0.52859
ENSG00000110917,MLEC	--	--	--	--	--	--	--	--	--	--	--	3.83653	2.02309	0.473432
ENSG00000170801,HTRA3	--	--	1.76354	0.130122	--	1.55224	--	--	0.49617	--	--	3.40111	3.3634	0.272812
ENSG00000008130,NADK	--	--	--	--	--	2.13618	--	--	--	--	--	0.885907	2.47627	--
ENSG00000148082,SHC3	--	--	1.96877	--	--	--	--	--	1.31484	--	--	2.61463	2.31087	0.808178
ENSG00000176393,RNPEP	--	--	--	--	--	--	--	--	--	--	--	--	2.71372	--
ENSG00000138767,CNOT6L	--	1.06125	--	2.57678	--	0.921654	--	--	1.8517	--	--	1.8517	1.59734	0.890744
ENSG00000169783,LINGO1	--	2.30947	--	3.27111	--	0.91007	--	--	2.04137	--	--	2.45099	1.6001	1.61402
ENSG00000135905,DOCK10	--	--	--	--	--	1.62197	--	--	--	--	--	2.305	3.0434	0.756918
ENSG00000082175,PGR	0.700068	--	2.41719	--	--	1.28996	1.85942	--	--	--	--	2.90557	3.74202	0.113619
ENSG00000184731,FAM110C	--	--	--	--	--	--	--	--	--	--	--	3.40335	2.36421	--
ENSG00000198838,RYR3	--	--	0.215463	0.177777	--	0.992811	--	--	1.49132	--	--	1.96504	2.33441	1.05355
ENSG00000112294,ALDH5A1	--	--	--	--	--	0.0693287	--	--	--	--	--	2.60256	3.71844	--
ENSG00000196924,FLNA	--	--	0.704433	--	--	--	--	--	0.951775	--	--	1.16711	1.65206	1.88825
ENSG00000122574,WIPF3	--	--	--	--	--	--	--	--	--	--	--	--	3.22074	--
ENSG00000126070,AGO3	--	1.25809	--	--	--	1.39678	--	--	0.393292	--	--	2.39934	2.14695	1.50179
ENSG00000120738,EGR1	1.80725	--	--	--	--	--	--	--	--	--	--	3.33268	2.81303	1.00949
ENSG00000178467,P4HTM	--	--	--	--	--	2.51599	--	--	--	--	--	2.00648	2.14001	0.606105
ENSG00000179456,ZBTB18	0.864353	--	--	--	--	--	--	--	--	--	--	3.83976	1.78323	1.05636
ENSG00000076826,CAMSAP3	--	--	--	--	--	--	--	--	--	3.49705	--	0.33055	2.43458	0.713465
ENSG00000079805,DNM2	--	--	--	--	--	--	--	--	--	2.58391	--	--	2.76658	1.27869
ENSG00000160688,FLAD1	--	--	--	--	--	--	--	--	--	--	--	2.84502	1.94802	0.687007
ENSG00000060339,CCAR1	--	--	--	--	--	--	--	--	--	--	--	1.03326	2.63336	1.90062
ENSG00000159399,HK2	--	--	--	--	--	2.05881	--	--	--	3.26517	--	--	2.44413	0.079529
ENSG00000206557,TRIM71	--	2.99367	--	--	--	--	--	--	2.50876	--	--	--	1.00929	0.312678
ENSG00000011347,SYT7	--	--	--	4.60665	--	1.16141	--	--	--	--	--	1.6633	2.09121	0.482176
ENSG00000198870,STKLD1	--	--	2.82623	3.12388	--	0.132424	--	--	--	2.88105	--	2.88105	0.739231	--
ENSG00000198211,AC092143.1	--	--	0.891667	--	--	--	--	--	--	--	--	2.66473	2.29353	--
ENSG00000051341,POLQ	0.890976	0.297009	--	--	--	2.26519	0.636188	--	--	0.597476	--	0.869713	3.82719	0.232571
ENSG00000166949,SMAD3	--	--	--	--	--	--	2.88307	--	--	--	--	--	2.36584	0.906661
ENSG00000134042,MRO	--	--	--	--	--	--	--	--	--	--	--	--	3.50447	--
ENSG00000196653,ZNF502	2.123	--	--	0.365972	--	--	0.394769	--	--	--	--	1.93068	1.61836	--
ENSG00000168264,IRF2BP2	--	--	--	--	--	--	--	--	--	--	--	--	3.95567	--
ENSG00000003756,RBM5	2.77474	2.4309	0.819471	--	--	--	--	--	--	--	--	2.41143	1.60184	1.35942
ENSG00000185163,DDX51	--	--	--	--	--	--	--	--	--	--	--	2.60202	2.40117	--
ENSG00000203747,FCGR3A	1.79091	--	3.63418	--	--	--	--	--	--	--	--	2.30369	1.90714	0.352525
ENSG00000099991,CABIN1	--	1.2407	--	--	--	--	--	--	1.7164	--	--	3.72807	2.90505	0.446972
ENSG00000180979,LRRC57	--	3.04742	--	0.771342	--	1.22861	--	--	2.106	--	--	1.3308	2.02427	0.427786
ENSG00000053918,KCNQ1	--	--	--	--	--	--	--	--	--	--	--	2.38793	3.18656	0.384371
ENSG00000153012,LGI2	--	1.25853	--	--	--	1.70139	--	--	1.76137	--	--	3.83765	3.07911	0.12398
ENSG00000151834,GABRA2	--	--	2.59923	--	--	3.61508	--	--	--	--	--	0.451245	2.75668	0.620732
ENSG00000146909,NOM1	--	--	--	--	--	--	--	1.96493	--	--	--	--	3.17867	--
ENSG00000186212,SOWAHB	--	--	--	--	--	--	--	--	3.02831	--	--	1.87222	2.97115	--
ENSG00000118113,MMP8	--	--	--	--	--	--	--	--	--	--	--	3.41132	1.79712	--
ENSG00000160392,C19orf47	--	--	--	--	--	--	--	--	--	--	--	--	4.07684	0.273255
ENSG00000158458,NRG2	--	--	--	--	--	--	--	--	--	--	--	0.116612	4.15922	0.185974
ENSG00000117013,KCNQ4	--	--	--	0.200067	--	1.54846	--	--	--	--	--	3.3083	1.471	0.116107
ENSG00000146147,MLIP	--	--	--	--	--	--	--	--	--	--	--	1.25148	3.36297	--
ENSG00000182134,TDRKH	0.995054	3.39663	--	--	--	--	--	2.36161	--	--	--	--	1.93	0.471775
ENSG00000086544,ITPKC	--	--	--	--	--	--	--	--	--	--	--	2.09947	3.99851	0.327455
ENSG00000177679,SRRM3	--	--	--	--	--	--	--	--	--	--	--	--	3.06647	--
ENSG00000175198,PCCA	--	--	--	--	--	--	--	--	--	2.38162	--	2.38162	3.28963	0.564024
ENSG00000172845,SP3	2.23644	--	--	--	--	--	--	--	--	--	--	3.47206	3.1062	0.11689
ENSG00000196616,ADH1B	--	--	--	2.70839	--	--	--	--	--	--	--	1.62697	0.357963	--
ENSG00000138356,AOX1	--	--	--	--	--	1.73798	--	--	--	0.476324	--	3.17189	2.21521	0.393968
ENSG00000164128,NPY1R	--	--	4.74597	--	--	1.26932	--	--	--	--	--	--	1.44843	1.17898
ENSG00000183684,ALYREF	0.97157	0.97157	--	--	--	--	--	--	--	--	--	2.44921	3.23027	0.345869
ENSG00000141252,VPS53	--	--	--	--	--	--	--	--	--	--	--	4.31549	3.33258	0.0144903
ENSG00000128739,SNRPN	--	2.90375	--	--	--	2.48594	--	--	--	--	--	--	0.569948	1.30668
ENSG00000267281,AC023509.3	2.81954	--	--	--	--	--	2.53298	--	--	--	--	--	1.10322	--
ENSG00000121297,TSHZ3	2.30477	--	--	1.00413	--	--	--	--	--	--	--	1.79463	1.27578	2.42812
ENSG00000181788,SIAH2	--	--	--	--	--	--	--	--	--	--	--	3.99146	2.15309	0.171875
ENSG00000154330,PGM5	--	--	--	--	--	1.31616	--	--	--	--	--	1.38721	3.2267	0.869485
ENSG00000114805,PLCH1	--	--	--	1.8532	--	4.22741	--	--	--	--	--	2.56736	2.17218	1.33561
ENSG00000143171,RXRG	3.11017	--	--	--	--	3.21222	--	--	--	--	--	1.36287	--	0.832728
ENSG00000198455,ZXDB	1.59149	--	--	--	--	--	--	--	--	--	--	3.65009	2.92791	0.499989
ENSG00000160062,ZBTB8A	0.63881	--	--	--	--	--	--	--	--	--	--	3.41309	1.72735	--
ENSG00000160145,KALRN	--	--	--	--	--	0.0910042	--	--	1.80127	--	--	2.67863	2.34027	1.74826
ENSG00000147434,CHRNA6	--	--	4.07589	--	--	--	--	--	--	--	--	0.934623	--	0.286135
ENSG00000128573,FOXP2	2.84557	--	--	0.756212	--	--	2.43183	--	--	--	--	0.228831	1.28309	1.19681
ENSG00000146555,SDK1	0.448507	0.221362	1.17173	2.69356	--	0.993111	--	--	0.795985	--	--	1.47896	2.493	0.345333
ENSG00000178403,NEUROG2	--	--	--	--	--	--	--	--	--	--	--	--	3.05478	--
ENSG00000103489,XYLT1	--	--	0.980078	--	--	0.577211	--	--	--	--	--	1.94092	3.2317	0.288438
ENSG00000177283,FZD8	--	--	--	--	--	0.610265	--	--	0.533303	--	2.22366	--	3.16241	0.809467
ENSG00000146834,MEPCE	--	--	--	--	--	0.4329	--	--	--	--	--	2.09191	4.26523	0.604846
ENSG00000184613,NELL2	--	--	--	1.90024	--	--	--	--	1.04197	--	--	2.1995	2.7187	1.00501
ENSG00000126945,HNRNPH2	3.46018	3.46018	1.47608	--	--	--	--	--	--	--	--	1.11553	0.872338	1.23743
ENSG00000010626,LRRC23	--	3.04038	--	4.05448	--	0.317211	--	--	0.727689	--	--	0.688258	0.669158	--
ENSG00000105376,ICAM5	0.0157482	--	0.4354	1.60844	--	--	--	--	--	--	--	1.85617	0.16539	--
ENSG00000152784,PRDM8	1.97975	--	--	--	--	--	--	--	--	--	--	1.54248	3.64319	0.413941
ENSG00000127580,WDR24	--	--	--	--	--	--	--	--	1.9696	--	--	--	3.12509	0.41257
ENSG00000155252,PI4K2A	--	--	--	--	--	--	--	--	--	--	--	2.86218	3.15173	0.350341
ENSG00000074276,CDHR2	--	--	--	1.02848	--	1.01449	--	--	--	--	--	--	0.739424	--
ENSG00000107643,MAPK8	--	--	0.243436	4.37373	--	1.74472	--	--	--	3.1035	--	3.71388	1.3198	0.86032
ENSG00000183091,NEB	--	--	--	--	--	--	--	--	--	--	--	1.53278	3.75444	1.142
ENSG00000105671,DDX49	--	--	--	--	--	--	--	--	--	--	--	3.86867	1.77876	0.12467
ENSG00000110025,SNX15	--	--	0.211113	--	--	--	--	--	--	2.60657	--	--	2.8086	--
ENSG00000156521,TYSND1	--	--	--	--	--	--	--	--	--	--	--	3.81961	2.51961	--
ENSG00000169813,HNRNPF	2.35097	2.45645	3.66326	--	--	--	--	--	--	--	--	1.31888	2.00203	0.629149
ENSG00000088833,NSFL1C	--	--	--	--	--	--	--	--	2.95183	--	--	0.319393	1.86854	--
ENSG00000197043,ANXA6	--	--	--	1.87386	--	--	--	--	--	2.70996	--	--	2.95373	0.603633
ENSG00000198515,CNGA1	--	--	--	--	--	--	--	--	--	--	--	2.1841	2.36428	--
ENSG00000149256,TENM4	--	0.290121	--	0.874087	--	0.217313	--	--	2.48042	--	--	2.7449	1.26348	1.44713
ENSG00000254535,PABPC4L	1.08119	1.08119	2.7604	--	--	--	--	--	--	--	--	2.84054	1.20888	--
ENSG00000198715,GLMP	--	--	--	--	--	--	--	--	--	--	--	2.14775	3.27453	--
ENSG00000113119,TMCO6	--	--	--	--	--	--	--	--	3.57474	--	--	1.91874	1.61378	--
ENSG00000115592,PRKAG3	--	--	--	--	--	3.10589	--	--	--	--	--	1.18617	--	--
ENSG00000082701,GSK3B	--	--	2.37951	4.53219	--	1.68385	--	--	--	2.80859	--	2.50649	2.24527	0.885938
ENSG00000105323,HNRNPUL1	--	--	0.764254	--	--	0.648215	--	--	--	--	--	2.24519	2.92612	1.19701
ENSG00000137200,CMTR1	--	--	--	--	--	2.0363	--	--	--	--	--	1.74237	1.91781	1.29352
ENSG00000174165,ZDHHC24	--	--	--	--	--	--	--	--	--	--	--	2.55261	3.44727	--
ENSG00000180182,MED14	--	--	--	--	--	--	--	--	--	--	--	0.133111	3.31427	1.81568
ENSG00000142611,PRDM16	2.09764	--	--	--	--	--	1.6494	--	--	--	--	3.57295	0.537112	--
ENSG00000159086,PAXBP1	--	--	--	--	--	--	--	--	--	--	--	0.440819	4.15145	1.0078
ENSG00000124429,POF1B	--	--	--	--	--	--	--	--	--	--	--	--	3.02622	--
ENSG00000163428,LRRC58	--	2.15248	--	2.30421	--	--	--	--	0.981269	--	--	2.88219	2.93018	0.221667
ENSG00000102287,GABRE	--	--	--	--	--	--	--	--	--	--	--	0.891623	1.04036	--
ENSG00000116539,ASH1L	--	--	--	--	--	0.636974	--	--	2.61983	0.42135	--	--	3.91646	0.324245
ENSG00000150594,ADRA2A	--	--	1.6835	--	--	3.12156	--	--	--	--	1.01494	1.01177	2.82584	0.268805
ENSG00000165819,METTL3	--	--	--	--	--	--	--	--	--	--	--	3.99742	1.31863	0.688371
ENSG00000178538,CA8	--	--	--	--	--	8.37202	--	--	--	--	--	0.610984	0.242701	0.491526
ENSG00000164920,OSR2	2.26867	--	--	--	--	--	--	--	--	--	--	0.88798	3.15905	0.889813
ENSG00000133243,BTBD2	--	--	--	--	--	--	--	--	1.59538	--	--	1.57399	3.29688	0.654299
ENSG00000100505,TRIM9	--	--	2.788	--	--	--	--	--	3.02694	--	--	--	0.84521	--
ENSG00000165682,CLEC1B	--	--	--	--	--	--	--	--	--	--	--	2.40499	1.87139	--
ENSG00000166483,WEE1	--	--	--	1.18331	--	1.33517	--	--	--	2.36069	--	2.36069	3.14998	0.319978
ENSG00000141956,PRDM15	3.13542	--	--	0.501406	--	--	--	--	--	--	--	3.1157	2.21995	--
ENSG00000162571,TTLL10	--	--	--	--	--	3.20875	--	--	--	--	--	1.61463	1.64391	--
ENSG00000179051,RCC2	--	--	--	--	--	--	--	--	--	--	--	2.37602	3.38752	0.426353
ENSG00000245848,CEBPA	1.1029	--	--	--	--	--	--	--	--	--	--	--	4.20479	0.118313
ENSG00000033122,LRRC7	--	1.61374	0.160617	2.6165	--	0.658032	--	--	0.481945	--	--	0.790876	1.5282	1.89825
ENSG00000171017,LRRC8E	--	3.99468	--	--	--	--	--	--	0.428273	--	--	1.59587	--	--
ENSG00000070961,ATP2B1	--	--	--	--	--	0.24368	--	--	--	--	--	4.57602	1.46687	1.88321
ENSG00000140873,ADAMTS18	--	--	--	--	--	--	--	--	--	--	--	2.50493	2.83934	--
ENSG00000165244,ZNF367	1.27191	--	--	--	--	--	--	--	--	--	--	2.91716	3.83639	0.482212
ENSG00000159899,NPR2	--	--	--	--	--	4.31044	--	--	--	--	--	--	1.01955	1.86444
ENSG00000117139,KDM5B	--	--	3.46632	--	--	1.58518	--	--	--	--	--	2.37802	2.80263	1.40974
ENSG00000120696,KBTBD7	--	--	--	--	--	--	--	--	3.07404	--	--	0.959913	2.38752	1.11658
ENSG00000072110,ACTN1	--	--	--	0.0837391	--	--	--	--	1.21626	--	--	0.793943	2.22992	0.895231
ENSG00000173334,TRIB1	--	--	--	0.576774	--	1.59141	--	--	--	2.22467	--	2.22467	3.74244	0.20107
ENSG00000136371,MTHFS	--	--	--	3.26873	--	--	--	--	--	--	--	--	1.38154	--
ENSG00000153147,SMARCA5	--	--	--	--	--	--	--	--	--	1.33841	--	0.495657	2.16338	1.86172
ENSG00000196235,SUPT5H	--	0.124123	--	--	--	--	--	--	--	--	--	2.77767	1.87476	2.21617
ENSG00000171004,HS6ST2	--	--	--	--	--	--	--	--	--	--	--	2.64375	3.04098	0.640513
ENSG00000156017,CARNMT1	--	--	--	--	--	1.23743	--	--	--	--	--	2.11786	2.91346	0.688658
ENSG00000072062,PRKACA	--	--	1.99979	1.23717	--	2.49454	--	--	--	2.90634	--	2.90634	2.03723	0.617033
ENSG00000119787,ATL2	--	--	--	--	--	2.67446	--	--	--	1.58013	--	--	2.02679	--
ENSG00000125347,IRF1	4.76163	--	--	--	--	--	0.614121	--	--	--	--	--	2.42324	0.660785
ENSG00000198208,RPS6KL1	--	--	0.595641	--	--	0.454718	--	--	--	--	--	3.09051	0.786049	--
ENSG00000130402,ACTN4	--	--	--	1.74576	--	--	--	--	0.930683	--	--	0.786433	1.16957	0.982725
ENSG00000173253,DMRT2	--	--	--	--	--	--	--	--	--	--	--	--	2.99912	--
ENSG00000152465,NMT2	--	--	1.67023	1.33688	--	2.74406	--	--	--	--	--	1.84953	1.89872	0.633073
ENSG00000138829,FBN2	--	--	--	2.76322	--	1.12267	--	--	--	--	--	2.86586	1.9461	0.594528
ENSG00000119508,NR4A3	--	--	0.00434602	--	--	1.40278	2.10417	--	--	--	--	--	2.81508	--
ENSG00000262660,AC139530.2	--	--	--	--	--	--	--	--	--	--	--	3.00878	1.86762	--
ENSG00000167693,NXN	--	--	--	--	--	--	--	--	--	--	--	2.52416	3.1073	0.433154
ENSG00000006125,AP2B1	--	--	1.87475	0.428922	--	0.196528	--	--	1.78105	--	--	3.04054	1.87856	1.56889
ENSG00000006377,DLX6	--	--	--	--	--	--	--	--	--	--	--	2.45204	3.29678	0.180459
ENSG00000154734,ADAMTS1	--	--	--	--	--	0.277553	--	--	--	--	--	2.84099	2.70655	--
ENSG00000147162,OGT	--	2.69479	2.18722	--	--	0.479638	--	--	1.45093	--	--	2.1212	0.257357	2.62546
ENSG00000229314,ORM1	--	--	1.40489	--	--	1.6937	--	--	--	--	--	2.71282	1.5516	0.0591607
ENSG00000172819,RARG	1.00907	--	--	--	--	2.50783	--	--	--	--	--	3.29553	4.17046	0.229864
ENSG00000127903,ZNF835	1.49206	--	--	--	--	--	--	--	--	--	--	1.45833	--	--
ENSG00000165966,PDZRN4	--	--	1.56398	--	--	--	--	--	0.843762	--	--	--	3.47295	--
ENSG00000166704,ZNF606	2.48078	--	--	--	--	--	3.47208	--	--	--	--	4.36426	2.41218	0.318636
ENSG00000163848,ZNF148	3.74979	--	--	0.359503	--	--	--	--	--	--	--	1.57289	1.60018	1.58524
ENSG00000223572,CKMT1A	--	--	--	--	--	1.47377	--	--	--	--	--	4.31834	1.00822	0.191647
ENSG00000179869,ABCA13	--	--	--	--	--	--	--	--	--	2.98662	--	2.51166	2.56288	0.385356
ENSG00000065413,ANKRD44	--	--	3.49994	--	--	3.14624	--	--	2.03458	--	--	1.75267	2.30158	0.674063
ENSG00000185100,ADSSL1	--	--	--	--	--	--	--	--	--	2.44779	--	--	3.0839	--
ENSG00000085276,MECOM	3.76554	--	--	--	--	--	2.30497	--	--	--	--	3.20446	1.90053	0.748506
ENSG00000178338,ZNF354B	1.81703	--	--	--	--	--	2.73158	--	--	--	--	3.354	2.38728	0.274383
ENSG00000123329,ARHGAP9	--	--	--	--	--	--	--	--	2.83655	--	--	2.60192	2.02697	--
ENSG00000087263,OGFOD1	--	--	--	--	--	2.22544	--	--	--	--	--	2.45021	2.18908	--
ENSG00000250644,AC068580.4	--	--	--	--	--	--	--	--	--	--	--	2.3042	2.73378	--
ENSG00000204604,ZNF468	2.04125	--	--	2.02385	--	--	0.16316	--	--	--	--	3.99478	2.07106	--
ENSG00000149380,P4HA3	--	--	--	--	--	--	--	--	--	--	--	--	3.36727	--
ENSG00000160211,G6PD	--	--	--	--	--	1.70393	--	--	--	2.43166	--	--	2.496	0.285335
ENSG00000113384,GOLPH3	--	--	--	--	--	--	--	--	--	2.6613	--	--	3.13193	0.508364
ENSG00000099910,KLHL22	--	--	2.28372	--	--	2.28372	--	--	1.83283	--	--	2.81347	1.8324	1.15716
ENSG00000160111,CPAMD8	--	--	--	--	--	--	--	--	--	--	--	5.24893	2.33774	0.055223
ENSG00000221926,TRIM16	--	--	1.88372	--	--	--	--	--	3.31854	--	--	--	1.4149	--
ENSG00000112902,SEMA5A	--	--	--	--	--	--	--	--	--	--	--	1.96029	1.5669	1.68504
ENSG00000118482,PHF3	--	--	--	--	--	--	3.14878	--	--	--	--	0.902278	2.31331	1.04261
ENSG00000140092,FBLN5	--	--	--	2.15341	--	0.929273	--	--	--	--	--	1.79683	2.3945	1.01544
ENSG00000157423,HYDIN	--	--	--	--	--	--	--	--	--	--	--	4.5589	3.01807	--
ENSG00000141664,ZCCHC2	--	0.275105	--	--	--	--	--	--	--	--	--	0.342854	4.23349	0.648281
ENSG00000171346,KRT15	--	--	--	--	--	--	--	--	--	--	--	2.30252	3.07413	--
ENSG00000113722,CDX1	1.35127	--	--	--	--	--	--	--	--	--	--	2.88897	2.50262	--
ENSG00000243232,PCDHAC2	--	--	--	2.22022	--	0.56601	--	--	--	--	--	0.10849	0.634891	0.896873
ENSG00000103266,STUB1	--	1.86594	--	--	--	--	--	--	--	--	--	2.32326	2.52213	0.361025
ENSG00000162430,SELENON	--	--	--	--	--	--	--	--	--	--	--	--	2.97224	--
ENSG00000116985,BMP8B	--	--	--	--	--	--	--	--	--	--	--	2.30462	3.01215	--
ENSG00000104848,KCNA7	--	--	--	--	--	2.20022	--	--	--	--	--	1.99956	--	--
ENSG00000240764,PCDHGC5	--	--	--	2.94106	--	--	--	--	--	--	--	1.14607	2.09308	0.0288165
ENSG00000067955,CBFB	--	--	--	--	--	--	--	--	--	--	--	1.6909	3.76828	0.812325
ENSG00000145864,GABRB2	--	--	1.89214	--	--	--	--	--	--	--	--	2.3156	0.905808	0.931915
ENSG00000143622,RIT1	--	--	--	--	--	2.18026	--	--	--	1.76757	--	2.29596	1.98487	--
ENSG00000185963,BICD2	--	--	--	--	--	--	--	--	--	2.72644	--	--	1.96548	1.27165
ENSG00000174130,TLR6	--	2.18214	--	1.19664	--	1.10315	--	--	2.10507	--	--	1.62563	2.15127	--
ENSG00000100241,SBF1	--	--	--	--	--	1.51709	--	--	--	--	--	3.77661	0.649075	0.733891
ENSG00000174749,FAM241A	--	--	--	--	--	--	--	--	--	--	--	2.81382	2.76346	--
ENSG00000074603,DPP8	--	--	0.237282	--	--	2.52052	--	--	--	--	--	1.01403	2.9905	0.886677
ENSG00000173480,ZNF417	0.944216	--	--	0.683261	--	--	1.41984	--	--	--	--	3.11438	1.69391	--
ENSG00000117385,P3H1	--	--	--	--	--	2.15982	--	--	--	--	--	3.35479	2.01055	--
ENSG00000101605,MYOM1	1.40168	5.28844	1.60848	0.333445	--	1.09904	--	--	1.77845	--	--	2.53221	--	0.0565225
ENSG00000196371,FUT4	--	--	--	--	--	--	--	--	--	--	--	2.74862	2.69531	--
ENSG00000181143,MUC16	--	--	--	--	--	--	--	--	--	--	--	0.926608	--	2.23571
ENSG00000113263,ITK	--	--	0.498138	0.253349	--	2.21038	--	--	1.1946	--	--	1.63471	0.670487	1.58404
ENSG00000140105,WARS	--	2.71055	--	--	--	0.41398	--	--	--	1.9768	--	--	2.54887	0.440468
ENSG00000130475,FCHO1	--	--	--	--	--	--	--	--	--	--	--	1.82185	2.95385	0.992779
ENSG00000267508,ZNF285	4.432	--	--	0.565409	--	--	--	--	--	--	--	2.58387	1.60904	--
ENSG00000004487,KDM1A	--	--	0.800341	--	--	--	--	--	1.92154	--	--	1.27119	3.06661	0.909123
ENSG00000254995,STX16-NPEPL1	--	--	--	--	--	--	--	--	--	--	--	3.27625	1.9656	--
ENSG00000161940,BCL6B	0.876751	--	--	--	--	--	--	--	0.704143	--	--	3.66458	1.69684	0.991791
ENSG00000170004,CHD3	1.19271	2.98575	1.72095	2.31264	--	--	1.63261	--	--	1.85826	--	1.37762	2.01094	1.04993
ENSG00000271601,LIX1L	--	--	--	--	--	--	--	--	--	--	--	2.70828	3.41986	0.279519
ENSG00000168792,ABHD15	--	--	--	--	--	--	--	--	--	--	--	--	2.95329	--
ENSG00000175115,PACS1	--	--	--	--	--	--	--	--	--	--	--	--	3.07816	1.09795
ENSG00000197136,PCNX3	--	--	--	--	--	--	--	--	--	--	--	2.87973	1.86761	--
ENSG00000145214,DGKQ	--	--	--	--	--	--	--	--	--	--	2.95182	1.32197	3.12591	0.0226724
ENSG00000181322,NME9	--	--	--	--	--	3.4326	--	--	--	--	--	2.47616	--	0.268768
ENSG00000013810,TACC3	--	--	--	--	--	--	--	--	--	--	--	--	2.95183	--
ENSG00000142408,CACNG8	--	--	--	--	--	--	--	--	--	--	--	2.93859	2.98612	0.282975
ENSG00000163694,RBM47	2.13263	1.59075	0.594279	--	--	--	--	--	--	--	--	3.0711	1.84969	--
ENSG00000122378,PRXL2A	--	--	--	--	--	--	--	--	--	--	--	1.86266	3.27658	0.431678
ENSG00000153902,LGI4	--	2.62365	--	0.313535	--	--	--	--	3.0964	--	--	2.41333	2.6749	0.140872
ENSG00000198205,ZXDA	1.70742	--	--	--	--	--	--	--	--	--	--	2.89911	1.73501	--
ENSG00000172640,OR10AD1	--	--	--	--	--	--	--	--	--	--	--	--	2.94647	--
ENSG00000157349,DDX19B	--	0.596322	--	--	--	2.12292	--	--	--	2.65465	--	--	1.95649	0.310889
ENSG00000065000,AP3D1	--	--	3.32001	--	--	2.9422	--	--	1.55048	--	--	1.05428	1.48421	0.328669
ENSG00000153404,PLEKHG4B	--	--	--	--	--	--	--	--	--	--	--	2.21139	2.82705	--
ENSG00000198730,CTR9	--	4.41474	1.85332	--	--	--	--	--	2.00007	--	--	2.00007	1.34496	1.23799
ENSG00000172534,HCFC1	--	--	--	--	--	--	--	--	0.592242	--	--	0.673175	3.09867	0.318027
ENSG00000059378,PARP12	--	2.33197	--	--	--	5.18927	--	--	--	--	--	2.47083	1.26028	0.0970403
ENSG00000152217,SETBP1	--	--	--	--	--	--	0.977935	--	--	--	--	--	4.12519	0.343589
ENSG00000154305,MIA3	--	--	2.58444	--	--	--	--	--	2.52116	--	--	--	1.50062	--
ENSG00000088766,CRLS1	--	--	--	--	--	--	--	--	--	--	--	3.53808	3.00183	--
ENSG00000197933,ZNF823	3.46478	--	--	1.36773	--	--	--	--	--	--	--	2.76944	1.28162	0.669338
ENSG00000249992,TMEM158	--	--	--	--	--	--	--	--	--	--	--	--	2.93823	--
ENSG00000018236,CNTN1	1.99059	1.69894	1.54455	1.15685	--	1.31392	--	--	0.376816	--	--	0.564609	2.7441	1.69464
ENSG00000124356,STAMBP	--	--	3.21158	--	--	--	--	--	1.37363	--	--	0.043672	1.52676	0.587467
ENSG00000186377,CYP4X1	--	--	--	--	--	1.21242	--	--	--	2.30104	--	--	1.85041	0.826186
ENSG00000154736,ADAMTS5	--	--	4.3066	2.55163	--	3.58559	--	--	--	--	--	1.55652	2.01855	0.0222581
ENSG00000255872,AL138752.2	--	--	--	--	--	--	--	--	--	--	--	--	2.93545	--
ENSG00000119314,PTBP3	4.60503	3.63005	--	--	--	--	--	--	--	--	--	0.95589	1.90649	0.540585
ENSG00000171574,ZNF584	3.19791	--	--	--	--	--	1.62819	--	--	--	--	0.935892	1.40475	--
ENSG00000137672,TRPC6	--	--	2.38578	3.84692	--	0.953973	--	--	--	--	--	2.93266	1.53949	0.657044
ENSG00000204963,PCDHA7	--	--	--	--	--	0.567412	--	--	--	--	--	2.2966	--	0.303244
ENSG00000137076,TLN1	--	--	3.25019	--	--	--	--	--	--	0.816713	--	0.672722	--	0.635612
ENSG00000089847,ANKRD24	--	--	--	--	--	--	--	--	2.30386	--	--	2.43413	3.06758	--
ENSG00000182272,B4GALNT4	--	--	--	--	--	--	--	--	--	--	--	1.37027	3.51551	--
ENSG00000160199,PKNOX1	2.27788	--	--	--	--	--	2.00019	--	--	--	--	1.78948	2.69751	0.545246
ENSG00000115053,NCL	--	--	2.02744	--	--	--	--	--	--	--	--	1.56558	0.492922	0.580389
ENSG00000196458,ZNF605	1.93881	--	--	--	--	--	1.63358	--	--	--	--	2.44082	--	1.41511
ENSG00000108309,RUNDC3A	--	--	--	--	--	--	--	--	--	--	--	3.45597	1.91272	0.313515
ENSG00000151229,SLC2A13	--	--	0.751308	--	--	--	--	--	--	--	--	1.2552	3.91149	0.548766
ENSG00000076924,XAB2	--	3.91497	--	--	--	--	--	--	1.6518	--	--	1.28214	0.185912	0.873447
ENSG00000284554,AL022318.4	--	2.88416	--	--	--	--	--	--	--	--	--	1.3451	--	--
ENSG00000180233,ZNRF2	--	--	--	--	--	--	--	--	--	--	--	--	2.92704	--
ENSG00000182985,CADM1	3.66619	1.74993	1.05127	3.96407	--	1.93282	--	--	--	--	--	2.23649	1.93689	0.621257
ENSG00000134250,NOTCH2	--	--	1.1683	3.70429	--	1.65768	--	--	1.13523	--	--	1.43401	0.948284	1.29527
ENSG00000172765,TMCC1	--	--	--	--	--	--	--	--	--	--	--	2.94899	2.09978	--
ENSG00000118849,RARRES1	--	--	--	--	--	--	--	--	--	--	--	2.2571	2.77826	--
ENSG00000157445,CACNA2D3	--	--	--	--	--	--	--	--	--	--	--	1.38595	1.84919	1.91949
ENSG00000138668,HNRNPD	1.20673	1.20673	--	--	--	--	--	--	--	--	--	3.07787	5.88987	0.734375
ENSG00000165752,STK32C	--	--	--	1.39782	--	3.17649	--	--	--	1.95589	--	1.95589	2.52535	0.180336
ENSG00000170390,DCLK2	--	--	0.844612	--	--	1.21856	--	--	--	1.57944	--	1.57944	2.63308	--
ENSG00000197694,SPTAN1	--	--	--	--	--	1.24642	--	--	0.616503	--	--	0.170481	0.934246	2.42358
ENSG00000123364,HOXC13	1.8082	--	--	--	--	--	--	--	--	--	--	2.16875	2.33865	0.4178
ENSG00000167771,RCOR2	--	--	--	--	--	--	--	--	--	--	--	--	2.92024	--
ENSG00000180694,TMEM64	--	--	--	--	--	--	--	--	--	--	--	2.45116	3.82971	0.210722
ENSG00000139865,TTC6	--	2.04901	1.32734	--	--	--	--	--	3.40485	--	--	3.4547	1.83816	0.221573
ENSG00000101331,CCM2L	--	--	--	--	--	--	--	--	--	--	--	0.46732	3.7486	0.375973
ENSG00000166831,RBPMS2	0.936386	0.159772	2.76065	--	--	--	--	--	--	--	--	2.7878	1.64827	0.216705
ENSG00000165572,KBTBD6	--	--	0.510648	--	--	--	--	--	1.25749	--	--	1.11598	3.29127	0.99941
ENSG00000130294,KIF1A	--	--	--	--	--	3.78834	--	--	0.616149	4.14808	--	3.18404	2.49938	1.61353
ENSG00000117594,HSD11B1	--	--	--	1.87792	--	5.53491	--	--	--	--	--	0.975486	0.182203	0.985871
ENSG00000107611,CUBN	--	--	--	2.17504	--	2.65354	--	--	--	--	--	0.81093	0.690687	0.60833
ENSG00000109107,ALDOC	--	--	--	--	--	3.14104	--	--	--	--	--	--	2.06129	0.358462
ENSG00000215788,TNFRSF25	--	--	--	--	--	--	--	--	3.49256	--	--	--	2.50974	0.018437
ENSG00000198466,ZNF587	1.98172	--	--	--	--	--	1.76326	--	--	--	--	1.89245	--	--
ENSG00000174485,DENND4A	--	3.13891	--	--	--	--	--	--	--	--	--	1.69741	1.72117	0.836799
ENSG00000108582,CPD	--	--	--	--	--	2.72755	--	--	--	--	--	1.24483	1.85869	0.562432
ENSG00000275111,ZNF2	2.21156	--	--	0.541589	--	--	0.466207	--	--	--	--	3.15515	1.91319	0.557139
ENSG00000171817,ZNF540	1.9666	--	--	--	--	--	1.53124	--	--	--	--	0.655962	--	--
ENSG00000198393,ZNF26	1.82987	--	--	--	--	--	1.44699	--	--	--	--	3.44945	2.3341	1.69016
ENSG00000175874,CREG2	--	--	--	--	--	--	--	--	--	--	--	2.35767	2.95524	--
ENSG00000106560,GIMAP2	--	1.79382	--	--	--	2.00865	--	--	--	2.85531	--	--	2.1382	--
ENSG00000204941,PSG5	2.7292	--	1.2612	--	--	0.976119	--	--	--	--	--	2.14078	--	--
ENSG00000088205,DDX18	0.997743	2.89403	0.157023	--	--	--	--	--	--	--	--	1.36291	2.1714	--
ENSG00000184260,HIST2H2AC	3.95354	--	1.07888	--	--	--	0.45541	--	--	--	--	--	2.90113	0.474113
ENSG00000165030,NFIL3	2.74629	--	--	--	--	--	1.87635	--	--	--	--	--	1.25517	0.568894
ENSG00000282278,AC058822.1	--	--	1.15419	--	--	3.36835	--	--	--	1.5838	--	1.5838	2.57372	--
ENSG00000177873,ZNF619	1.51326	--	--	--	--	--	1.98839	--	--	--	--	2.9843	2.60528	0.255706
ENSG00000211678,IGLJ3	--	--	--	--	--	--	--	--	--	--	--	--	2.90418	--
ENSG00000149922,TBX6	2.84187	--	--	--	--	--	1.95045	--	--	--	--	--	2.15995	0.253818
ENSG00000018189,RUFY3	--	--	--	--	--	--	--	--	--	--	--	1.65972	4.55543	0.972723
ENSG00000164818,DNAAF5	--	--	1.97384	--	--	0.788166	--	--	0.209554	--	--	1.18132	2.96382	--
ENSG00000142632,ARHGEF19	--	--	--	--	--	--	--	--	0.614034	--	--	2.29493	2.90997	--
ENSG00000250312,ZNF718	1.11237	--	--	--	--	--	0.830022	--	--	--	--	4.1188	2.53485	0.0397719
ENSG00000111726,CMAS	--	--	--	--	--	--	--	--	--	--	--	2.04588	3.23802	0.849622
ENSG00000124243,BCAS4	--	--	--	--	--	--	--	--	--	--	--	--	3.16163	--
ENSG00000166147,FBN1	--	--	--	4.43415	--	2.64839	--	--	--	--	--	2.18629	1.7366	0.500846
ENSG00000177932,ZNF354C	1.95367	--	--	--	--	--	--	--	--	--	--	2.14627	--	--
ENSG00000104897,SF3A2	--	2.391	--	--	--	--	--	--	--	--	--	1.45303	2.20416	0.328101
ENSG00000163874,ZC3H12A	--	--	--	--	--	--	--	--	--	--	--	3.14563	2.61904	0.463513
ENSG00000204564,C6orf136	--	--	--	--	--	--	--	--	--	--	--	2.923	3.30228	0.041057
ENSG00000091157,WDR7	--	--	--	--	--	--	--	--	2.69806	--	--	--	1.57788	1.87309
ENSG00000124126,PREX1	--	--	1.04036	--	--	1.16287	--	--	1.89516	--	--	1.03612	2.4757	0.0537384
ENSG00000068323,TFE3	2.81265	--	--	--	--	--	--	--	--	--	--	0.434548	2.68049	0.854162
ENSG00000158246,TENT5B	--	--	--	--	--	--	--	--	--	--	--	2.8482	2.30432	--
ENSG00000182890,GLUD2	--	--	--	--	--	3.46942	--	--	--	--	--	2.59763	--	0.612446
ENSG00000163625,WDFY3	--	--	--	--	--	--	--	--	0.560717	--	--	1.06105	1.16733	3.06225
ENSG00000137841,PLCB2	--	--	--	--	--	--	--	--	--	--	--	2.5353	3.3384	0.306992
ENSG00000225190,PLEKHM1	--	--	--	--	--	--	--	--	--	--	--	--	3.25909	0.828356
ENSG00000112280,COL9A1	--	--	--	--	--	--	--	--	--	--	--	1.61012	2.33848	--
ENSG00000142453,CARM1	--	--	--	--	--	--	--	--	--	--	--	2.32117	2.66224	0.752181
ENSG00000159905,ZNF221	1.63415	--	--	1.55263	--	--	0.426236	--	--	--	--	1.67005	--	--
ENSG00000186448,ZNF197	2.12937	--	--	--	--	--	1.56794	--	--	--	--	2.47873	0.412602	1.19603
ENSG00000094963,FMO2	--	--	--	--	--	2.23281	--	--	--	--	--	--	2.25282	--
ENSG00000141027,NCOR1	--	--	--	--	--	--	--	--	--	--	--	1.66009	1.71669	2.40842
ENSG00000100281,HMGXB4	2.10939	--	--	--	--	--	--	--	--	--	--	1.85473	2.07776	--
ENSG00000171956,FOXB1	2.18088	--	--	--	--	--	1.96718	--	--	--	--	--	2.31123	0.115829
ENSG00000174482,LINGO2	--	1.93302	--	0.901914	--	0.518895	--	--	0.851485	--	--	2.31381	2.02832	0.981241
ENSG00000102024,PLS3	--	--	--	--	--	1.46279	--	--	2.6266	--	--	2.67199	1.69804	1.15373
ENSG00000112655,PTK7	1.64892	0.366252	0.429693	4.05061	--	2.69477	--	--	--	--	--	2.5473	2.48979	0.531381
ENSG00000142192,APP	--	--	--	--	--	1.05193	--	--	--	--	--	2.49231	1.85105	1.12952
ENSG00000267561,AC093155.3	--	--	--	--	--	--	--	--	--	--	--	--	2.88388	--
ENSG00000160336,ZNF761	1.67256	--	--	2.13287	--	--	0.859504	--	--	--	--	1.96025	--	--
ENSG00000084774,CAD	--	--	--	--	--	2.42844	--	--	--	0.943432	--	1.34199	0.566625	2.05776
ENSG00000155287,SLC25A28	--	--	--	--	--	--	--	--	--	--	--	2.57381	2.47158	0.694431
ENSG00000132932,ATP8A2	--	--	--	--	--	--	--	--	--	--	--	1.33072	2.44878	1.33177
ENSG00000128805,ARHGAP22	--	--	--	--	--	2.09736	--	--	--	--	--	2.28067	4.24429	0.565658
ENSG00000241360,PDXP	--	--	--	--	--	--	--	--	--	--	--	3.27618	2.7652	0.0635852
ENSG00000187720,THSD4	--	--	--	--	--	--	--	--	--	--	--	2.32376	2.92179	0.542706
ENSG00000169684,CHRNA5	--	--	1.18845	--	--	--	--	--	--	--	--	1.16323	2.79211	--
ENSG00000166819,PLIN1	--	--	--	--	--	--	--	--	--	--	--	3.22346	1.76787	--
ENSG00000046889,PREX2	--	--	0.275891	3.05101	--	3.41058	--	--	0.34529	--	--	1.5514	1.38048	1.24521
ENSG00000164347,GFM2	--	0.183719	--	--	--	--	--	--	--	1.5273	--	3.33581	2.23086	--
ENSG00000211961,IGHV1-45	--	--	--	--	--	--	--	--	--	--	--	--	2.87647	--
ENSG00000156273,BACH1	3.772	--	--	--	--	--	1.97281	--	1.96971	--	--	--	1.99445	0.641499
ENSG00000163013,FBXO41	--	--	--	--	--	--	--	--	1.78502	--	--	--	2.29887	--
ENSG00000169992,NLGN2	--	--	--	--	--	--	--	--	--	--	--	2.50432	2.73287	0.686202
ENSG00000205922,ONECUT3	1.92396	--	--	--	--	--	--	--	--	--	--	--	3.0685	0.0374606
ENSG00000079102,RUNX1T1	--	--	0.643481	--	--	--	3.16981	--	--	--	--	0.409655	4.77274	2.88871
ENSG00000155189,AGPAT5	--	--	--	--	--	--	--	--	--	--	--	2.62548	3.13686	0.197429
ENSG00000173013,CCDC96	--	--	--	--	--	--	--	--	--	--	--	3.08487	2.12393	--
ENSG00000158517,NCF1	--	--	0.34809	--	--	--	--	--	3.31104	0.45894	--	--	3.29504	--
ENSG00000145555,MYO10	--	--	--	--	--	4.03291	--	--	0.174502	--	--	2.16957	0.795335	0.0413223
ENSG00000161682,FAM171A2	--	--	--	--	--	--	--	--	--	--	--	--	2.87114	--
ENSG00000147202,DIAPH2	--	--	--	--	--	--	--	--	--	0.324994	--	0.878764	1.8199	3.0607
ENSG00000150510,FAM124A	--	--	--	--	--	--	--	--	--	--	--	3.30125	2.60536	0.107932
ENSG00000162415,ZSWIM5	--	--	--	--	--	--	--	--	--	--	--	--	3.58666	0.469826
ENSG00000156928,MALSU1	--	--	--	--	--	--	--	--	--	--	--	3.3612	2.45799	0.21744
ENSG00000168067,MAP4K2	--	--	0.828693	0.212682	--	0.495084	--	--	--	0.749183	--	1.80303	2.98152	0.457046
ENSG00000119514,GALNT12	--	--	--	--	--	1.22955	--	--	--	--	--	2.21858	2.88035	0.128302
ENSG00000101190,TCFL5	--	--	--	--	--	--	--	--	--	--	--	1.07829	4.09351	--
ENSG00000186660,ZFP91	1.04511	--	--	0.966591	--	--	--	--	--	--	--	2.28011	3.41573	0.00264914
ENSG00000172830,SSH3	--	--	--	--	--	1.54043	--	--	--	--	--	2.94777	1.76557	0.214357
ENSG00000009954,BAZ1B	--	--	--	--	--	--	--	--	0.2213	--	--	1.24964	2.44424	1.53297
ENSG00000160469,BRSK1	--	--	--	4.94442	--	0.614026	--	--	--	0.974272	--	0.974272	2.24752	0.523413
ENSG00000171848,RRM2	--	--	--	--	--	--	--	--	--	--	--	3.17344	2.0826	--
ENSG00000168439,STIP1	--	2.77061	2.24935	--	--	--	--	--	0.923673	--	--	2.19003	2.12591	0.868776
ENSG00000064490,RFXANK	--	--	1.91402	--	--	1.68361	--	--	3.23583	--	--	3.23583	2.24733	--
ENSG00000106070,GRB10	--	--	2.60777	--	--	2.60777	--	--	--	--	--	3.90376	1.33683	0.494879
ENSG00000196526,AFAP1	--	--	--	--	--	5.14464	--	--	--	--	--	1.04511	1.77444	0.0627859
ENSG00000114948,ADAM23	--	--	--	0.167412	--	--	--	--	--	--	--	3.02879	2.25368	1.47033
ENSG00000130518,IQCN	--	--	--	--	--	--	--	--	2.76735	--	--	--	1.95252	--
ENSG00000036473,OTC	--	--	--	--	--	--	--	--	--	--	--	3.39229	0.72561	--
ENSG00000021826,CPS1	--	--	--	1.25153	--	3.31024	--	--	--	1.40868	--	1.60369	2.98625	0.489715
ENSG00000206190,ATP10A	--	--	--	--	--	--	--	--	--	--	--	3.04458	2.35404	0.292054
ENSG00000083844,ZNF264	2.75559	--	--	--	--	--	0.970465	--	--	--	--	1.72034	1.27566	--
ENSG00000160867,FGFR4	0.703647	--	2.06966	2.69688	--	2.61362	--	--	--	0.935239	--	2.59006	1.76688	--
ENSG00000133794,ARNTL	0.934308	--	--	--	--	0.386992	--	--	--	--	--	3.46721	1.94474	0.997312
ENSG00000117222,RBBP5	--	--	1.80484	--	--	--	--	--	2.46432	--	--	0.521392	2.40601	0.883176
ENSG00000186564,FOXD2	0.0870873	--	--	--	--	--	3.04457	--	--	--	--	--	2.94212	--
ENSG00000196345,ZKSCAN7	2.55917	--	--	1.0425	--	--	0.864949	--	--	--	--	2.63568	1.21251	--
ENSG00000166900,STX3	--	--	--	--	--	--	--	--	--	--	--	2.35532	3.21383	0.273526
ENSG00000155367,PPM1J	--	--	--	--	--	--	--	--	--	--	--	1.90315	3.11457	--
ENSG00000130558,OLFM1	--	--	--	--	--	--	--	--	--	--	--	2.99498	3.5558	1.31096
ENSG00000110721,CHKA	--	--	--	--	--	2.08508	--	--	--	--	--	2.28495	2.82838	0.468889
ENSG00000095564,BTAF1	--	--	--	--	--	--	--	--	0.209452	0.129241	--	0.0181854	1.99371	2.00355
ENSG00000137815,RTF1	--	--	--	--	--	--	1.50832	--	--	--	--	--	2.66222	1.10041
ENSG00000242221,PSG2	--	1.64105	0.752861	3.33918	--	--	--	--	--	--	--	1.55728	0.342474	--
ENSG00000124613,ZNF391	2.6197	--	--	--	--	--	2.50163	--	--	--	--	3.41697	--	0.72679
ENSG00000118160,SLC8A2	--	--	--	--	--	--	--	--	--	--	--	4.12244	1.54914	1.1445
ENSG00000104972,LILRB1	1.97966	--	0.454881	--	--	--	--	--	--	--	--	1.73883	--	--
ENSG00000171150,SOCS5	--	--	3.75758	--	--	3.75758	--	--	--	--	--	0.84909	0.00389777	1.11666
ENSG00000138798,EGF	--	--	--	--	--	1.88564	--	--	--	--	--	2.44971	1.72625	--
ENSG00000185869,ZNF829	2.43252	--	--	1.03639	--	--	1.83384	--	--	--	--	2.99909	1.28497	0.682361
ENSG00000009307,CSDE1	--	1.5259	--	--	--	--	--	--	--	--	--	1.18028	1.35453	1.63687
ENSG00000120645,IQSEC3	--	--	--	--	--	--	--	--	--	--	--	1.91229	2.78751	--
ENSG00000167088,SNRPD1	--	2.98833	--	--	--	--	--	--	--	--	--	1.53984	2.2597	0.134139
ENSG00000165312,OTUD1	--	--	--	--	--	--	--	--	--	--	--	--	3.99165	0.041933
ENSG00000118707,TGIF2	0.966563	--	--	--	--	--	2.65049	--	--	--	--	2.88952	2.4116	0.607047
ENSG00000171044,XKR6	--	--	--	--	--	--	--	--	--	--	--	1.04094	3.60609	0.71933
ENSG00000134461,ANKRD16	--	--	1.28664	--	--	1.22245	--	--	2.1116	--	--	3.39937	1.667	--
ENSG00000115221,ITGB6	--	--	2.28085	2.03953	--	--	--	--	--	--	--	2.5698	0.0900568	0.635658
ENSG00000172986,GXYLT2	--	--	--	--	--	--	--	--	--	--	--	2.5443	3.11244	0.234557
ENSG00000090376,IRAK3	--	--	--	0.171538	--	2.40526	--	--	0.507112	1.35566	--	1.35566	3.14827	--
ENSG00000143324,XPR1	--	--	--	--	--	--	--	--	--	--	--	--	2.54788	1.55739
ENSG00000134508,CABLES1	--	--	--	--	--	--	--	--	--	--	--	--	3.69972	0.326626
ENSG00000150995,ITPR1	--	--	--	0.599898	--	0.282683	--	--	--	--	--	2.96415	0.334831	2.52299
ENSG00000101825,MXRA5	1.82416	4.80428	0.559865	1.83686	--	2.26948	--	--	0.404174	--	--	1.64668	--	1.41899
ENSG00000160999,SH2B2	--	--	1.13808	--	--	1.13808	--	--	--	--	--	2.69798	1.6647	--
ENSG00000119042,SATB2	1.5147	--	--	--	--	--	1.38141	--	--	--	--	0.198545	2.26827	1.96405
ENSG00000182944,EWSR1	3.08735	3.08735	2.10415	--	--	--	--	--	--	--	--	--	--	0.870789
ENSG00000185504,FAAP100	--	--	--	--	--	--	--	--	--	--	--	3.97319	1.23801	--
ENSG00000125459,MSTO1	--	--	--	--	--	--	--	--	--	--	--	2.58956	2.41842	--
ENSG00000007174,DNAH9	--	--	--	1.49534	--	1.50528	--	--	--	0.957804	--	1.35808	2.24378	0.475432
ENSG00000152527,PLEKHH2	--	--	--	--	--	--	--	--	--	--	--	2.3679	2.9936	0.399195
ENSG00000069020,MAST4	--	--	--	--	--	1.41349	--	--	--	2.97621	--	--	3.46137	0.0989216
ENSG00000197362,ZNF786	3.79076	--	--	--	--	--	--	--	--	--	--	1.71915	--	0.895273
ENSG00000105516,DBP	0.195559	--	--	--	--	--	2.23961	--	--	--	--	--	3.75875	0.250662
ENSG00000105229,PIAS4	--	--	--	--	--	--	--	--	--	--	--	--	2.96794	0.46632
ENSG00000113648,H2AFY	2.9112	--	--	0.472408	--	1.21718	2.23376	--	--	--	--	2.32494	1.37118	0.703836
ENSG00000141579,ZNF750	--	--	--	--	--	--	--	--	--	--	--	4.94508	0.597555	0.129047
ENSG00000131849,ZNF132	3.29342	--	--	--	--	--	--	--	--	--	--	1.64032	--	--
ENSG00000120708,TGFBI	--	--	--	--	--	--	--	--	--	--	--	3.60342	1.9139	0.474636
ENSG00000119203,CPSF3	--	3.16075	--	--	--	--	--	--	--	--	--	1.68456	0.336502	0.850212
ENSG00000221874,ZNF816-ZNF321P	--	--	--	--	--	--	--	--	--	--	--	--	2.839	--
ENSG00000169247,SH3TC2	--	3.07305	0.330142	--	--	--	--	--	0.867576	--	--	0.53499	1.55694	--
ENSG00000176834,VSIG10	1.28889	2.47459	--	1.894	--	1.45566	--	--	--	--	--	2.34543	1.2351	--
ENSG00000131051,RBM39	1.74249	1.61394	1.6992	--	--	--	--	--	--	--	--	2.84186	1.78209	1.08932
ENSG00000139154,AEBP2	1.50177	--	--	--	--	--	--	--	--	--	--	0.389589	4.10634	0.504796
ENSG00000135316,SYNCRIP	0.642321	0.642321	3.04058	--	--	--	--	--	--	--	--	1.56658	0.943578	1.27402
ENSG00000136960,ENPP2	--	--	--	--	--	0.619739	--	--	--	0.441068	--	3.76622	1.69473	--
ENSG00000136531,SCN2A	--	--	--	0.885543	--	1.16794	--	--	--	--	--	2.39274	1.68791	0.805637
ENSG00000006432,MAP3K9	--	--	0.395831	--	--	--	--	--	--	0.748238	--	0.748238	4.1904	0.863663
ENSG00000119698,PPP4R4	--	--	1.70549	--	--	1.33315	--	--	0.0224257	--	--	--	2.23911	0.801637
ENSG00000171540,OTP	--	--	--	--	--	--	--	--	--	--	--	--	2.82996	--
ENSG00000184564,SLITRK6	--	2.61149	--	1.24543	--	1.59368	--	--	1.66151	--	--	1.71684	1.51479	0.562303
ENSG00000142910,TINAGL1	--	--	2.78718	--	--	--	--	--	--	--	--	1.53632	--	0.57544
ENSG00000167261,DPEP2	--	--	--	--	--	--	--	--	--	--	--	2.93237	2.13993	--
ENSG00000089775,ZBTB25	1.83258	--	--	0.696623	--	--	--	--	--	--	--	2.9389	1.48689	0.305263
ENSG00000278570,NR2E3	3.09098	--	--	--	--	--	2.1261	--	--	--	--	0.908612	1.43576	--
ENSG00000259075,POC1B-GALNT4	--	--	--	--	--	2.05376	--	--	--	--	--	2.18302	1.54188	--
ENSG00000068724,TTC7A	--	1.20234	0.555974	--	--	--	--	--	1.60193	--	--	3.11056	2.17547	--
ENSG00000073146,MOV10L1	--	--	--	--	--	--	--	--	--	--	--	2.7113	2.05217	--
ENSG00000198242,RPL23A	--	--	--	--	--	--	--	--	--	--	--	3.10859	2.15955	0.132809
ENSG00000254087,LYN	--	--	1.17733	4.47387	--	2.30532	--	--	1.51571	--	--	1.81551	0.409833	1.28207
ENSG00000108798,ABI3	--	--	2.07094	--	--	--	--	--	1.16953	--	--	2.4253	1.53569	--
ENSG00000161835,GRASP	--	--	--	--	--	--	--	--	2.16573	--	--	--	3.41166	0.140516
ENSG00000099783,HNRNPM	4.71912	3.75959	--	--	--	--	--	--	--	--	--	1.24337	2.31742	1.45652
ENSG00000100519,PSMC6	--	--	--	--	--	1.682	--	--	--	1.43357	--	--	1.97335	0.905269
ENSG00000168779,SHOX2	0.868528	--	--	--	--	--	--	--	--	--	--	1.24244	3.58215	0.655833
ENSG00000112941,TENT4A	--	2.0039	--	--	--	--	--	--	--	--	--	1.83555	1.73254	1.05158
ENSG00000168348,INSM2	--	--	--	--	--	--	--	--	--	--	--	--	2.82328	--
ENSG00000111087,GLI1	1.91361	--	--	--	--	--	--	--	--	--	--	0.635997	2.67543	--
ENSG00000198720,ANKRD13B	--	--	--	--	--	--	--	--	1.48331	--	--	0.835341	3.11834	0.707274
ENSG00000151240,DIP2C	--	--	--	--	--	0.846095	--	--	--	--	--	1.87428	1.09128	2.26159
ENSG00000130764,LRRC47	--	--	--	--	--	--	--	2.51695	1.89952	--	--	0.122097	2.95424	0.227911
ENSG00000054356,PTPRN	--	--	4.81357	1.77162	--	4.81357	--	--	--	--	--	1.19429	1.41361	0.406923
ENSG00000196876,SCN8A	--	--	--	1.83654	--	0.60343	--	--	--	--	--	1.03465	--	1.99128
ENSG00000139793,MBNL2	--	--	--	1.50882	--	--	--	--	--	--	--	2.86463	--	0.665303
ENSG00000137094,DNAJB5	--	--	--	--	--	--	--	--	--	--	--	1.331	3.47241	0.696314
ENSG00000037280,FLT4	0.972221	0.357495	1.86929	2.65688	--	2.78622	--	--	--	0.341085	--	2.24264	2.40312	0.127343
ENSG00000196664,TLR7	--	0.675368	--	0.646328	--	0.988091	--	--	0.838116	--	--	0.385467	1.99205	0.918403
ENSG00000130726,TRIM28	--	--	--	--	--	--	--	--	--	--	--	1.64974	2.434	0.931259
ENSG00000104884,ERCC2	--	--	--	--	--	--	3.84003	--	--	1.25912	--	--	3.14146	0.0303605
ENSG00000155970,MICU3	--	--	--	0.694914	--	--	--	--	--	--	--	--	2.78592	0.0877159
ENSG00000121903,ZSCAN20	2.2958	--	--	--	--	--	0.745038	--	--	--	--	2.80068	1.43262	--
ENSG00000069399,BCL3	--	--	--	--	--	--	--	--	1.13074	--	--	3.18265	3.0901	0.414016
ENSG00000172164,SNTB1	--	--	--	--	--	1.79561	--	--	--	--	--	1.74578	2.70339	0.267877
ENSG00000183495,EP400	1.20734	--	--	--	--	--	--	--	--	1.48388	--	1.60393	1.79564	0.929065
ENSG00000171989,LDHAL6B	--	--	--	--	--	2.81233	--	--	--	--	--	2.33099	0.908831	--
ENSG00000096401,CDC5L	3.08437	--	--	--	--	--	--	--	--	--	--	--	--	1.21048
ENSG00000164050,PLXNB1	--	--	--	--	--	--	--	--	--	--	--	3.03699	--	0.76619
ENSG00000124587,PEX6	--	--	--	--	--	--	--	--	--	2.00359	--	--	3.3422	--
ENSG00000115457,IGFBP2	--	--	--	--	--	--	--	--	--	--	--	2.46752	2.89526	0.436218
ENSG00000188070,C11orf95	--	--	--	--	--	--	--	--	--	--	--	--	3.95449	0.0192038
ENSG00000196353,CPNE4	--	--	--	2.54886	--	0.971426	--	--	--	--	--	1.83273	1.6086	0.837094
ENSG00000134046,MBD2	--	--	--	--	--	--	2.10325	--	--	--	--	2.17909	3.03633	0.364428
ENSG00000026103,FAS	--	--	--	--	--	--	--	--	3.03678	--	--	--	3.22324	0.234372
ENSG00000114126,TFDP2	--	--	0.62197	--	--	--	0.671417	--	--	--	--	3.42791	3.10886	0.604234
ENSG00000172748,ZNF596	2.41	--	--	--	--	--	--	--	--	--	--	2.48413	0.899673	--
ENSG00000184056,VPS33B	--	--	2.18316	--	--	--	--	--	--	--	--	1.05097	2.37389	--
ENSG00000144550,CPNE9	--	--	--	--	--	--	--	--	--	--	--	2.59205	2.73666	0.645201
ENSG00000180881,CAPS2	--	--	--	0.352708	--	1.31751	--	--	--	--	--	--	3.40906	0.0622352
ENSG00000186439,TRDN	--	--	--	--	--	--	--	--	--	--	--	--	2.80495	--
ENSG00000072135,PTPN18	--	--	2.06321	0.821564	--	2.06321	--	--	--	--	--	1.96707	2.73278	0.137186
ENSG00000157240,FZD1	--	--	--	--	--	0.650189	--	--	--	--	2.07977	--	3.07594	0.456628
ENSG00000105341,DMAC2	--	1.80828	--	1.37776	--	--	--	--	2.92746	--	--	--	1.35619	--
ENSG00000143379,SETDB1	--	--	--	--	--	--	0.668773	--	2.03588	--	--	--	2.19641	0.833504
ENSG00000196628,TCF4	0.642004	--	--	--	--	--	--	--	--	--	--	2.27213	3.9128	--
ENSG00000196961,AP2A1	--	--	2.21607	--	--	--	--	--	--	--	--	2.09585	1.72037	0.843348
ENSG00000089250,NOS1	--	--	--	--	--	3.10293	--	--	1.21247	0.479565	--	0.883756	2.2798	0.00648554
ENSG00000168385,SEPT2	--	--	--	--	--	3.34161	--	--	--	0.290265	--	--	4.58288	0.613114
ENSG00000122741,DCAF10	--	--	--	--	--	--	--	--	0.790482	--	--	--	3.33638	0.52598
ENSG00000118762,PKD2	--	--	--	0.176944	--	--	--	--	--	--	--	--	4.59298	0.0836086
ENSG00000213023,SYT3	--	--	--	2.84907	--	0.084918	--	--	--	--	--	1.36014	2.58955	0.823257
ENSG00000114861,FOXP1	4.18424	--	--	--	--	--	2.32848	--	--	--	--	0.529763	4.06807	0.435791
ENSG00000132436,FIGNL1	--	--	--	--	--	--	--	--	--	2.98047	--	0.470032	2.71415	0.27293
ENSG00000060656,PTPRU	--	--	2.37547	1.83204	--	2.37547	--	--	--	--	--	1.04601	2.74947	0.217917
ENSG00000160856,FCRL3	0.466226	--	1.25387	1.82263	--	--	--	--	--	--	--	2.74066	--	--
ENSG00000067704,IARS2	--	1.404	--	--	--	--	--	--	--	1.20337	--	0.854574	2.76433	0.349307
ENSG00000168246,UBTD2	--	--	2.98689	--	--	--	--	--	0.675827	--	--	0.675827	1.81239	0.297733
ENSG00000165914,TTC7B	--	2.17835	1.24182	--	--	--	--	--	2.46018	--	--	3.47497	2.11856	1.50512
ENSG00000180596,HIST1H2BC	0.507665	--	2.30118	--	--	--	0.377035	--	--	--	--	1.90991	1.61704	0.583694
ENSG00000185278,ZBTB37	3.59704	--	--	--	--	--	--	--	3.5852	--	--	3.5852	1.50021	0.502784
ENSG00000137825,ITPKA	--	--	--	--	--	--	--	--	--	--	--	2.71918	2.83365	0.201464
ENSG00000106993,CDC37L1	--	--	--	--	--	--	--	--	--	--	--	2.30121	2.84794	0.48648
ENSG00000114786,ABHD14A-ACY1	--	--	--	--	--	--	--	--	--	--	--	2.25521	2.40652	--
ENSG00000101193,GID8	--	--	--	--	--	--	--	--	2.39825	--	--	--	2.20494	0.390669
ENSG00000197157,SND1	--	--	--	--	--	1.72262	--	--	--	--	--	0.50725	2.28447	1.18434
ENSG00000026025,VIM	--	--	--	--	--	--	--	--	--	--	--	2.36989	2.71304	0.855101
ENSG00000157152,SYN2	--	--	--	--	--	1.32006	--	--	--	--	--	2.31834	1.98926	--
ENSG00000102935,ZNF423	2.5796	--	--	0.837794	--	--	--	--	--	--	--	1.64364	--	1.69725
ENSG00000131845,ZNF304	3.45477	--	--	1.85804	--	--	2.39013	--	--	--	--	1.03148	--	--
ENSG00000112159,MDN1	--	--	--	--	--	0.291844	--	--	--	2.30357	--	2.30357	3.67919	0.667138
ENSG00000175727,MLXIP	--	--	--	--	--	--	--	--	--	--	--	--	2.78426	--
ENSG00000243284,VSIG8	--	--	--	--	--	--	--	--	--	--	--	2.89692	2.76661	0.0607752
ENSG00000186193,SAPCD2	--	--	--	--	--	--	--	--	--	--	--	--	2.78275	--
ENSG00000123636,BAZ2B	--	--	2.33501	--	--	--	0.395434	--	0.0555165	--	--	0.331397	2.52054	0.386263
ENSG00000146826,C7orf43	--	--	--	--	--	--	--	--	--	--	--	3.33642	2.91765	0.414984
ENSG00000185551,NR2F2	0.235395	--	0.678215	--	--	0.81034	2.24278	--	--	--	--	1.44103	2.1462	0.898752
ENSG00000055130,CUL1	--	--	--	--	--	--	--	--	--	--	--	1.29319	1.21071	2.31162
ENSG00000125772,GPCPD1	--	--	--	--	--	3.10786	--	--	--	1.58817	--	--	--	0.119285
ENSG00000164465,DCBLD1	--	--	--	--	--	0.866434	--	--	--	--	--	2.25942	2.66546	0.432849
ENSG00000088298,EDEM2	--	--	--	--	--	2.40077	--	--	--	--	--	--	1.90539	0.0494802
ENSG00000135829,DHX9	--	0.644104	0.0495742	--	--	--	--	--	--	--	--	1.74717	1.38019	2.36018
ENSG00000059588,TARBP1	--	--	--	--	--	--	--	0.185289	--	--	--	--	4.39839	--
ENSG00000050344,NFE2L3	1.39651	--	--	--	--	--	1.54983	--	--	--	--	--	3.34866	0.3875
ENSG00000256087,ZNF432	1.88759	--	--	1.32975	--	--	--	--	--	--	--	4.40614	1.12228	0.154823
ENSG00000123136,DDX39A	0.787991	3.31874	--	--	--	--	--	--	--	2.97839	--	--	1.22105	0.383109
ENSG00000106829,TLE4	--	--	2.69232	--	--	3.4234	--	--	1.46172	--	--	--	1.86238	1.56534
ENSG00000185974,GRK1	--	--	2.07275	--	--	0.261149	--	--	--	1.86801	--	1.86801	2.41655	0.0880848
ENSG00000163728,TTC14	--	3.11841	--	--	--	--	--	--	3.84997	--	--	5.75849	3.40016	0.757619
ENSG00000179750,APOBEC3B	1.74062	1.18772	--	0.0456863	--	--	--	--	--	--	--	2.48328	--	--
ENSG00000165084,C8orf34	--	--	--	--	--	--	--	--	--	--	--	--	2.83871	--
ENSG00000169184,MN1	--	--	--	--	--	--	--	--	--	--	--	--	2.85772	1.06144
ENSG00000114166,KAT2B	--	--	0.990409	--	--	1.32699	0.72968	--	--	--	--	0.524545	2.88044	0.368562
ENSG00000145244,CORIN	1.41694	--	--	2.00462	--	--	--	--	1.50763	--	--	--	--	--
ENSG00000173114,LRRN3	--	4.06878	0.752784	3.65077	--	2.41783	--	--	1.21025	--	--	2.24044	1.87828	0.644071
ENSG00000138363,ATIC	--	--	--	--	--	2.90629	--	--	--	--	--	--	1.14414	--
ENSG00000277586,NEFL	--	--	--	--	--	--	--	--	--	--	--	2.5877	2.52145	0.441932
ENSG00000111530,CAND1	--	--	0.633127	--	--	0.393637	--	--	0.415448	--	--	0.482543	2.27482	1.68251
ENSG00000269897,COMMD3-BMI1	--	--	--	--	--	--	--	--	--	--	--	0.930666	3.51687	--
ENSG00000140988,RPS2	4.68009	4.68009	--	--	--	--	--	2.6235	--	--	--	0.345738	2.094	0.452725
ENSG00000196935,SRGAP1	--	--	--	--	--	--	--	--	--	--	--	3.95344	0.93475	0.911531
ENSG00000069535,MAOB	--	--	--	--	--	--	--	--	--	--	--	2.07682	1.8418	1.41469
ENSG00000196793,ZNF239	0.897818	--	--	0.404543	--	--	--	--	--	--	--	2.18471	--	--
ENSG00000133424,LARGE1	--	--	--	--	--	4.70146	--	--	--	--	--	0.037985	2.05058	0.72657
ENSG00000160321,ZNF208	1.58146	--	--	2.07454	--	--	--	--	--	--	--	2.79822	1.225	--
ENSG00000197472,ZNF695	2.4253	--	--	--	--	--	--	--	--	--	--	2.5917	2.19712	--
ENSG00000115652,UXS1	--	--	--	--	--	2.52238	--	--	--	1.72858	--	1.58186	2.22623	0.772774
ENSG00000135272,MDFIC	--	--	--	--	--	--	--	--	--	--	--	3.31948	2.32604	0.31078
ENSG00000196865,NHLRC2	--	2.49382	--	--	--	--	--	--	0.497266	--	--	0.0531536	--	--
ENSG00000156076,WIF1	--	--	--	0.607205	--	0.318654	--	--	--	--	--	1.93987	2.12305	0.384211
ENSG00000151376,ME3	--	--	--	--	--	2.37444	--	--	--	--	--	2.08365	2.77529	--
ENSG00000130309,COLGALT1	--	--	--	--	--	--	--	--	--	--	--	1.1657	3.22056	0.39874
ENSG00000164588,HCN1	--	--	--	--	--	0.868829	--	--	--	--	--	1.53275	1.3121	1.87743
ENSG00000177707,NECTIN3	0.570125	--	1.53581	--	--	--	--	--	--	--	--	1.92877	2.53171	0.60438
ENSG00000170468,RIOX1	--	--	--	--	--	--	--	--	--	--	--	2.49832	2.50745	--
ENSG00000112773,TENT5A	--	--	--	--	--	--	--	--	--	--	--	1.97066	3.36283	0.428809
ENSG00000171303,KCNK3	--	--	--	--	--	--	--	--	--	--	--	3.51219	2.21711	0.499844
ENSG00000196391,ZNF774	1.71147	--	--	--	--	--	--	--	--	--	--	3.15942	2.39921	--
ENSG00000124198,ARFGEF2	--	--	--	--	--	--	--	--	--	--	--	1.36402	1.86348	1.66359
ENSG00000135446,CDK4	--	--	2.46318	1.82226	--	5.78479	--	--	--	--	--	2.07192	2.23011	0.551159
ENSG00000078142,PIK3C3	--	--	--	--	--	0.641708	--	--	--	--	--	0.297911	2.65045	1.51446
ENSG00000197380,DACT3	--	--	--	--	--	--	--	--	--	--	--	--	3.73834	0.161283
ENSG00000112851,ERBIN	--	3.59265	--	1.59905	--	1.92487	--	--	0.584159	--	--	0.448716	2.26063	0.178902
ENSG00000150337,FCGR1A	3.6114	--	4.15463	--	--	--	--	--	--	--	--	1.60472	--	0.15882
ENSG00000108773,KAT2A	--	--	0.414699	0.834225	--	--	--	--	2.36267	--	--	0.506873	2.19026	0.908656
ENSG00000150457,LATS2	--	--	0.0374118	1.05935	--	2.03211	--	--	--	2.34453	--	2.34453	1.78494	--
ENSG00000237172,B3GNT9	--	--	--	--	--	--	--	--	--	--	--	3.56451	--	0.331868
ENSG00000254122,PCDHGB7	--	--	--	--	--	1.56765	--	--	--	--	--	3.2293	0.590687	0.402495
ENSG00000182580,EPHB3	--	--	0.585258	3.03973	--	0.684397	--	--	0.654044	2.54062	--	2.54062	1.47963	1.1638
ENSG00000172673,THEMIS	--	--	--	--	--	--	--	--	--	--	--	1.63934	3.43702	0.174543
ENSG00000241962,AC079447.1	--	3.25575	--	--	--	--	--	--	--	--	--	--	1.43222	--
ENSG00000087095,NLK	--	--	--	0.705117	--	6.38084	--	--	--	--	--	--	0.605617	0.755038
ENSG00000182544,MFSD5	--	--	0.670772	--	--	2.59011	--	--	--	--	--	2.49762	2.23548	0.530453
ENSG00000189108,IL1RAPL2	1.42765	--	0.982722	0.228721	--	--	--	--	0.0279851	--	--	2.42312	0.818215	1.3683
ENSG00000066136,NFYC	2.81664	--	0.75786	--	--	--	1.42578	--	--	--	--	2.22754	2.12039	0.741487
ENSG00000167984,NLRC3	--	1.30211	--	0.521056	--	2.31413	--	--	3.32528	--	--	1.50104	1.44331	--
ENSG00000196209,SIRPB2	--	1.01281	--	1.15116	--	2.74977	--	--	--	--	--	1.70792	--	--
ENSG00000138756,BMP2K	--	--	2.06915	0.834649	--	1.91342	--	--	--	1.72235	--	2.03278	2.21615	0.0671787
ENSG00000115286,NDUFS7	--	--	--	--	--	--	--	--	--	3.47223	--	--	3.32657	--
ENSG00000155957,TMBIM4	--	--	--	--	--	--	--	--	--	--	--	2.46379	2.62583	--
ENSG00000090530,P3H2	--	0.66635	--	--	--	--	--	--	--	--	--	0.445954	3.12752	0.658962
ENSG00000123908,AGO2	--	1.41183	--	--	--	--	--	--	0.124686	--	--	1.92667	0.706468	1.67475
ENSG00000018699,TTC27	--	2.26261	1.38162	--	--	--	--	--	2.87911	--	--	3.2436	1.9404	0.0692628
ENSG00000130762,ARHGEF16	--	--	0.198945	--	--	--	--	--	1.32264	--	--	1.8026	2.01345	--
ENSG00000173599,PC	--	--	--	--	--	1.67091	--	--	--	1.38873	--	2.74638	2.3512	1.17797
ENSG00000149294,NCAM1	0.52494	3.46485	1.77974	--	--	2.58685	--	--	0.168627	--	--	2.16783	0.85721	--
ENSG00000166446,CDYL2	--	--	--	--	--	2.77772	--	--	--	--	--	--	0.90621	1.06516
ENSG00000130522,JUND	0.557593	--	--	--	--	--	2.27564	--	--	--	--	--	3.65605	0.236041
ENSG00000109171,SLAIN2	--	--	--	--	--	--	--	--	--	--	--	3.023	2.16229	0.656545
ENSG00000148484,RSU1	--	5.40824	--	3.16993	--	1.45894	--	--	2.58691	--	--	1.24132	1.20002	0.0330583
ENSG00000180479,ZNF571	1.79889	--	--	--	--	--	1.7212	--	--	--	--	2.69323	--	--
ENSG00000158270,COLEC12	--	--	--	3.6891	--	1.04565	--	--	--	--	--	0.232593	--	--
ENSG00000182534,MXRA7	--	--	--	--	--	--	--	--	--	--	--	--	3.80804	0.0668721
ENSG00000116731,PRDM2	3.89761	--	--	--	--	--	--	--	1.23767	--	--	4.65358	0.744572	0.218239
ENSG00000134202,GSTM3	--	--	--	--	--	3.38802	--	--	0.0597581	--	--	0.223432	2.71226	--
ENSG00000089053,ANAPC5	--	2.62987	--	--	--	--	--	--	0.415443	--	--	2.1261	1.6042	0.981998
ENSG00000170209,ANKK1	--	--	1.69553	0.539425	--	0.702068	--	--	0.0111744	0.647835	--	0.647835	2.09654	--
ENSG00000197635,DPP4	--	--	2.67111	--	--	1.44512	--	--	--	--	--	1.65504	1.88514	1.18953
ENSG00000185585,OLFML2A	--	--	--	--	--	--	--	--	--	--	--	2.75947	2.2347	--
ENSG00000117152,RGS4	--	--	--	--	--	--	--	--	--	--	--	2.61363	2.38391	0.665926
ENSG00000188505,NCCRP1	--	--	--	--	--	--	--	--	--	--	--	2.95241	2.59255	0.282217
ENSG00000095203,EPB41L4B	--	--	--	--	--	--	--	--	--	--	--	1.99015	3.61296	--
ENSG00000168427,KLHL30	--	--	--	--	--	--	--	--	3.90454	--	--	0.719923	1.11055	--
ENSG00000122254,HS3ST2	--	--	--	--	--	0.537672	--	--	--	--	--	2.79863	2.47661	0.44737
ENSG00000105220,GPI	--	--	--	--	--	--	--	--	--	--	--	2.95884	2.31093	0.5193
ENSG00000111906,HDDC2	--	--	--	--	--	2.82761	--	--	--	--	--	2.3471	1.95837	0.230957
ENSG00000146592,CREB5	2.73823	--	--	--	--	--	1.13095	--	--	--	--	--	2.31378	1.29933
ENSG00000185591,SP1	2.73802	--	--	--	--	--	--	--	--	--	--	1.9621	1.69587	0.896933
ENSG00000151422,FER	--	--	0.756799	3.3897	--	1.82429	--	--	--	2.16048	--	2.16048	2.6675	0.507407
ENSG00000122786,CALD1	--	--	--	--	--	--	--	--	--	--	--	2.43135	3.33049	--
ENSG00000163623,NKX6-1	0.87327	--	--	--	--	--	--	--	--	--	--	2.31058	2.81934	0.181714
ENSG00000081019,RSBN1	--	--	--	--	--	--	--	--	--	--	--	--	2.69362	1.16324
ENSG00000258643,BCL2L2-PABPN1	--	--	2.72699	--	--	--	--	--	--	--	--	--	--	--
ENSG00000162923,WDR26	--	--	--	--	--	--	--	--	1.14107	--	--	--	2.85913	0.994299
ENSG00000119669,IRF2BPL	--	--	--	--	--	--	--	--	--	--	--	--	3.82676	0.519406
ENSG00000259112,NDUFC2-KCTD14	--	--	--	--	--	1.44669	--	--	--	--	--	--	2.78923	--
ENSG00000167094,TTC16	--	3.30668	4.29038	--	--	--	--	--	--	--	--	1.03656	--	--
ENSG00000138802,SEC24B	--	--	--	--	--	--	--	--	--	--	--	1.45306	2.60356	1.07338
ENSG00000167766,ZNF83	1.92374	--	--	--	--	--	0.530665	--	--	--	--	0.469408	2.39594	--
ENSG00000151006,PRSS53	--	--	--	1.94819	--	--	--	--	--	--	--	3.26084	--	--
ENSG00000179388,EGR3	2.18839	--	--	--	--	--	--	--	--	--	--	3.02005	2.13728	0.85716
ENSG00000007545,CRAMP1	--	--	--	--	--	--	--	--	--	--	--	--	2.15562	1.693
ENSG00000067560,RHOA	--	--	--	3.14203	--	2.1818	--	--	--	1.06168	--	4.31767	4.65193	1.62766
ENSG00000274391,TPTE	--	--	--	--	--	--	--	--	--	--	--	--	2.72086	--
ENSG00000197213,ZSCAN5B	1.67872	--	--	--	--	--	--	--	--	--	--	2.58881	1.27842	--
ENSG00000166086,JAM3	2.45335	0.726128	0.947985	0.889387	--	2.99416	--	--	--	--	--	2.92811	0.794124	0.34621
ENSG00000038210,PI4K2B	--	--	--	--	--	0.616843	--	--	--	--	--	2.85853	2.16245	--
ENSG00000137809,ITGA11	--	--	--	1.33331	--	--	--	--	--	--	--	1.44864	1.84847	--
ENSG00000264813,AC113554.1	--	--	0.678735	--	--	--	--	--	--	--	--	3.02395	2.0835	--
ENSG00000148660,CAMK2G	--	--	2.48685	2.7941	--	1.29887	--	--	--	2.04841	--	2.04841	2.22519	0.984119
ENSG00000071859,FAM50A	--	--	--	--	--	--	--	--	--	--	--	1.42972	2.92005	0.569263
ENSG00000142621,FHAD1	--	--	--	--	--	--	--	--	--	--	--	--	3.23099	--
ENSG00000138107,ACTR1A	--	--	--	--	--	3.61792	--	--	--	--	--	--	2.42812	0.635285
ENSG00000136010,ALDH1L2	--	--	--	--	--	2.31764	--	--	--	--	--	1.72671	2.04343	0.593221
ENSG00000285258,ATXN7	--	--	--	--	--	--	--	--	--	--	--	1.95478	2.3199	--
ENSG00000185414,MRPL30	--	3.25575	--	--	--	--	--	--	--	--	--	--	1.38006	--
ENSG00000147124,ZNF41	2.2133	--	--	0.279258	--	--	2.40031	--	--	--	--	1.69697	1.7736	0.499967
ENSG00000186469,GNG2	--	--	--	--	--	--	--	--	--	--	2.82167	--	2.81692	0.299749
ENSG00000259494,MRPL46	--	--	--	--	--	--	--	--	--	--	--	2.0627	3.51339	--
ENSG00000027001,MIPEP	--	--	--	--	--	--	--	--	--	--	--	1.64681	2.81752	--
ENSG00000197782,ZNF780A	4.61799	--	--	1.81803	--	--	1.53248	--	--	--	--	3.06066	0.896215	0.540738
ENSG00000254415,SIGLEC14	2.41633	--	2.74601	--	--	3.62704	--	--	--	--	--	1.90505	--	0.303324
ENSG00000100836,PABPN1	0.756249	0.87041	2.72699	--	--	--	--	--	--	--	--	--	2.54154	0.339669
ENSG00000147130,ZMYM3	--	--	--	--	--	--	--	--	--	--	--	1.72901	0.0693346	2.2639
ENSG00000180902,D2HGDH	--	--	--	--	--	--	--	--	--	3.06593	--	--	3.29771	--
ENSG00000156127,BATF	4.31058	--	--	--	--	--	0.834326	--	--	--	--	--	2.46858	0.408855
ENSG00000054523,KIF1B	--	--	--	--	--	0.554629	--	--	0.322087	1.09931	--	1.28977	2.75632	1.15829
ENSG00000130711,PRDM12	--	--	--	--	--	--	--	--	2.89196	--	--	--	2.38472	0.170591
ENSG00000256061,DNAAF4	--	2.81851	--	--	--	--	--	--	2.71678	--	--	2.71678	1.78617	--
ENSG00000048828,FAM120A	--	--	--	--	--	--	--	--	--	--	--	--	2.44863	1.37973
ENSG00000144810,COL8A1	--	--	--	--	--	--	--	--	--	--	--	2.00045	1.0371	1.70493
ENSG00000088827,SIGLEC1	1.02589	--	1.59183	1.14489	--	2.29195	--	--	--	--	--	1.68314	0.868423	--
ENSG00000178187,ZNF454	1.58465	--	--	1.42757	--	--	--	--	--	--	--	3.0574	1.38239	--
ENSG00000143376,SNX27	--	--	--	--	--	--	--	--	--	1.19602	--	--	3.53072	0.767839
ENSG00000163564,PYHIN1	2.30174	--	--	--	--	--	--	--	--	--	--	1.90059	1.55715	0.827008
ENSG00000133027,PEMT	--	--	--	--	--	--	--	--	--	--	--	2.07808	2.87628	--
ENSG00000154027,AK5	--	--	--	2.5182	--	2.04354	--	--	--	--	--	1.482	1.83527	0.818663
ENSG00000268750,AC010522.1	--	--	--	--	--	--	3.11254	--	--	--	--	--	1.90016	--
ENSG00000196312,MFSD14C	--	--	--	--	--	--	--	--	--	--	--	--	2.70232	--
ENSG00000113712,CSNK1A1	--	--	2.72439	--	--	6.74284	--	--	--	1.22219	--	1.22219	1.0908	0.824913
ENSG00000065978,YBX1	--	--	--	--	--	--	--	--	--	--	--	2.01095	4.54314	0.589475
ENSG00000157212,PAXIP1	--	--	--	--	--	--	--	--	--	--	--	2.61194	3.05846	0.073636
ENSG00000133247,KMT5C	--	--	1.05346	--	--	--	--	--	1.78449	--	--	--	3.23246	0.425227
ENSG00000063587,ZNF275	1.20975	--	--	0.545782	--	--	--	--	--	--	--	2.20587	--	1.29903
ENSG00000142327,RNPEPL1	--	--	--	--	--	--	--	--	--	--	--	--	1.70523	0.539345
ENSG00000198354,DCAF12L2	--	--	--	--	--	--	--	--	2.4969	--	--	--	1.48031	--
ENSG00000196396,PTPN1	--	--	5.71797	2.66455	--	4.75405	--	--	--	--	--	0.52842	0.763836	0.581531
ENSG00000143514,TP53BP2	--	--	--	--	--	--	--	--	1.93854	--	--	--	2.3837	0.715633
ENSG00000175899,A2M	--	--	--	--	--	--	--	--	--	--	--	3.7749	0.896497	0.0421365
ENSG00000083896,YTHDC1	--	--	--	--	--	--	--	--	--	--	--	--	3.14314	0.673855
ENSG00000223547,ZNF844	2.15469	--	--	0.18469	--	--	1.99442	--	--	--	--	1.24052	0.604782	--
ENSG00000134333,LDHA	2.46406	--	--	--	--	2.01064	--	--	--	--	--	2.40589	2.14934	0.368249
ENSG00000155011,DKK2	--	--	--	--	--	--	--	--	--	--	4.62799	--	2.93233	0.134028
ENSG00000178074,C2orf69	--	--	--	--	--	--	--	--	--	--	--	2.14473	2.32063	--
ENSG00000159184,HOXB13	1.45332	--	--	--	--	--	--	--	--	--	--	2.15569	2.05701	0.511117
ENSG00000116641,DOCK7	--	--	--	--	--	--	--	--	--	--	--	1.07354	2.84613	1.07645
ENSG00000182511,FES	--	--	3.81836	0.979966	--	4.87817	--	--	--	--	--	--	1.91261	0.644073
ENSG00000180855,ZNF443	1.93606	--	--	--	--	--	0.377425	--	--	--	--	2.17963	0.834357	--
ENSG00000105963,ADAP1	--	--	--	--	--	2.42202	--	--	--	--	--	1.78087	1.63729	--
ENSG00000126016,AMOT	--	--	--	--	--	--	--	--	--	--	--	2.82084	1.7025	1.21032
ENSG00000144802,NFKBIZ	--	--	1.39394	--	--	0.487136	--	--	2.71665	--	--	2.71665	2.18004	0.714064
ENSG00000026036,RTEL1-TNFRSF6B	--	--	--	--	--	--	2.20786	--	--	--	--	--	2.0307	--
ENSG00000134716,CYP2J2	--	--	--	--	--	3.76863	--	--	--	1.25415	--	--	1.73235	0.330156
ENSG00000113083,LOX	--	--	--	--	--	--	--	--	--	--	--	--	2.44494	--
ENSG00000168303,MPLKIP	--	--	--	--	--	--	--	--	--	--	--	2.29817	3.14695	0.165393
ENSG00000180901,KCTD2	--	--	--	--	--	--	--	--	--	--	--	--	2.69217	--
ENSG00000211892,IGHG4	1.98064	2.20187	1.20628	--	--	0.0874423	--	--	--	--	--	1.71175	--	--
ENSG00000104413,ESRP1	1.62755	1.30013	0.0049102	--	--	--	--	--	--	--	--	1.18507	3.0123	1.11013
ENSG00000164190,NIPBL	--	--	1.27563	--	--	1.84469	--	--	0.157659	--	--	1.51972	1.52116	1.07585
ENSG00000077420,APBB1IP	--	--	--	--	--	0.415154	--	--	--	--	--	1.18433	2.79259	0.587469
ENSG00000196850,PPTC7	--	--	--	--	--	--	--	--	--	--	--	2.91825	2.3696	0.38165
ENSG00000164070,HSPA4L	--	--	--	--	--	0.988257	--	--	--	--	--	1.24076	3.00849	--
ENSG00000105146,AURKC	--	--	2.68941	2.08122	--	0.764482	--	--	--	1.76016	--	1.76016	2.31789	0.790987
ENSG00000090975,PITPNM2	--	--	--	--	--	--	--	--	--	--	--	3.46865	1.96636	0.495954
ENSG00000048052,HDAC9	--	--	0.534829	--	--	1.69435	--	--	--	--	--	1.16685	2.03097	2.60744
ENSG00000129991,TNNI3	--	--	--	--	--	--	--	--	--	--	--	--	3.35799	0.445874
ENSG00000089127,OAS1	--	--	--	--	--	3.74135	--	--	--	--	--	0.792165	1.17442	--
ENSG00000118200,CAMSAP2	--	--	--	--	--	--	--	--	--	2.9103	--	--	0.808445	1.13654
ENSG00000162040,HS3ST6	--	--	--	--	--	--	--	--	--	--	--	2.56609	2.41071	--
ENSG00000105851,PIK3CG	--	--	--	--	--	1.66545	--	--	--	--	--	2.28217	--	0.704149
ENSG00000133107,TRPC4	--	--	1.29267	1.9329	--	0.489948	--	--	1.11801	--	--	1.46092	2.66212	2.1709
ENSG00000142512,SIGLEC10	1.62367	--	0.470423	0.393209	--	2.01001	--	--	--	--	--	1.77044	--	--
ENSG00000165861,ZFYVE1	--	--	--	--	--	--	--	--	--	--	--	--	2.64447	0.804551
ENSG00000166396,SERPINB7	--	--	--	--	--	0.679898	--	--	--	--	--	--	3.2999	--
ENSG00000186094,AGBL4	--	--	--	--	--	--	--	--	--	--	--	--	2.24746	--
ENSG00000178028,DMAP1	--	--	--	--	--	--	3.28501	--	--	--	--	1.12117	1.00751	0.475815
ENSG00000160014,CALM3	--	--	2.06494	--	--	4.15355	--	--	--	--	--	0.988322	1.78734	0.260163
ENSG00000204217,BMPR2	--	--	3.1279	1.55476	--	1.74707	--	--	--	1.36637	--	1.36637	1.31519	1.22086
ENSG00000155506,LARP1	--	--	--	--	--	--	--	--	--	--	--	1.44498	4.06438	1.5248
ENSG00000125503,PPP1R12C	--	--	2.42223	--	--	--	--	--	1.58102	--	--	2.19546	2.91148	0.383108
ENSG00000100350,FOXRED2	--	--	--	--	--	1.33329	--	--	--	--	--	2.28441	2.39496	--
ENSG00000105726,ATP13A1	--	--	--	--	--	--	--	--	--	--	--	1.98935	2.18699	0.768058
ENSG00000137845,ADAM10	--	--	--	--	--	--	--	--	--	--	--	2.12166	2.70945	1.00926
ENSG00000188782,CATSPER4	--	--	--	--	--	3.63338	--	--	--	--	--	0.431706	--	--
ENSG00000143797,MBOAT2	--	--	--	--	--	--	--	--	--	--	--	--	3.55431	0.23457
ENSG00000112182,BACH2	3.83415	--	--	--	--	--	0.245564	--	--	--	--	--	0.959578	1.0466
ENSG00000124177,CHD6	--	--	1.34443	--	--	--	--	--	--	0.0929209	--	2.66333	1.47801	1.26972
ENSG00000113327,GABRG2	--	--	0.127591	--	--	--	--	--	--	--	--	2.56385	2.53047	--
ENSG00000198521,ZNF43	2.40434	--	--	6.21467	--	--	0.687396	--	--	--	--	3.07531	1.06425	1.2453
ENSG00000106689,LHX2	4.72725	--	--	--	--	--	--	--	--	--	--	1.27106	0.349732	0.767228
ENSG00000135333,EPHA7	--	--	1.45768	0.518474	--	0.565312	--	--	1.88904	0.327977	--	0.327977	2.28713	0.634187
ENSG00000101638,ST8SIA5	--	--	--	--	--	--	--	--	--	--	--	3.19915	1.90875	0.255738
ENSG00000066629,EML1	--	--	--	--	--	--	--	--	1.92993	--	--	2.07586	2.44367	--
ENSG00000102471,NDFIP2	--	--	--	--	--	--	--	--	--	--	--	--	2.67449	--
ENSG00000122126,OCRL	--	--	--	--	--	--	--	--	--	--	--	0.309225	2.45219	1.88137
ENSG00000085552,IGSF9	1.25525	0.0217052	2.24877	0.926267	--	1.10681	--	--	0.981482	--	--	1.90499	2.81309	0.332783
ENSG00000176155,CCDC57	--	--	--	--	--	--	--	--	--	--	--	--	3.50993	--
ENSG00000145476,CYP4V2	--	--	--	--	--	0.702993	--	--	--	2.13454	--	--	2.50083	--
ENSG00000172817,CYP7B1	--	--	--	--	--	1.57754	--	--	--	2.48435	--	--	1.53231	0.616021
ENSG00000197555,SIPA1L1	--	--	1.83677	--	--	--	--	--	0.445645	--	--	1.83085	2.13342	1.94472
ENSG00000164916,FOXK1	2.44581	--	--	--	--	--	0.0118127	--	--	--	--	--	4.51171	0.175987
ENSG00000058335,RASGRF1	--	--	--	--	--	1.84785	--	--	--	--	--	2.19036	1.8303	1.4398
ENSG00000103449,SALL1	2.29721	--	--	--	--	--	--	--	--	--	--	3.8235	1.99997	0.154955
ENSG00000257093,KIAA1147	--	--	--	--	--	--	--	--	--	--	--	2.9868	2.06132	0.455908
ENSG00000119725,ZNF410	2.08333	--	--	--	--	--	--	--	--	--	--	1.58699	3.05225	0.576298
ENSG00000148053,NTRK2	1.15812	1.7636	2.54808	2.64438	--	1.7319	--	--	0.257712	1.04451	--	2.05914	0.124063	1.15672
ENSG00000081818,PCDHB4	--	--	--	5.60479	--	1.10113	--	--	--	--	--	1.33847	--	0.371152
ENSG00000274322,AL136531.2	--	--	--	--	--	--	--	--	--	--	--	--	2.66722	--
ENSG00000090372,STRN4	--	--	--	--	--	--	--	--	2.61542	--	--	--	2.6746	0.149407
ENSG00000180488,MIGA1	--	--	--	--	--	--	--	--	--	--	--	2.15072	2.30168	0.934777
ENSG00000115946,PNO1	--	--	--	--	--	--	--	--	--	--	--	--	3.22312	--
ENSG00000101109,STK4	--	--	--	0.713672	--	2.09274	--	--	--	1.22141	--	1.89671	2.31835	--
ENSG00000126012,KDM5C	--	--	0.398401	--	--	--	--	--	--	--	--	1.00208	2.1871	2.83607
ENSG00000187862,TTC24	--	2.70738	0.629748	--	--	--	--	--	--	--	--	3.25959	--	--
ENSG00000100425,BRD1	--	--	2.95631	--	--	--	--	--	--	--	--	2.13144	1.76057	0.700838
ENSG00000121417,ZNF211	1.53749	--	--	0.294347	--	--	1.00216	--	--	--	--	1.76654	2.47368	--
ENSG00000105204,DYRK1B	--	--	2.50333	--	--	2.2435	--	--	--	2.18934	--	2.5644	1.71057	0.727908
ENSG00000173875,ZNF791	4.11062	--	--	--	--	--	1.79482	--	--	--	--	1.98653	2.27522	0.832362
ENSG00000175643,RMI2	--	--	--	--	--	--	--	--	--	--	--	--	3.68327	0.0765889
ENSG00000164040,PGRMC2	--	--	--	--	--	0.136645	--	--	--	--	--	3.42087	2.10855	0.0274437
ENSG00000197713,RPE	--	--	--	--	--	2.49482	--	--	--	--	--	1.92654	2.54963	0.429124
ENSG00000000938,FGR	--	--	--	--	--	1.32207	--	--	2.26435	--	--	1.26922	1.87341	0.933835
ENSG00000148143,ZNF462	1.20563	--	--	0.464537	--	--	--	--	--	--	--	1.69748	2.05868	0.313101
ENSG00000133048,CHI3L1	--	--	2.2105	--	--	1.26847	--	--	--	--	--	2.05466	1.65708	--
ENSG00000155754,C2CD6	--	--	--	--	--	--	--	--	--	--	--	3.71829	0.137495	--
ENSG00000004455,AK2	--	--	--	--	--	2.33937	--	--	--	--	--	2.97553	1.79188	0.172841
ENSG00000188906,LRRK2	--	2.29974	1.59338	3.95324	--	4.79125	--	--	1.89734	--	--	1.89734	0.640423	0.440294
ENSG00000164024,METAP1	--	--	0.899876	1.58771	--	--	--	--	--	--	--	1.81069	2.29743	0.576005
ENSG00000069188,SDK2	--	--	1.11631	0.854818	--	--	--	--	2.54912	--	--	2.73355	1.74354	0.412614
ENSG00000196867,ZFP28	2.19814	--	--	--	--	--	1.382	--	--	--	--	3.77728	0.714018	--
ENSG00000147255,IGSF1	0.485191	--	0.10013	--	--	--	--	--	--	--	--	2.22277	--	1.04036
ENSG00000049759,NEDD4L	--	--	1.56304	--	--	--	--	--	1.10979	--	--	0.470457	1.49893	1.59542
ENSG00000196220,SRGAP3	--	--	0.496312	--	--	--	--	--	1.85719	--	--	1.62507	2.62743	1.28087
ENSG00000106348,IMPDH1	--	--	--	--	--	2.62144	--	--	--	--	--	3.28296	1.45849	0.697371
ENSG00000173442,EHBP1L1	--	--	--	--	--	--	--	--	2.88161	--	--	3.70132	1.79986	--
ENSG00000161265,U2AF1L4	--	3.11544	--	--	--	--	--	--	--	--	--	--	1.10561	0.193853
ENSG00000278272,HIST1H3C	1.77104	--	--	--	--	--	--	--	--	--	--	--	2.39198	0.512565
ENSG00000173068,BNC2	2.76202	--	--	0.385963	--	--	--	--	--	--	--	1.9517	2.739	1.22128
ENSG00000131370,SH3BP5	--	--	--	--	--	--	--	--	--	--	--	2.7093	2.43463	0.128375
ENSG00000176406,RIMS2	--	--	--	0.0278445	--	--	--	--	--	--	--	--	2.33301	1.41034
ENSG00000167635,ZNF146	1.05032	--	--	--	--	--	--	--	--	--	--	2.22094	--	--
ENSG00000111696,NT5DC3	--	--	--	--	--	--	--	--	--	--	--	1.94215	3.03182	0.724314
ENSG00000187950,OVCH1	1.5397	--	--	1.99251	--	0.107086	--	--	--	--	--	2.07115	--	--
ENSG00000150093,ITGB1	--	--	--	3.29967	--	2.12092	--	--	--	--	--	4.72887	1.05513	1.13959
ENSG00000111605,CPSF6	--	--	0.318107	--	--	--	--	--	--	--	--	--	3.04306	1.28879
ENSG00000175691,ZNF77	1.82971	--	--	--	--	--	--	--	--	--	--	1.3257	--	--
ENSG00000175183,CSRP2	--	--	--	--	--	--	--	--	--	--	--	2.77505	2.39062	0.279069
ENSG00000055163,CYFIP2	--	--	--	--	--	--	--	--	--	--	--	0.556378	2.19475	2.35241
ENSG00000125872,LRRN4	--	--	--	1.46498	--	--	--	--	0.944333	--	--	1.36974	--	--
ENSG00000177666,PNPLA2	--	--	--	--	--	--	--	--	--	--	--	1.15424	3.27302	--
ENSG00000164796,CSMD3	--	--	--	2.21328	--	--	--	--	--	--	--	1.94341	1.37855	--
ENSG00000187187,ZNF546	3.44872	--	--	--	--	--	2.57138	--	--	--	--	3.86819	1.67666	0.3163
ENSG00000168291,PDHB	--	--	--	--	--	--	--	--	--	--	--	2.85257	1.66361	0.346529
ENSG00000118276,B4GALT6	--	--	--	--	--	3.222	--	--	--	--	--	1.14956	0.442696	0.325179
ENSG00000136715,SAP130	--	--	--	--	--	--	--	--	--	--	--	0.581211	2.92042	1.14322
ENSG00000164659,KIAA1324L	--	--	--	--	--	--	--	--	--	--	0.854708	0.553394	2.68063	0.721563
ENSG00000131389,SLC6A6	--	--	--	--	--	--	--	--	--	--	--	2.4754	2.89053	0.617714
ENSG00000149485,FADS1	--	--	--	--	--	3.27134	--	--	--	--	--	1.40629	2.0259	0.266699
ENSG00000003096,KLHL13	--	--	1.2788	--	--	1.2788	--	--	3.16561	--	--	3.13901	1.24769	2.38213
ENSG00000165521,EML5	--	--	--	--	--	--	--	--	0.998178	--	--	1.63416	2.08842	--
ENSG00000184207,PGP	--	--	--	--	--	--	--	--	--	--	--	--	2.63552	--
ENSG00000112234,FBXL4	--	2.11123	--	2.6145	--	1.0399	--	--	0.940135	--	--	0.517125	1.89431	0.696258
ENSG00000186951,PPARA	1.49108	--	--	--	--	0.799791	2.3343	--	--	--	--	--	2.28201	--
ENSG00000106976,DNM1	--	--	--	--	--	0.317254	--	--	--	3.50804	--	0.0976014	1.77891	0.684256
ENSG00000115368,WDR75	--	--	--	--	--	--	--	--	2.23587	--	--	--	1.87869	0.580476
ENSG00000143207,COP1	--	--	--	--	--	--	--	--	0.464824	--	--	0.729699	3.17304	0.709512
ENSG00000144233,AMMECR1L	--	--	--	--	--	--	--	--	--	--	--	2.49575	2.26816	0.50298
ENSG00000170775,GPR37	--	--	--	--	--	2.54578	--	--	--	--	1.19037	--	2.25785	0.860051
ENSG00000122507,BBS9	--	--	--	--	--	--	--	--	--	--	--	3.76723	2.50221	0.18265
ENSG00000198121,LPAR1	--	--	--	--	--	2.55645	--	--	--	--	--	--	0.924351	1.0769
ENSG00000113269,RNF130	--	--	--	--	--	--	--	--	--	--	--	2.17449	2.92869	0.545311
ENSG00000164116,GUCY1A1	--	--	--	--	--	1.85746	--	--	--	--	--	1.41774	1.49854	0.785911
ENSG00000122643,NT5C3A	--	--	--	--	--	--	--	--	--	--	--	--	2.13618	0.254652
ENSG00000204740,MALRD1	--	--	--	--	--	--	--	--	2.71038	--	--	--	1.13214	--
ENSG00000139613,SMARCC2	2.41478	--	--	--	--	--	--	--	--	--	--	1.53971	1.39952	1.51827
ENSG00000125775,SDCBP2	--	--	1.27209	--	--	--	--	--	3.40398	--	--	--	1.82976	--
ENSG00000165025,SYK	--	--	4.29573	0.24904	--	4.29573	--	--	--	1.80544	--	1.80544	1.5871	1.23461
ENSG00000145390,USP53	--	--	--	--	--	--	--	--	--	--	--	3.34956	1.964	0.102414
ENSG00000197483,ZNF628	3.02127	--	--	--	--	--	0.535664	--	--	--	--	2.15359	1.86058	--
ENSG00000204128,C2orf72	--	--	--	--	--	--	--	--	--	--	--	--	2.62508	--
ENSG00000142784,WDTC1	--	2.71101	2.37066	--	--	--	--	--	2.99064	--	--	1.61909	1.92417	0.889826
ENSG00000089041,P2RX7	--	--	--	--	--	--	--	--	--	--	--	2.70686	2.19375	--
ENSG00000139546,TARBP2	--	1.8221	--	--	--	--	--	--	--	--	--	1.83047	2.37319	0.577804
ENSG00000143815,LBR	--	--	--	--	--	--	--	--	--	--	--	1.67667	2.47768	--
ENSG00000188152,NUTM2G	--	--	--	--	--	--	--	--	--	--	--	--	2.6237	--
ENSG00000110344,UBE4A	--	--	--	--	--	--	--	--	--	--	--	2.6525	1.06876	1.09665
ENSG00000130669,PAK4	--	--	2.42325	0.498329	--	0.752192	--	--	--	1.18225	--	1.18225	2.56401	0.336918
ENSG00000174740,PABPC5	0.580902	0.580902	0.54557	--	--	--	--	--	--	--	--	1.24118	--	1.78759
ENSG00000196872,KIAA1211L	--	--	--	--	--	--	--	--	--	--	--	2.54162	2.24199	0.20554
ENSG00000255330,AL096711.2	--	--	--	--	--	--	--	--	--	--	--	--	2.62176	--
ENSG00000197935,ZNF311	1.10748	--	--	--	--	--	--	--	--	--	--	2.91912	--	--
ENSG00000160307,S100B	--	--	0.300798	1.47333	--	3.21657	--	--	--	--	--	3.33782	2.36013	0.287353
ENSG00000144426,NBEAL1	--	--	--	--	--	--	--	--	2.05746	--	--	4.05604	1.90295	0.102797
ENSG00000108010,GLRX3	--	--	--	0.910247	--	1.51711	--	--	--	--	--	2.02985	1.68184	--
ENSG00000109756,RAPGEF2	--	--	1.52892	--	--	--	--	--	--	--	--	1.15641	1.28484	1.81964
ENSG00000163131,CTSS	--	--	--	2.16747	--	0.887621	--	--	--	--	--	2.09206	2.56191	--
ENSG00000147679,UTP23	--	--	--	--	--	--	--	--	--	--	--	--	2.6193	--
ENSG00000139645,ANKRD52	--	--	1.71354	--	--	1.7373	--	--	1.70527	--	--	1.51748	0.991551	0.550341
ENSG00000102452,NALCN	--	--	--	1.28322	--	0.856952	--	--	--	--	--	0.810336	1.18973	2.69627
ENSG00000124215,CDH26	--	--	--	1.52286	--	--	--	--	--	--	--	--	2.30132	0.18808
ENSG00000221968,FADS3	--	--	--	--	--	--	--	--	--	--	--	2.11988	2.28245	0.559656
ENSG00000001036,FUCA2	--	--	--	--	--	--	--	--	--	--	--	1.90403	2.47578	--
ENSG00000178860,MSC	2.76847	--	--	--	--	--	--	--	--	--	--	1.87187	0.932485	0.45761
ENSG00000087303,NID2	--	--	--	3.06155	--	1.35434	--	--	--	--	--	1.84281	0.297693	--
ENSG00000086200,IPO11	--	--	--	--	--	--	--	--	--	1.60215	--	--	2.30791	0.815557
ENSG00000160961,ZNF333	0.592681	--	--	--	--	--	1.84265	--	--	--	--	2.25176	1.76055	--
ENSG00000099804,CDC34	--	--	--	--	--	--	--	--	--	--	--	1.7115	2.77345	0.375563
ENSG00000255408,PCDHA3	--	--	--	1.09294	--	0.276029	--	--	--	--	--	1.48431	0.247275	--
ENSG00000185565,LSAMP	--	--	2.63986	0.100651	--	0.570152	--	--	--	--	--	3.57529	2.97337	0.91062
ENSG00000172575,RASGRP1	--	--	--	--	--	--	--	--	--	--	--	1.68025	2.25655	0.899521
ENSG00000125520,SLC2A4RG	--	--	--	--	--	--	--	--	--	--	--	--	2.61422	--
ENSG00000108094,CUL2	--	--	--	--	--	--	--	--	0.372925	--	--	2.16049	1.3177	1.13252
ENSG00000165280,VCP	--	--	0.30683	--	--	--	--	--	--	1.09033	--	0.435209	2.46132	1.16698
ENSG00000103495,MAZ	2.59934	--	--	0.800855	--	--	--	--	--	--	--	2.48182	2.72144	0.387207
ENSG00000172167,MTBP	--	--	--	--	--	--	--	--	--	--	--	1.35051	2.58116	0.412874
ENSG00000183454,GRIN2A	--	--	--	--	--	1.15256	--	--	--	--	--	2.3176	--	1.18201
ENSG00000124019,FAM124B	--	--	--	--	--	--	--	--	--	--	--	2.99066	1.96673	--
ENSG00000211890,IGHA2	0.636046	--	1.98103	--	--	1.33891	--	--	--	--	--	1.52926	--	--
ENSG00000162783,IER5	--	--	--	--	--	--	--	--	--	--	--	--	2.60845	--
ENSG00000198513,ATL1	--	--	--	--	--	2.28335	--	--	--	1.76884	--	--	0.403111	0.799173
ENSG00000188848,BEND4	--	--	--	--	--	--	--	--	--	--	--	1.14361	3.76764	0.111614
ENSG00000128394,APOBEC3F	0.646051	2.16007	--	0.121171	--	--	--	--	--	--	--	--	0.590633	--
ENSG00000129455,KLK8	4.0864	--	--	--	--	--	--	--	--	--	--	1.18977	1.40197	0.0849835
ENSG00000100034,PPM1F	--	--	--	--	--	--	--	--	--	--	--	2.91655	3.53263	--
ENSG00000059769,DNAJC25	--	--	--	--	--	--	--	--	--	--	--	--	2.60585	--
ENSG00000004864,SLC25A13	--	--	--	--	--	--	--	--	--	--	--	2.80884	1.36846	1.05182
ENSG00000113212,PCDHB7	--	--	--	3.31129	--	0.408106	--	--	--	--	--	--	0.846916	0.214776
ENSG00000139197,PEX5	--	1.94203	1.15372	--	--	--	--	--	1.77165	--	--	2.79696	2.16343	0.489354
ENSG00000104299,INTS9	--	--	--	--	--	--	--	--	--	--	--	3.39835	--	0.693015
ENSG00000144285,SCN1A	--	--	--	0.335647	--	0.250742	--	--	--	--	--	2.00157	--	--
ENSG00000064652,SNX24	--	--	--	--	--	--	--	--	--	1.15819	--	--	2.66753	0.377998
ENSG00000125170,DOK4	--	--	1.55573	--	--	1.00645	--	--	--	--	--	1.77837	2.35778	0.354961
ENSG00000075151,EIF4G3	--	--	--	--	--	--	--	0.3098	0.953493	--	--	--	2.86138	1.12784
ENSG00000219438,FAM19A5	--	--	--	--	--	--	--	--	--	--	--	1.82844	3.44762	0.411765
ENSG00000204104,TRAF3IP1	--	--	--	--	--	--	--	--	--	--	--	1.29591	2.48181	--
ENSG00000184922,FMNL1	--	--	--	--	--	--	--	--	--	0.629734	--	2.38567	2.17676	--
ENSG00000107854,TNKS2	--	--	2.45054	--	--	0.98987	--	--	1.54681	--	--	0.988406	1.31949	1.17449
ENSG00000151458,ANKRD50	--	--	1.56024	--	--	2.08112	--	--	0.908049	--	--	1.09707	--	1.6644
ENSG00000158022,TRIM63	--	--	--	--	--	--	--	--	--	--	--	--	0.392067	--
ENSG00000180370,PAK2	--	--	--	2.94487	--	0.52203	--	--	--	--	--	--	1.67574	0.906616
ENSG00000167081,PBX3	3.93053	--	--	--	--	--	--	--	--	--	--	0.252247	1.1727	0.709732
ENSG00000198914,POU3F3	--	--	--	--	--	--	--	--	--	--	--	--	3.5443	0.131208
ENSG00000278318,ZNF229	2.27407	--	--	--	--	--	--	--	--	--	--	0.462884	0.00702302	--
ENSG00000084676,NCOA1	2.32591	--	--	--	--	0.632426	0.336062	--	0.843651	--	--	1.63924	0.513271	1.33144
ENSG00000164199,ADGRV1	--	--	--	0.0716138	--	--	--	--	--	--	--	2.81005	0.985995	0.926752
ENSG00000153094,BCL2L11	--	--	--	--	--	--	--	--	--	--	--	3.31355	2.65553	0.673341
ENSG00000088325,TPX2	--	--	--	--	--	--	--	--	--	--	--	2.26557	1.91816	0.742351
ENSG00000166313,APBB1	--	--	2.09073	--	--	--	--	--	2.66337	--	--	--	0.772046	0.878037
ENSG00000114098,ARMC8	--	--	3.45186	--	--	1.55668	--	--	2.1359	--	--	1.12764	1.62532	0.809253
ENSG00000204965,PCDHA5	--	--	--	--	--	0.140222	--	--	--	--	--	--	--	--
ENSG00000198825,INPP5F	--	--	--	--	--	--	--	--	--	--	--	1.47831	3.1282	0.123979
ENSG00000100077,GRK3	--	--	--	--	--	2.64905	--	--	--	--	--	1.18577	1.63367	1.00643
ENSG00000105298,CACTIN	--	--	--	--	--	--	--	--	3.67215	--	--	--	--	--
ENSG00000166508,MCM7	--	--	--	--	--	--	0.0738401	--	--	--	--	3.63534	--	0.0364175
ENSG00000117600,PLPPR4	--	--	--	--	--	--	--	--	--	--	--	--	2.40657	1.26499
ENSG00000080603,SRCAP	--	0.368087	0.585485	--	--	--	1.87528	--	--	1.07487	--	1.52351	1.4904	1.92373
ENSG00000211659,IGLV3-25	--	--	--	--	--	--	--	--	--	--	--	--	2.59551	--
ENSG00000105245,NUMBL	--	--	0.987531	--	--	--	--	--	3.89279	--	--	--	1.3352	0.241414
ENSG00000169084,DHRSX	--	--	--	0.69914	--	1.36503	--	--	--	--	--	2.49308	3.62365	--
ENSG00000171316,CHD7	0.396407	1.06493	0.207676	--	--	0.19539	0.745285	--	0.606159	--	--	2.01454	1.31757	2.02392
ENSG00000213020,ZNF611	1.04024	--	--	--	--	--	0.300888	--	--	--	--	2.71423	2.64739	--
ENSG00000197870,PRB3	--	--	--	--	--	--	--	--	--	--	--	3.66832	--	--
ENSG00000131242,RAB11FIP4	--	--	--	--	--	--	--	--	--	--	--	1.79594	2.48373	0.514843
ENSG00000145808,ADAMTS19	--	--	--	--	--	--	--	--	--	--	--	3.16085	2.23093	--
ENSG00000173473,SMARCC1	2.04613	--	--	--	--	--	--	--	0.0130071	--	--	2.04188	1.2051	0.955753
ENSG00000168702,LRP1B	--	--	--	2.32354	--	2.30498	--	--	1.91078	--	--	1.09917	1.18669	0.691524
ENSG00000108239,TBC1D12	--	--	--	--	--	--	--	--	--	--	--	1.41531	3.31762	0.579229
ENSG00000160716,CHRNB2	--	--	0.170226	--	--	--	--	--	--	--	--	2.06014	2.831	0.633854
ENSG00000101346,POFUT1	--	--	--	--	--	2.80215	--	--	--	--	--	1.5675	1.37092	0.225176
ENSG00000137225,CAPN11	--	--	--	2.15562	--	1.3339	--	--	--	--	--	0.922373	1.65089	--
ENSG00000197892,KIF13B	--	--	--	--	--	--	--	--	--	0.21842	--	2.76129	2.40113	0.906129
ENSG00000086232,EIF2AK1	--	--	3.46631	2.23448	--	1.7006	--	--	--	1.73923	--	1.73923	2.57785	0.0944376
ENSG00000155158,TTC39B	--	--	--	--	--	--	--	--	0.999288	--	--	1.79686	2.59137	--
ENSG00000041515,MYO16	--	--	--	--	--	--	--	--	1.54827	1.13547	--	1.19253	2.72459	0.0264626
ENSG00000075624,ACTB	--	--	1.02082	3.00589	--	1.51324	--	--	--	--	--	--	0.406454	1.48246
ENSG00000178573,MAF	0.20426	--	--	--	--	--	2.36607	--	--	--	--	--	3.74092	0.498281
ENSG00000122642,FKBP9	--	--	--	0.851242	--	0.45614	--	--	--	--	--	2.36316	1.997	0.396684
ENSG00000204152,TIMM23B	--	--	--	--	--	--	--	--	--	--	--	2.6022	1.81829	0.201828
ENSG00000105048,TNNT1	--	--	--	--	--	--	--	--	--	--	--	2.84895	2.28915	0.255392
ENSG00000174123,TLR10	--	1.84625	--	1.17884	--	1.13998	--	--	2.35612	--	--	0.539731	0.922308	--
ENSG00000139842,CUL4A	--	--	--	--	--	--	--	--	--	--	--	1.90264	2.24529	--
ENSG00000161243,FBXO27	--	--	--	--	--	--	--	--	--	--	--	2.28701	4.17683	0.394029
ENSG00000158636,EMSY	--	--	--	--	--	--	--	--	--	--	--	2.43038	0.742299	1.25559
ENSG00000182752,PAPPA	--	--	--	0.87525	--	--	--	--	--	--	--	1.89152	2.78736	0.316466
ENSG00000171236,LRG1	--	1.4629	--	2.33576	--	0.935711	--	--	0.529657	--	--	2.03221	--	--
ENSG00000196605,ZNF846	2.07381	--	--	--	--	--	2.70443	--	--	--	--	4.1045	1.54588	--
ENSG00000136870,ZNF189	3.49911	--	--	--	--	--	--	--	--	--	--	0.953926	2.60784	0.875249
ENSG00000139370,SLC15A4	--	--	1.8743	--	--	2.21168	--	--	--	--	--	2.40286	2.42416	0.216489
ENSG00000186230,ZNF749	1.77937	--	--	--	--	--	0.522309	--	--	--	--	0.732957	1.46809	--
ENSG00000125414,MYH2	--	--	--	--	--	--	--	--	--	--	--	2.61475	1.48694	0.365774
ENSG00000054611,TBC1D22A	--	--	--	--	--	--	--	--	--	--	--	1.81865	2.68479	0.479349
ENSG00000186185,KIF18B	--	--	--	--	--	2.61433	--	--	--	1.5271	--	--	0.00448867	0.415074
ENSG00000197024,ZNF398	3.54231	--	--	--	--	--	1.90832	--	--	--	--	2.78723	1.92414	0.205353
ENSG00000127152,BCL11B	2.23814	--	--	--	--	--	--	--	--	--	--	1.68901	1.58983	1.74863
ENSG00000182196,ARL6IP4	--	--	--	--	--	--	--	--	--	--	--	2.45715	2.4745	--
ENSG00000169231,THBS3	--	--	--	3.36053	--	0.498205	--	--	--	--	--	1.17413	1.64036	0.18668
ENSG00000170577,SIX2	1.71607	--	--	--	--	--	--	--	--	--	--	1.06686	2.34231	0.299647
ENSG00000134215,VAV3	--	--	1.95265	--	--	--	--	--	1.84665	--	--	1.71459	1.36579	--
ENSG00000165891,E2F7	1.53882	--	--	--	--	--	1.16641	--	--	--	--	--	2.71731	--
ENSG00000158286,RNF207	--	--	--	--	--	--	--	--	--	--	--	2.68599	1.04405	--
ENSG00000152977,ZIC1	2.9013	--	--	0.246104	--	--	--	--	--	--	--	2.46745	0.899445	1.2602
ENSG00000258691,AL355102.2	--	--	--	--	--	--	--	--	--	--	--	--	2.5743	--
ENSG00000085719,CPNE3	--	--	--	0.670429	--	5.83958	--	--	--	--	--	1.02059	1.09274	--
ENSG00000169021,UQCRFS1	--	--	--	--	--	--	--	--	--	0.479925	--	0.388309	3.27112	--
ENSG00000196313,POM121	--	--	--	--	--	--	--	--	--	--	--	0.918661	3.33115	--
ENSG00000196365,LONP1	--	--	--	--	--	--	--	0.398736	--	0.398736	--	3.24301	1.92517	0.202971
ENSG00000176273,SLC35G1	--	--	--	--	--	--	--	--	--	--	--	2.19443	2.53098	0.282839
ENSG00000150893,FREM2	--	--	--	2.538	--	--	--	--	--	--	--	1.30494	1.11461	0.209398
ENSG00000139083,ETV6	0.160751	--	--	--	--	--	4.0741	--	--	--	--	--	1.23869	0.853732
ENSG00000064309,CDON	1.45941	2.9522	1.49273	1.97634	--	2.36565	--	--	0.115361	--	--	1.99858	1.1845	--
ENSG00000259332,ST20-MTHFS	--	--	--	2.9736	--	--	--	--	--	--	--	--	0.984943	--
ENSG00000143970,ASXL2	--	--	--	--	--	--	1.68004	--	--	--	--	3.1283	1.49574	0.903771
ENSG00000113522,RAD50	--	--	--	--	--	--	--	--	--	--	--	3.65264	2.02048	1.33476
ENSG00000187555,USP7	--	--	1.19015	--	--	0.516834	--	--	0.596933	--	--	0.613828	0.552968	2.32132
ENSG00000128011,LRFN1	--	2.29621	--	2.4381	--	1.95938	--	--	1.98135	--	--	0.272924	0.783888	0.951725
ENSG00000186847,KRT14	--	--	--	--	--	--	--	--	--	--	--	2.05911	2.60346	--
ENSG00000143126,CELSR2	--	--	--	--	--	1.86081	--	--	--	--	0.19626	0.256892	1.76103	0.73776
ENSG00000150471,ADGRL3	--	--	0.0648385	--	--	--	--	--	--	0.884964	--	3.60424	1.82298	1.78641
ENSG00000178607,ERN1	--	--	--	2.36676	--	0.580667	--	--	--	--	--	3.62026	0.155858	0.573975
ENSG00000173200,PARP15	--	--	--	--	--	0.67027	--	--	--	--	--	3.94635	1.74909	--
ENSG00000172733,PURG	--	--	--	--	--	--	--	--	--	--	--	2.02939	3.17442	0.074825
ENSG00000174013,FBXO45	--	--	0.414188	--	--	--	--	--	2.09729	--	--	--	2.93874	0.409955
ENSG00000103707,MTFMT	--	--	--	--	--	0.734264	--	--	--	--	--	2.1685	1.62304	--
ENSG00000134917,ADAMTS8	--	--	--	--	--	--	--	--	--	--	--	1.56173	2.45888	--
ENSG00000181450,ZNF678	2.01819	--	--	1.1434	--	--	1.34364	--	--	--	--	3.00982	1.61967	0.402949
ENSG00000196549,MME	--	--	--	--	--	--	--	--	--	--	--	1.83118	1.59814	1.39461
ENSG00000141568,FOXK2	0.677127	--	--	--	--	--	2.89076	--	--	--	--	--	2.30955	0.232846
ENSG00000138378,STAT4	--	--	--	--	--	--	2.10888	--	--	--	--	0.103155	2.23151	1.65894
ENSG00000108344,PSMD3	--	--	--	--	--	--	--	--	--	--	--	1.84324	2.44857	0.44731
ENSG00000146433,TMEM181	--	--	--	--	--	--	--	--	--	--	--	2.17607	2.81945	0.246876
ENSG00000154124,OTULIN	--	--	--	--	--	--	--	--	--	--	--	2.44288	3.48711	0.207521
ENSG00000196611,MMP1	--	--	0.914947	0.625928	--	1.42122	--	--	--	--	--	3.06815	--	0.653185
ENSG00000014216,CAPN1	--	--	--	1.61539	--	2.25513	--	--	--	--	--	4.28471	1.37027	0.166845
ENSG00000139163,ETNK1	--	--	--	--	--	1.30784	--	--	--	--	--	2.50888	2.09516	0.254245
ENSG00000113140,SPARC	--	--	--	--	--	--	--	--	1.8406	--	--	--	2.05892	0.3587
ENSG00000100364,KIAA0930	--	--	--	--	--	--	--	--	--	--	--	2.37111	2.75423	0.680886
ENSG00000099954,CECR2	--	--	--	--	--	--	--	--	--	--	--	1.80378	2.69393	0.163995
ENSG00000099834,CDHR5	--	--	--	0.492975	--	--	--	--	--	--	--	--	1.43782	--
ENSG00000211958,IGHV3-38	--	--	--	--	--	--	--	--	--	--	--	--	2.55624	--
ENSG00000008735,MAPK8IP2	--	--	0.149592	--	--	--	--	--	1.57453	--	--	--	3.44462	0.126519
ENSG00000151490,PTPRO	--	--	0.567469	0.448888	--	0.567469	--	--	0.697987	--	--	--	0.626142	1.36149
ENSG00000133131,MORC4	--	--	--	--	--	0.312466	--	--	--	--	--	1.69226	3.22821	--
ENSG00000175054,ATR	--	--	0.729303	--	--	1.39337	--	--	1.10464	--	--	2.28168	1.84198	0.318368
ENSG00000047315,POLR2B	1.27441	0.0454193	--	--	--	--	2.16096	--	--	--	--	--	0.413084	2.32465
ENSG00000141655,TNFRSF11A	--	--	--	--	--	--	--	--	1.85843	--	--	--	2.22289	--
ENSG00000243710,CFAP57	--	--	--	--	--	--	--	--	2.4233	--	--	--	1.93348	--
ENSG00000257594,GALNT4	--	--	--	--	--	2.05376	--	--	--	--	--	1.98897	1.08876	--
ENSG00000136720,HS6ST1	--	--	--	--	--	--	--	--	--	--	--	1.43473	3.52986	0.134548
ENSG00000173575,CHD2	--	--	0.726512	--	--	--	0.296098	--	--	1.3512	--	0.350165	2.52957	1.52804
ENSG00000163960,UBXN7	--	--	--	--	--	--	--	--	2.4577	--	--	0.0802994	2.04457	0.810577
ENSG00000122121,XPNPEP2	--	--	2.41395	3.20412	--	2.5268	--	--	--	--	--	1.26741	--	0.324149
ENSG00000135525,MAP7	--	--	--	--	--	--	--	--	--	--	--	--	2.54886	--
ENSG00000160803,UBQLN4	--	--	--	--	--	--	--	--	0.619664	--	--	0.619664	2.98347	--
ENSG00000185630,PBX1	2.78125	--	--	--	--	--	0.601654	--	--	--	--	0.214405	1.33584	--
ENSG00000164930,FZD6	--	--	--	--	--	--	--	--	--	--	2.61086	--	2.29236	--
ENSG00000095002,MSH2	--	--	--	--	--	--	1.71699	--	--	--	--	--	2.185	0.620831
ENSG00000165533,TTC8	--	1.88354	1.81531	--	--	--	--	--	1.27204	--	--	3.67737	2.91822	0.58039
ENSG00000196433,ASMT	--	--	--	--	--	--	--	--	--	--	--	1.92541	1.67546	--
ENSG00000081148,IMPG2	--	--	--	--	--	--	--	--	--	--	--	1.25141	2.62581	--
ENSG00000057935,MTA3	2.90224	--	--	--	--	--	--	--	--	--	--	1.39853	1.76481	0.718634
ENSG00000168143,FAM83B	--	--	--	--	--	--	--	--	--	--	--	2.96615	1.85614	0.214516
ENSG00000198342,ZNF442	1.91579	--	--	0.459755	--	--	1.55174	--	--	--	--	3.5009	0.820004	0.317832
ENSG00000101146,RAE1	--	--	--	--	--	--	--	--	2.70465	--	--	--	2.41714	0.848908
ENSG00000170473,PYM1	--	--	--	--	--	--	--	--	--	--	--	2.87795	2.42662	0.215323
ENSG00000211676,IGLJ2	--	--	--	--	--	--	--	--	--	--	--	--	2.54325	--
ENSG00000118873,RAB3GAP2	--	--	--	--	--	--	--	--	--	--	--	2.96571	1.71488	0.210461
ENSG00000053328,METTL24	--	--	--	--	--	--	--	--	--	--	--	--	3.55832	0.0366433
ENSG00000204262,COL5A2	--	--	--	--	--	--	--	--	--	--	--	0.971251	1.32057	1.55695
ENSG00000168827,GFM1	--	--	--	--	--	2.038	--	--	--	1.44098	--	0.66022	1.54336	--
ENSG00000205221,VIT	--	--	--	--	--	--	--	--	--	--	--	2.12521	2.70407	--
ENSG00000146757,ZNF92	1.07311	--	--	--	--	--	1.57495	--	--	--	--	3.97116	--	--
ENSG00000149743,TRPT1	--	--	--	--	--	--	--	--	--	--	--	2.06411	2.56283	--
ENSG00000084090,STARD7	--	--	--	--	--	--	--	--	--	2.52897	--	--	2.13481	--
ENSG00000111679,PTPN6	--	--	1.9711	2.16115	--	1.9711	--	--	--	--	--	1.6147	2.54823	0.652537
ENSG00000160233,LRRC3	--	4.75294	--	0.733219	--	--	--	--	1.09971	--	--	--	--	0.200452
ENSG00000109689,STIM2	--	--	--	--	--	--	--	--	--	--	--	1.3163	2.7791	1.18308
ENSG00000145741,BTF3	--	--	--	--	--	--	--	--	--	--	--	2.37636	2.1032	0.384135
ENSG00000160219,GAB3	--	--	--	--	--	2.25171	--	--	--	--	--	0.497439	3.40637	0.461568
ENSG00000163909,HEYL	--	--	--	--	--	--	2.77589	--	--	--	--	--	1.33027	--
ENSG00000132274,TRIM22	--	--	1.77809	--	--	--	--	--	1.80872	--	--	--	0.502557	--
ENSG00000122218,COPA	--	--	1.09804	--	--	--	--	--	1.71806	--	--	0.671989	1.41491	0.748615
ENSG00000188021,UBQLN2	--	--	--	--	--	--	--	--	0.999262	--	--	0.999262	2.51537	1.37062
ENSG00000174010,KLHL15	--	--	2.77671	--	--	2.12525	--	--	1.13297	--	--	1.13297	--	1.26172
ENSG00000147041,SYTL5	--	--	--	0.935416	--	1.56052	--	--	--	--	--	1.55178	2.45291	0.244669
ENSG00000134013,LOXL2	--	--	--	--	--	--	--	--	--	--	--	2.95568	3.60964	--
ENSG00000165675,ENOX2	--	--	1.43947	--	--	--	--	--	--	--	--	1.46178	1.30942	1.56684
ENSG00000124212,PTGIS	--	--	--	1.87389	--	2.63228	--	--	--	1.76357	--	--	1.55996	0.551351
ENSG00000143878,RHOB	--	--	--	0.639967	--	0.124783	--	--	--	2.16945	--	1.48662	2.53737	0.695578
ENSG00000072415,MPP5	--	--	1.45896	--	--	1.46452	--	--	1.39175	--	--	1.79482	1.50932	0.364401
ENSG00000184517,ZFP1	0.487564	--	--	--	--	--	--	--	--	--	--	4.382	1.97872	0.512133
ENSG00000119242,CCDC92	--	--	--	--	--	--	--	--	--	--	--	2.67488	1.80869	--
ENSG00000187624,C17orf97	--	--	--	--	--	--	--	--	--	--	--	--	4.7258	--
ENSG00000211898,IGHD	--	--	1.45888	--	--	1.49465	--	--	--	--	--	2.95725	0.504163	--
ENSG00000182983,ZNF662	3.85503	--	--	--	--	--	0.00798318	--	--	--	--	1.53341	2.48746	0.82415
ENSG00000132394,EEFSEC	--	--	--	--	--	--	--	--	--	2.03446	--	--	2.97205	0.290871
ENSG00000005700,IBTK	--	--	2.65856	--	--	1.70389	--	--	1.26999	--	--	2.96209	2.38515	0.189947
ENSG00000274349,ZNF658	1.28902	--	--	0.177844	--	--	2.47042	--	--	--	--	3.69016	1.48227	0.423937
ENSG00000162676,GFI1	2.00905	--	--	--	--	--	0.436708	--	--	--	--	5.33117	1.68431	0.242822
ENSG00000119318,RAD23B	--	--	--	--	--	--	--	--	--	--	--	2.46279	1.91255	--
ENSG00000072778,ACADVL	--	--	--	--	--	1.61123	--	--	--	1.52895	--	2.78063	2.94069	0.0245659
ENSG00000118515,SGK1	--	--	--	2.25938	--	2.41169	--	--	--	2.92654	--	--	1.76143	0.582189
ENSG00000135702,CHST5	--	--	--	--	--	--	--	--	--	--	--	1.92739	2.80818	--
ENSG00000172543,CTSW	--	--	--	--	--	--	--	--	--	--	--	1.93724	1.40119	--
ENSG00000204149,AGAP6	--	--	1.59297	--	--	1.27811	--	--	--	--	--	3.15859	0.578513	--
ENSG00000145626,UGT3A1	--	--	--	--	--	--	--	--	--	--	--	--	2.87969	--
ENSG00000171148,TADA3	--	--	--	--	--	--	--	--	--	--	--	--	2.74868	0.829434
ENSG00000087903,RFX2	--	--	--	--	--	--	3.3784	--	--	--	--	--	1.9475	0.00764577
ENSG00000129636,ITFG1	--	--	--	0.421725	--	0.698534	--	--	--	--	--	4.79252	0.508664	0.793717
ENSG00000120694,HSPH1	--	--	--	--	--	2.1265	--	--	--	--	--	0.205538	2.17872	1.02631
ENSG00000082014,SMARCD3	--	--	0.913013	--	--	0.280929	--	--	1.64636	--	--	--	3.0904	0.814497
ENSG00000128602,SMO	--	--	--	--	--	0.324544	--	--	--	--	1.95049	--	3.15573	0.275689
ENSG00000132424,PNISR	--	--	--	--	--	--	--	--	--	--	--	3.41326	1.77858	0.936624
ENSG00000103404,USP31	--	--	--	--	--	0.897755	--	--	--	--	--	0.674603	3.98262	0.0319945
ENSG00000175264,CHST1	--	--	--	--	--	2.65265	--	--	--	--	--	--	--	1.32181
ENSG00000149262,INTS4	--	--	3.18937	--	--	1.97416	--	--	0.300363	--	--	0.389457	1.76003	0.535591
ENSG00000172379,ARNT2	1.18883	--	--	--	--	2.04623	1.06332	--	0.0988542	--	--	3.72992	2.23994	0.282887
ENSG00000258405,ZNF578	2.64611	--	--	--	--	--	0.00710056	--	--	--	--	2.62544	0.920417	--
ENSG00000151962,RBM46	1.13236	1.13236	1.68842	--	--	--	--	--	--	--	--	1.46115	2.53269	0.120268
ENSG00000185483,ROR1	--	--	0.187602	--	--	1.59216	--	--	0.469497	1.07076	--	1.07076	2.5696	0.25298
ENSG00000128881,TTBK2	--	--	3.88754	3.16481	--	1.15256	--	--	--	--	--	--	2.09225	0.0518227
ENSG00000136802,LRRC8A	--	1.30053	--	3.23788	--	1.31984	--	--	1.18679	--	--	0.834413	--	0.909604
ENSG00000009694,TENM1	--	--	--	0.03033	--	1.57405	--	--	--	--	--	0.510696	1.08175	1.60769
ENSG00000054118,THRAP3	--	--	--	--	--	--	--	--	--	--	--	--	2.52301	--
ENSG00000107404,DVL1	--	--	0.8851	--	--	1.10652	--	--	1.55125	--	--	1.38731	2.67703	0.16463
ENSG00000155849,ELMO1	--	--	--	--	--	--	--	--	--	--	--	1.36601	1.78208	2.26546
ENSG00000165259,HDX	3.18955	--	--	--	--	--	--	--	--	--	--	--	1.57052	0.501066
ENSG00000148835,TAF5	--	--	--	--	--	--	--	--	0.991963	--	--	0.938974	2.12876	--
ENSG00000168994,PXDC1	--	--	--	--	--	--	--	--	--	0.552481	--	--	3.01178	--
ENSG00000198556,ZNF789	1.41902	--	--	--	--	--	--	--	--	--	--	2.52403	1.5729	--
ENSG00000185437,SH3BGR	--	--	--	--	--	--	--	--	--	--	--	2.36669	2.49516	--
ENSG00000171634,BPTF	--	--	0.532678	--	--	--	--	--	1.22686	--	--	1.64639	1.50281	1.37357
ENSG00000186566,GPATCH8	0.302618	--	--	--	--	--	--	--	--	--	--	1.54448	2.08969	1.18867
ENSG00000159692,CTBP1	--	--	--	--	--	1.38586	--	--	--	2.62679	--	--	2.6583	0.56627
ENSG00000132535,DLG4	--	--	2.61521	--	--	--	--	--	2.84577	--	--	0.800667	2.14607	1.57076
ENSG00000141034,GID4	--	--	--	--	--	--	--	--	--	--	--	2.46783	4.24535	0.151241
ENSG00000100242,SUN2	--	--	3.09259	--	--	--	--	--	--	--	--	1.95139	2.06322	0.0140224
ENSG00000072694,FCGR2B	0.423237	--	1.41917	--	--	--	--	--	--	--	--	2.829	1.86324	--
ENSG00000178184,PARD6G	--	--	2.24155	--	--	--	--	--	2.00227	--	--	--	1.08269	0.512728
ENSG00000115705,TPO	--	--	--	--	--	3.343	--	--	--	--	--	2.84911	0.41434	--
ENSG00000206384,COL6A6	--	--	--	3.05194	--	--	--	--	--	--	--	3.30514	0.604689	0.0247036
ENSG00000160539,PLPP7	--	--	--	--	--	--	--	--	--	--	--	--	2.51442	--
ENSG00000160606,TLCD1	--	--	--	--	--	--	--	--	--	--	--	1.60264	3.06357	0.266628
ENSG00000161298,ZNF382	1.66193	--	--	0.0528827	--	--	0.68558	--	--	--	--	2.06654	--	--
ENSG00000109736,MFSD10	--	--	--	--	--	2.00082	--	--	--	--	--	2.10538	1.80626	0.35863
ENSG00000128683,GAD1	--	--	--	--	--	3.41848	--	--	--	1.27388	--	--	0.87292	0.40984
ENSG00000128487,SPECC1	--	--	--	--	--	--	--	--	--	--	--	--	2.04442	--
ENSG00000102189,EEA1	--	--	--	--	--	--	--	--	--	--	--	--	2.52981	--
ENSG00000100030,MAPK1	--	--	2.89479	0.991741	--	1.51248	--	--	--	--	--	--	2.19353	0.82203
ENSG00000110047,EHD1	--	--	0.962355	--	--	0.804278	--	--	--	--	--	3.06933	2.28931	0.890303
ENSG00000256053,APOPT1	--	--	--	--	--	--	--	--	--	--	2.99563	--	2.34476	--
ENSG00000197410,DCHS2	--	--	--	1.33366	--	0.2165	--	--	--	--	--	2.05202	1.59205	0.0412619
ENSG00000171495,MROH2B	--	--	--	--	--	3.26474	--	--	0.283169	--	--	--	--	--
ENSG00000198561,CTNND1	--	--	0.847428	--	--	--	--	--	1.99074	--	--	--	2.07128	0.723448
ENSG00000183963,SMTN	--	--	--	--	--	--	--	--	0.916068	--	--	1.6636	2.96553	--
ENSG00000107186,MPDZ	--	--	1.13932	--	--	--	--	--	2.52491	--	--	--	2.73074	0.732294
ENSG00000171723,GPHN	--	--	--	--	--	1.93085	--	--	--	--	--	2.81633	1.62499	1.39761
ENSG00000117625,RCOR3	1.20971	--	--	--	--	--	--	--	--	--	--	0.924351	4.0109	0.800418
ENSG00000175879,HOXD8	0.104798	--	--	--	--	--	--	--	--	--	--	1.84556	3.0415	0.173752
ENSG00000158525,CPA5	--	--	--	--	--	--	--	--	--	--	--	3.82018	1.17082	--
ENSG00000068878,PSME4	--	--	2.42399	--	--	1.78845	--	--	0.337258	--	--	0.0547992	2.82441	0.136776
ENSG00000214029,ZNF891	--	--	--	--	--	--	--	--	--	--	--	--	2.50629	--
ENSG00000169564,PCBP1	--	0.114041	--	--	--	--	--	4.33517	--	--	--	--	--	0.908123
ENSG00000126562,WNK4	--	--	2.59491	0.242154	--	0.673038	--	--	--	2.60252	--	0.748399	1.39589	0.292361
ENSG00000143919,CAMKMT	--	--	--	--	--	1.61216	--	--	--	--	--	1.62507	3.26926	0.376213
ENSG00000123388,HOXC11	--	--	--	--	--	--	--	--	--	--	--	2.30912	2.13201	--
ENSG00000204172,AGAP9	--	--	--	--	--	--	--	--	--	--	--	2.41546	0.146892	0.506888
ENSG00000150712,MTMR12	--	--	--	--	--	--	--	--	--	--	--	2.48092	2.41562	0.673041
ENSG00000129292,PHF20L1	--	--	--	--	--	--	--	--	--	--	--	1.15064	1.88115	1.65665
ENSG00000137203,TFAP2A	--	--	--	--	--	--	--	--	--	--	--	2.1548	2.79205	0.955199
ENSG00000005421,PON1	--	--	--	--	--	--	--	--	--	--	--	2.33184	1.43155	--
ENSG00000089902,RCOR1	1.22202	--	--	--	--	--	--	--	--	--	--	0.823464	3.03154	0.604762
ENSG00000095397,WHRN	--	--	3.14042	--	--	--	--	--	2.49386	--	--	--	0.908223	--
ENSG00000106031,HOXA13	0.574022	--	--	--	--	--	--	--	--	--	--	--	3.74533	0.115437
ENSG00000169410,PTPN9	--	--	1.59784	--	--	--	--	--	--	--	--	1.21196	2.71946	0.969598
ENSG00000141968,VAV1	--	--	0.19037	--	--	0.590853	--	--	2.883	--	--	1.03956	1.36225	1.34434
ENSG00000103241,FOXF1	0.427702	--	--	--	--	--	2.26501	--	--	--	--	--	2.29277	0.513388
ENSG00000132185,FCRLA	1.31705	--	2.45048	--	--	--	--	--	--	--	--	1.58838	1.73015	--
ENSG00000016082,ISL1	2.1824	--	--	--	--	--	1.89308	--	--	--	--	2.2536	--	0.190027
ENSG00000147485,PXDNL	0.809671	4.21133	0.291879	2.93732	--	1.43208	--	--	0.394059	--	--	2.673	--	0.386085
ENSG00000071909,MYO3B	--	--	1.93439	0.675657	--	2.68385	--	--	--	1.536	--	0.661503	1.04326	--
ENSG00000138468,SENP7	--	--	--	--	--	--	--	--	--	--	--	2.29865	2.94825	0.0338567
ENSG00000069696,DRD4	--	--	--	--	--	--	--	--	--	--	--	--	2.4969	--
ENSG00000138769,CDKL2	--	--	3.30948	4.79314	--	1.75641	--	--	--	1.85851	--	1.85851	2.12497	0.350069
ENSG00000108061,SHOC2	--	1.90033	--	3.24196	--	1.08945	--	--	1.42477	--	--	1.10367	2.59379	0.982558
ENSG00000187231,SESTD1	--	--	--	--	--	--	--	--	0.173126	--	--	2.05992	1.62923	1.30326
ENSG00000074266,EED	--	--	2.14633	--	--	--	--	--	0.575861	--	--	--	1.29936	0.910415
ENSG00000087586,AURKA	--	--	1.46601	--	--	2.21335	--	--	--	--	--	--	1.02639	--
ENSG00000066056,TIE1	--	--	0.587914	--	--	2.50535	--	--	0.808743	1.05886	--	1.09952	0.00621306	1.32788
ENSG00000116754,SRSF11	--	--	2.47464	--	--	--	--	--	--	--	--	--	1.52676	0.816369
ENSG00000184009,ACTG1	--	--	1.71993	--	--	1.07759	--	--	--	--	--	--	1.60126	0.921629
ENSG00000120948,TARDBP	1.15062	1.15062	0.39538	--	--	--	--	--	--	--	--	2.13269	2.10824	0.586175
ENSG00000130449,ZSWIM6	--	--	--	--	--	--	--	--	--	--	--	--	2.65765	0.870294
ENSG00000127311,HELB	3.33762	--	--	--	--	--	--	--	--	--	--	1.18768	0.660604	--
ENSG00000145191,EIF2B5	--	--	--	--	--	--	--	--	1.72516	--	--	--	1.80209	--
ENSG00000147854,UHRF2	0.441053	--	1.47602	--	--	--	--	--	1.7481	--	--	1.35346	1.73626	0.924552
ENSG00000119946,CNNM1	--	--	--	--	--	--	--	--	--	--	--	1.78459	2.7698	0.32128
ENSG00000112739,PRPF4B	--	--	2.9816	0.0701116	--	1.55021	--	--	--	--	--	--	--	--
ENSG00000130635,COL5A1	--	--	--	--	--	--	--	--	--	--	--	0.299229	0.798989	1.79257
ENSG00000131203,IDO1	--	--	--	--	--	--	--	--	--	--	--	--	2.88374	0.642276
ENSG00000126215,XRCC3	--	--	--	--	--	--	--	--	--	--	--	1.05744	2.49302	--
ENSG00000151062,CACNA2D4	--	--	--	--	--	--	--	--	--	--	--	4.06041	2.31363	--
ENSG00000064393,HIPK2	--	--	--	--	--	3.32078	--	--	--	--	--	0.0487969	2.00475	0.29083
ENSG00000186815,TPCN1	--	--	--	--	--	2.76921	--	--	--	--	--	2.08	2.02455	1.01131
ENSG00000147421,HMBOX1	0.489088	--	--	--	--	--	--	--	--	--	--	1.42112	3.36886	0.871205
ENSG00000149782,PLCB3	--	--	--	--	--	0.889553	--	--	--	--	--	1.61685	2.59844	0.301763
ENSG00000165300,SLITRK5	--	1.05001	--	1.55797	--	1.69562	--	--	0.620715	--	--	1.58143	1.42866	0.733047
ENSG00000186088,GSAP	--	--	--	--	--	--	--	--	--	--	--	2.29902	1.67946	--
ENSG00000072736,NFATC3	0.306738	--	--	--	--	--	1.45424	--	--	--	--	--	3.78214	0.502745
ENSG00000164398,ACSL6	--	--	--	--	--	5.32875	--	--	--	--	--	1.35149	2.26439	0.55644
ENSG00000239264,TXNDC5	--	--	--	1.67362	--	--	--	--	--	--	--	1.94224	1.94945	0.0290658
ENSG00000135111,TBX3	--	--	--	--	--	--	3.56579	--	--	--	--	1.85242	1.83785	0.696293
ENSG00000267041,ZNF850	1.76416	--	--	--	--	--	0.181291	--	--	--	--	3.67861	0.00739297	0.550806
ENSG00000147044,CASK	--	--	2.23729	0.366134	--	2.59251	--	--	2.72098	1.5493	--	1.5493	2.11701	1.67573
ENSG00000092439,TRPM7	--	--	--	--	--	2.38597	--	--	--	0.977207	--	0.697881	1.81778	0.736192
ENSG00000166839,ANKDD1A	--	--	3.9179	--	--	3.00376	--	--	2.63727	--	--	1.62263	1.30575	--
[truncated: 15,708 more rows]
