# Supplementary material for: PertInInt: An Integrative, Analytical Approach to Rapidly Uncover Cancer Driver Genes with Perturbed Interactions and Functionalities
Source: Cell Syst. Author manuscript; Available in PMC 2020 Sep 16. (PMC7493809; doi:10.1016/j.cels.2020.06.005)
Supplement: 7 [file NIHMS1605104-supplement-7.xlsx]

## Sheet: S5_gsea
# Gene Set Enrichment Analysis on PertInInt genes ranked by their PertInInt score on the pan-cancer dataset
# Genes already found in the Cancer Gene Census, v87 have been excluded
# Software to perform GSEA = Broad's GSEA (v4.0.3): https://www.gsea-msigdb.org/
# Gene sets to test for enrichment = Reactome Database (accessed February 1, 2020): https://reactome.org
pathway_number	pathway_name	number_ranked_genes_in_pathway	pathway_size	enrichment_score	normalized_enrichment_score	uncorrected_p-value	FDR_q-value	FWER_p-value	rank_at_maximum_enrichment	gene-name_(rank-in-input-list)
1	Diseases associated with O-glycosylation of proteins	37	72	0.480096	2.14223	0	0.0377551	0.076	1111	MUC12 (3), MUC5AC (6), MUC3A (239), ADAMTSL2 (245), ADAMTS17 (293), MUC20 (385), SEMA5B (477), B3GLCT (491), NOTCH3 (568), SBSPON (570), ADAMTS1 (772), ADAMTS5 (846), THSD4 (928), GALNT12 (947), LARGE1 (1111), ADAMTS19 (1433), CFP (2478), ADAMTS6 (2524), ADAMTS15 (2578), POMGNT1 (3047), SPON1 (3359), B4GAT1 (3632), ADAMTS10 (3810), MUC5B (4268), ADAMTS9 (4299), ADAMTS2 (4462), ADAMTS14 (4752), AD…
2	Synthesis of IP3 and IP4 in the cytosol	16	27	0.605248	2.17765	0	0.040929	0.044	1726	INPPL1 (309), PLCG2 (447), PLCE1 (614), INPP5J (630), ITPKC (684), PLCH1 (698), PLCB2 (909), ITPKA (1074), OCRL (1280), PLCB3 (1637), PLCH2 (1726), ITPK1 (2367), PLCD4 (4484), PLCD3 (5248), INPP5B (5332), CALM1 (6120)
3	CREB1 phosphorylation through NMDA receptor-mediated activation of RAS signaling	20	29	0.550796	2.10512	0	0.0421601	0.122	1648	GRIN2D (1), PDPK1 (160), RASGRF2 (171), DLG3 (263), RPS6KA3 (294), LRRC7 (748), NEFL (1104), CAMK2G (1190), RASGRF1 (1286), DLG4 (1577), RPS6KA6 (1648), GRIN1 (3369), RPS6KA2 (4258), CAMK2B (4269), CAMK2D (4458), DLG1 (4498), MAPK3 (4579), CALM1 (6120), CAMK2A (7752), GRIN2B (8354)
4	Signaling by NOTCH3	29	50	0.477112	1.99565	0.00105708	0.0706657	0.373	1528	PLXND1 (72), STAT1 (271), PTCRA (358), HES1 (421), NEURL1 (486), NOTCH3 (568), JAG2 (603), TACC3 (827), EGF (977), KAT2B (1101), KAT2A (1129), YBX1 (1220), ADAM10 (1269), HEYL (1528), JAG1 (2055), MIB1 (2662), SNW1 (2895), NEURL1B (3305), DLL4 (3422), MIB2 (3829), HEY2 (4700), DLL1 (5031), UBB (5377), WWP2 (6522), WWC1 (6687), RBPJ (6874), MAML1 (7062), RPS27A (8698), MAMLD1 (9109)
5	Interaction between L1 and Ankyrins	16	30	0.573388	2.00287	0	0.0784392	0.347	2660	SPTBN4 (234), SCN3A (390), L1CAM (396), SCN7A (436), KCNQ2 (590), SPTAN1 (868), SCN8A (1036), KCNQ3 (1694), SPTBN1 (2024), ANK2 (2083), ANK3 (2487), SPTBN5 (2660), SCN11A (4291), NFASC (6076), SCN1B (7178), SCN4A (8809)
6	Assembly and cell surface presentation of NMDA receptors	20	25	0.526378	2.01992	0	0.0834682	0.299	1682	GRIN2D (1), GRIN2C (11), GRIN3B (162), DLG3 (263), LRRC7 (748), NEFL (1104), CAMK2G (1190), DLG4 (1577), CASK (1643), LIN7A (1682), GRIN1 (3369), CAMK2B (4269), CAMK2D (4458), DLG1 (4498), APBA1 (4931), KIF17 (5876), LIN7B (6112), CAMK2A (7752), LIN7C (8030), GRIN2B (8354)
7	Ras activation upon Ca2+ influx through NMDA receptor	15	21	0.552443	1.94809	0.00226757	0.102118	0.539	1577	GRIN2D (1), RASGRF2 (171), DLG3 (263), LRRC7 (748), NEFL (1104), CAMK2G (1190), RASGRF1 (1286), DLG4 (1577), GRIN1 (3369), CAMK2B (4269), CAMK2D (4458), DLG1 (4498), CALM1 (6120), CAMK2A (7752), GRIN2B (8354)
8	Activation of NMDA receptors and postsynaptic events	49	75	0.399329	1.89185	0.00202224	0.163204	0.765	1682	GRIN2D (1), GRIN2C (11), PDPK1 (160), GRIN3B (162), RASGRF2 (171), DLG3 (263), RPS6KA3 (294), PRKAR2B (452), PRKX (507), PRKAG3 (727), LRRC7 (748), NEFL (1104), CAMK2G (1190), RASGRF1 (1286), PPM1F (1397), DLG4 (1577), CASK (1643), RPS6KA6 (1648), LIN7A (1682), ARHGEF7 (2278), CAMK1 (2352), ADCY8 (2831), PRKAA2 (3349), GRIN1 (3369), RPS6KA2 (4258), CAMK2B (4269), PRKAA1 (4363), CAMK2D (4458), DLG…
9	RMTs methylate histone arginines	23	50	0.458592	1.80467	0.00436205	0.189132	0.959	1883	SMARCA2 (99), RBBP7 (277), HIST2H2AC (889), CARM1 (912), RPS2 (1107), SMARCC2 (1351), SMARCC1 (1434), SMARCD3 (1558), HIST1H2AJ (1669), PRMT3 (1841), ACTL6A (1883), H2AFJ (3088), HIST1H2AC (4131), SMARCD2 (5800), HIST1H2AB (6216), COPRS (6335), H2AFZ (6461), HIST1H2AD (7549), PRMT5 (8004), HIST3H2A (8620), H2AFX (8767), WDR5 (8807), H2AFB1 (9164)
10	Interleukin-2 family signaling	19	45	0.488513	1.82347	0.00331126	0.194761	0.942	369	LGALS9 (41), PIK3R2 (118), SOS1 (135), STAT1 (271), INPPL1 (309), IL5RA (369), STAT4 (1484), SOS2 (1679), PTK2B (2325), PIK3R3 (2611), IL15RA (3590), CSF2RB (4769), PIK3CD (5167), IL9R (5535), GRB2 (6581), STAT5A (7003), GAB2 (8596), IL2RG (8855), IL2RA (9172)
11	Signaling by PDGF	27	54	0.453902	1.84023	0.00632245	0.194788	0.908	2304	PIK3R2 (118), RASA1 (119), SOS1 (135), STAT1 (271), COL9A3 (455), COL6A5 (599), PDGFC (601), COL6A3 (641), COL9A1 (911), THBS3 (1459), COL6A6 (1582), COL4A1 (2049), RAPGEF1 (2256), COL4A3 (2304), NCK2 (3309), COL4A4 (3774), BCAR1 (4773), COL4A2 (5086), THBS4 (5517), PTPN12 (6391), GRB2 (6581), THBS1 (6868), STAT5A (7003), PLAT (7070), CRK (8463), PDGFA (8768), PDGFD (8802)
12	Negative regulation of NMDA receptor-mediated neuronal transmission	17	22	0.503788	1.80675	0.00443459	0.19732	0.958	1577	GRIN2D (1), GRIN2C (11), DLG3 (263), LRRC7 (748), NEFL (1104), CAMK2G (1190), PPM1F (1397), DLG4 (1577), CAMK1 (2352), GRIN1 (3369), CAMK2B (4269), CAMK2D (4458), DLG1 (4498), PPM1E (5166), CALM1 (6120), CAMK2A (7752), GRIN2B (8354)
